# Supplementary material for: Structural and functional characterization of gut microbiota in dyslipidemic patients from high-altitude Tibetan pastoral areas
Source: Front Nutr. 2025 Oct 8;12:1676238. doi: 10.3389/fnut.2025.1676238 (PMC12542731; doi:10.3389/fnut.2025.1676238)
Supplement: Supplementary file 2 [file Table_1.XLSX]

## Sheet: Table S1A. Phe
Table S1A. Phenotypes of the participants.
ID	Nationality	Location	Age	Gender	BMI	TC≥5.2mmol/L	TG≥1.7mmol/L	HDL-C＜1.0mmol/L	LDL-C≥3.4mmol/L
Ec003	Tibetan	Gannan	53	Male	22.6245	5.07	1.54	1.51	2.91
Ec005	Tibetan	Gannan	51	Female	22.7844	4.12	1.26	1.63	2.7
Ec009	Tibetan	Gannan	45	Male	24.093	4.71	0.68	1.59	2.76
Ec010	Tibetan	Gannan	38	Male	23.7276	4.89	0.94	1.24	3.17
Ec011	Tibetan	Gannan	35	Female	24.3418	5.14	0.57	1.6	2.5
Ec013	Tibetan	Gannan	54	Female	24.8358	3.77	1.28	2.24	1.81
Ec018	Tibetan	Gannan	46	Male	23.6652	4.4	0.65	1.75	3.23
Ec019	Tibetan	Gannan	41	Female	23.5666	4.73	0.69	1.87	2.59
Ec024	Tibetan	Gannan	55	Female	22.7504	4.4	0.71	1.62	2.46
Ec026	Tibetan	Gannan	54	Female	24.1337	4.34	0.98	2.34	2.43
Ec029	Tibetan	Gannan	39	Male	22.1297	4.73	0.88	1.38	2.81
Ec036	Tibetan	Gannan	59	Female	24.7676	4.02	1.2	1.53	3.18
Ec038	Tibetan	Gannan	41	Female	23.1809	3.95	1.42	1.42	2.05
Ec046	Tibetan	Gannan	49	Female	22.1672	5.03	0.76	1.92	2.95
Ec065	Tibetan	Gannan	38	Female	22.8624	3.93	1.08	1.6	2.78
Ec078	Tibetan	Gannan	48	Female	23.7094	4.96	0.61	1.92	2.96
Ec079	Tibetan	Gannan	37	Female	22.5457	3.07	0.95	2.01	3.17
Ec080	Tibetan	Gannan	45	Female	23.2335	3.86	0.57	1.7	2.89
Ec084	Tibetan	Gannan	49	Male	23.6652	5.15	0.54	1.31	1.9
Ec086	Tibetan	Gannan	57	Female	23.4375	4.81	1.2	1.3	2.85
Ec087	Tibetan	Gannan	53	Female	23.5078	5.07	0.54	1.74	3.05
Ec090	Tibetan	Gannan	50	Female	22.6003	3.87	1.21	1.47	2.81
Ec091	Tibetan	Gannan	49	Male	26.5731	4.11	0.91	1.45	3.21
Ec092	Tibetan	Gannan	55	Female	22.1337	4.01	1.32	1.38	3.09
Ec095	Tibetan	Gannan	42	Male	22.1719	5.14	1.64	1.41	2.5
Ec096	Tibetan	Gannan	59	Male	22.1559	3.58	0.84	1.36	2.72
Ec102	Tibetan	Gannan	40	Male	24.4375	4.78	0.93	1.25	2.92
Ec103	Tibetan	Gannan	55	Male	21.2595	5.14	1.4	1.48	3.16
Ec107	Tibetan	Gannan	48	Female	23.1809	4.76	0.94	1.9	2.78
Ec109	Tibetan	Gannan	50	Female	23.7117	4.59	0.89	1.77	2.7
Ec110	Tibetan	Gannan	50	Male	22.1337	5.08	1.54	1.01	3.21
Ec111	Tibetan	Gannan	45	Female	22.4913	3.11	0.68	2.17	3.24
Ec115	Tibetan	Gannan	46	Female	23.4236	5.11	1.57	2.19	3.16
Ec008	Tibetan	Gannan	55	Female	22.1016	5.27	1.41	2.42	3.06
Ec012	Tibetan	Gannan	56	Female	24.8358	5.44	0.8	1.87	3.87
Ec020	Tibetan	Gannan	55	Female	23.6094	6.06	1.98	1.09	3.56
Ec021	Tibetan	Gannan	59	Female	22.9707	5.31	0.93	1.75	3.12
Ec022	Tibetan	Gannan	37	Female	23.5309	5.45	1.67	1.66	2.94
Ec023	Tibetan	Gannan	51	Male	24.3418	6.71	3.07	1.47	4.11
Ec030	Tibetan	Gannan	41	Male	23.3906	5.75	1.69	1.73	2.83
Ec034	Tibetan	Gannan	54	Male	23.6094	5.05	1.89	1.21	2.37
Ec037	Tibetan	Gannan	41	Male	24.5731	5.39	1.55	1.84	4.1
Ec055	Tibetan	Gannan	50	Male	22.0667	4.85	1.86	0.91	3.53
Ec056	Tibetan	Gannan	56	Male	21.9796	6.01	2.27	1.8	4.53
Ec073	Tibetan	Gannan	51	Male	23.3234	5.1	2.1	1.42	3.71
Ec082	Tibetan	Gannan	40	Female	23.6713	5.47	1.6	1.69	3.38
Ec085	Tibetan	Gannan	35	Male	22.2041	5	2.51	1.16	3.01
Ec088	Tibetan	Gannan	41	Male	22.2222	5.39	0.73	1.45	3.26
Ec089	Tibetan	Gannan	57	Male	23.977	6.31	1.43	1.29	3.15
Ec093	Tibetan	Gannan	47	Female	24.2585	6.34	0.85	2.01	4.72
Ec097	Tibetan	Gannan	55	Male	23.4533	6.6	1.65	1.38	3.36
Ec101	Tibetan	Gannan	55	Female	21.6094	5.36	1.68	2.07	3.11
Ec105	Tibetan	Gannan	42	Female	22.3906	6.46	0.45	1.93	3.15
Ec106	Tibetan	Gannan	48	Female	22.7676	5.1	0.81	2.01	3.4
Ec112	Tibetan	Gannan	29	Male	22.6003	4.95	2.09	1.48	3
					23.2271
					0.991985
			0.574288
			47.9545		48.8571
			8.40339		7.43832

## Sheet: Table S1B. Squencing data
Table S1B. Shotgun metagenomic sequencing data.
ID	Raw_reads	Rate_filter	Num_reads(After_filter)	Rate_host	Final_reads	Library name	Raw data (Gb)	clean data (Gb)
Ec003	25783081	0.0001	25783055	0.0001	25780477	DP8400028925TL_L01_1	7.73492	7.73414
Ec005	21553145	0.0001	21553123	0.0001	21550968	DP8400028925TL_L01_2	6.46594	6.46529
Ec009	23977423	0.0002	23977375	0.0003	23970182	DP8400028925TL_L01_4	7.19323	7.19105
Ec010	21065153	0.0001	21065132	0.0001	21063025	DP8400028925TL_L01_13	6.31955	6.31891
Ec011	25605355	0.0001	25605329	0.0001	25602768	DP8400028925TL_L01_14	7.68161	7.68083
Ec013	21927270	0.0001	21927248	0.0001	21925055	DP8400028925TL_L01_16	6.57818	6.57752
Ec018	20995630	0.0001	20995609	0.0001	20993509	DP8400028925TL_L01_18	6.29869	6.29805
Ec019	32347167	0.0001	32347135	0.0001	32343900	DP8400028925TL_L01_20	9.70415	9.70317
Ec024	26069229	0.0001	26069203	0.0014	26032706	DP8400028925TL_L01_26	7.82077	7.80981
Ec026	31077550	0.0002	31077488	0.001	31046411	DP8400028926TL_L01_28	9.32326	9.31392
Ec029	28712004	0.0003	28711918	0.0017	28663108	DP8400028926TL_L01_29	8.6136	8.59893
Ec036	24866813	0.0003	24866738	0.0005	24854305	DP8400028926TL_L01_33	7.46004	7.45629
Ec038	26822839	0.0002	26822785	0.0081	26605520	DP8400028925TL_L01_35	8.04685	7.98166
Ec046	34764061	0.0004	34763922	0.0007	34739587	DP8400028926TL_L01_36	10.4292	10.4219
Ec065	21797775	0.0004	21797688	0.0004	21788969	DP8400028926TL_L01_41	6.53933	6.53669
Ec078	29708614	0.0004	29708495	0.0002	29702553	DP8400028926TL_L01_43	8.91258	8.91077
Ec079	30069579	0.0004	30069459	0.0034	29967223	DP8400028926TL_L01_44	9.02087	8.99017
Ec080	26001081	0.0004	26000977	0.0001	25998377	DP8400028926TL_L01_45	7.80032	7.79951
Ec084	22564548	0.0006	22564413	0.0004	22555387	DP8400028926TL_L01_47	6.76936	6.76662
Ec086	22704728	0.0002	22704683	0.0002	22700142	DP8400028925TL_L01_49	6.81142	6.81004
Ec087	23101165	0.0002	23101119	0.0007	23084948	DP8400028925TL_L01_50	6.93035	6.92548
Ec090	23397347	0.0002	23397300	0.0007	23380922	DP8400028925TL_L01_53	7.0192	7.01428
Ec091	31967785	0.0007	31967561	0.0002	31961167	DP8400028926TL_L01_55	9.59034	9.58835
Ec092	34190318	0.0007	34190079	0.001	34155889	DP8400028926TL_L01_57	10.2571	10.2468
Ec095	28528965	0.0008	28528737	0.0008	28505914	DP8400028926TL_L01_59	8.55869	8.55177
Ec096	31080248	0.0009	31079968	0.0009	31051996	DP8400028926TL_L01_60	9.32407	9.3156
Ec102	26088708	0.001	26088447	0.0002	26083229	DP8400028926TL_L01_64	7.82661	7.82497
Ec103	28010214	0.001	28009934	0.0001	28007133	DP8400028926TL_L01_65	8.40306	8.40214
Ec107	25114944	0.0017	25114517	0.0002	25109494	DP8400028926TL_L01_69	7.53448	7.53285
Ec109	27314938	0.0034	27314009	0.0004	27303083	DP8400028926TL_L01_71	8.19448	8.19092
Ec110	26050876	0.0047	26049652	0.0002	26044442	DP8400028926TL_L01_73	7.81526	7.81333
Ec111	29189324	0.006	29187573	0.0004	29175898	DP8400028926TL_L01_74	8.7568	8.75277
Ec115	27290100	0.0081	27287890	0.0001	27285161	DP8400028926TL_L01_76	8.18703	8.18555
Ec008	20281568	0.0001	20281548	0.0002	20277492	DP8400028925TL_L01_3	6.08447	6.08325
Ec012	27098874	0.0001	27098847	0.0004	27088007	DP8400028925TL_L01_15	8.12966	8.1264
Ec020	19056954	0.0001	19056935	0.0001	19055029	DP8400028925TL_L01_21	5.71709	5.71651
Ec021	21511007	0.0001	21510985	0.0001	21508834	DP8400028925TL_L01_22	6.4533	6.45265
Ec022	27565574	0.0001	27565546	0.0004	27554520	DP8400028925TL_L01_23	8.26967	8.26636
Ec023	19070645	0.0001	19070626	0.0007	19057277	DP8400028925TL_L01_24	5.72119	5.71718
Ec030	25819723	0.0001	25819697	0.0002	25814533	DP8400028925TL_L01_30	7.74592	7.74436
Ec034	22566871	0.0001	22566848	0.0002	22562335	DP8400028925TL_L01_32	6.77006	6.7687
Ec037	26902933	0.0001	26902906	0.0001	26900216	DP8400028925TL_L01_34	8.07088	8.07006
Ec055	19548158	0.0002	19548119	0.0011	19526616	DP8400028925TL_L01_38	5.86445	5.85798
Ec056	28252364	0.0004	28252251	0.001	28223999	DP8400028926TL_L01_39	8.47571	8.4672
Ec073	25745188	0.0004	25745085	0.0001	25742510	DP8400028926TL_L01_42	7.72356	7.72275
Ec082	25941563	0.0005	25941433	0.0047	25819508	DP8400028926TL_L01_46	7.78247	7.74585
Ec085	28206938	0.0007	28206741	0.0006	28189817	DP8400028926TL_L01_48	8.46208	8.45695
Ec088	24816111	0.0007	24815937	0.0004	24806011	DP8400028926TL_L01_51	7.44483	7.4418
Ec089	24359600	0.0002	24359551	0.0003	24352243	DP8400028925TL_L01_52	7.30788	7.30567
Ec093	29582681	0.0007	29582474	0.0002	29576558	DP8400028926TL_L01_58	8.8748	8.87297
Ec097	16900501	0.0002	16900467	0.0007	16888637	DP8400028925TL_L01_61	5.07015	5.06659
Ec101	28435048	0.001	28434764	0.006	28264155	DP8400028926TL_L01_63	8.53051	8.47925
Ec105	26889319	0.0011	26889023	0.0001	26886334	DP8400028926TL_L01_67	8.0668	8.0659
Ec106	24504800	0.0014	24504457	0.0001	24502007	DP8400028926TL_L01_68	7.35144	7.3506
Ec112	28204696	0.0002	28204640	0.0001	28201820	DP8400028925TL_L01_75	8.46141	8.46055
							7.7509	7.74454

## Sheet: Table S1C. Taxonomic profiling
											Table S1C. Taxonomic profiling.
ID	Pvalue	Effect_size	mean_occ_HCs	mean_occ_HLP	mean_abun_HCs	mean_abun_HLP	Enrichment	mean_abun	mean_occ	FC	log2FC	Qvalue	ID	Ec010	Ec011	Ec012	Ec013	Ec018	Ec003	Ec019	Ec020	Ec021	Ec022	Ec023	Ec024	Ec005	Ec030	Ec034	Ec037	Ec038	Ec055	Ec008	Ec086	Ec009	Ec087	Ec089	Ec090	Ec097	Ec112	Ec026	Ec029	Ec036	Ec046	Ec056	Ec065	Ec073	Ec078	Ec079	Ec080
k__Archaea	0.961776	-0.00826446	0.393939	0.454545	1.39722	0.795682	HLP <= HCs	1.1566	0.418182	0.569476	-0.812293	0.980923	k__Archaea	0	8.43825	0	1.5106	0	0.11303	0	1.74415	3.77789	4.91448	0	0.61811	0	0	3.79351	0.03777	0	0	0	0	2.46017	0	0	0	0	0.29446	0	5.87467	3.67943	0	0	0	0.64621	0	3.01598	0
k__Archaea|p__Euryarchaeota	0.961776	-0.00826446	0.393939	0.454545	1.39722	0.795682	HLP <= HCs	1.1566	0.418182	0.569476	-0.812293	0.980923	k__Archaea|p__Euryarchaeota	0	8.43825	0	1.5106	0	0.11303	0	1.74415	3.77789	4.91448	0	0.61811	0	0	3.79351	0.03777	0	0	0	0	2.46017	0	0	0	0	0.29446	0	5.87467	3.67943	0	0	0	0.64621	0	3.01598	0
k__Archaea|p__Euryarchaeota|c__Methanobacteria	0.961776	-0.00826446	0.393939	0.454545	1.39722	0.795682	HLP <= HCs	1.1566	0.418182	0.569476	-0.812293	0.980923	k__Archaea|p__Euryarchaeota|c__Methanobacteria	0	8.43825	0	1.5106	0	0.11303	0	1.74415	3.77789	4.91448	0	0.61811	0	0	3.79351	0.03777	0	0	0	0	2.46017	0	0	0	0	0.29446	0	5.87467	3.67943	0	0	0	0.64621	0	3.01598	0
k__Archaea|p__Euryarchaeota|c__Methanobacteria|o__Methanobacteriales	0.961776	-0.00826446	0.393939	0.454545	1.39722	0.795682	HLP <= HCs	1.1566	0.418182	0.569476	-0.812293	0.980923	k__Archaea|p__Euryarchaeota|c__Methanobacteria|o__Methanobacteriales	0	8.43825	0	1.5106	0	0.11303	0	1.74415	3.77789	4.91448	0	0.61811	0	0	3.79351	0.03777	0	0	0	0	2.46017	0	0	0	0	0.29446	0	5.87467	3.67943	0	0	0	0.64621	0	3.01598	0
k__Archaea|p__Euryarchaeota|c__Methanobacteria|o__Methanobacteriales|f__Methanobacteriaceae	0.961776	-0.00826446	0.393939	0.454545	1.39722	0.795682	HLP <= HCs	1.1566	0.418182	0.569476	-0.812293	0.980923	k__Archaea|p__Euryarchaeota|c__Methanobacteria|o__Methanobacteriales|f__Methanobacteriaceae	0	8.43825	0	1.5106	0	0.11303	0	1.74415	3.77789	4.91448	0	0.61811	0	0	3.79351	0.03777	0	0	0	0	2.46017	0	0	0	0	0.29446	0	5.87467	3.67943	0	0	0	0.64621	0	3.01598	0
k__Archaea|p__Euryarchaeota|c__Methanobacteria|o__Methanobacteriales|f__Methanobacteriaceae|g__Methanobrevibacter	0.961776	-0.00826446	0.393939	0.454545	1.39583	0.795682	HLP <= HCs	1.15577	0.418182	0.570042	-0.81086	0.980923	k__Archaea|p__Euryarchaeota|c__Methanobacteria|o__Methanobacteriales|f__Methanobacteriaceae|g__Methanobrevibacter	0	8.43825	0	1.5106	0	0.11303	0	1.74415	3.77789	4.91448	0	0.61811	0	0	3.79351	0.03777	0	0	0	0	2.46017	0	0	0	0	0.29446	0	5.87467	3.67943	0	0	0	0.64621	0	2.98494	0
k__Archaea|p__Euryarchaeota|c__Methanobacteria|o__Methanobacteriales|f__Methanobacteriaceae|g__Methanobrevibacter|s__Methanobrevibacter_smithii	0.961776	-0.00826446	0.393939	0.454545	1.39583	0.795682	HLP <= HCs	1.15577	0.418182	0.570042	-0.81086	0.980923	k__Archaea|p__Euryarchaeota|c__Methanobacteria|o__Methanobacteriales|f__Methanobacteriaceae|g__Methanobrevibacter|s__Methanobrevibacter_smithii	0	8.43825	0	1.5106	0	0.11303	0	1.74415	3.77789	4.91448	0	0.61811	0	0	3.79351	0.03777	0	0	0	0	2.46017	0	0	0	0	0.29446	0	5.87467	3.67943	0	0	0	0.64621	0	2.98494	0
k__Archaea|p__Euryarchaeota|c__Methanobacteria|o__Methanobacteriales|f__Methanobacteriaceae|g__Methanosphaera	0.254762	-0.0606061	0.0606061	0	0.00138697	0	HLP <= HCs	0.000832182	0.0363636	0	#NAME?	0.557612	k__Archaea|p__Euryarchaeota|c__Methanobacteria|o__Methanobacteriales|f__Methanobacteriaceae|g__Methanosphaera	0	0	0	0	0	0	0	0	0	0	0	0	0	0	0	0	0	0	0	0	0	0	0	0	0	0	0	0	0	0	0	0	0	0	0.03104	0
k__Archaea|p__Euryarchaeota|c__Methanobacteria|o__Methanobacteriales|f__Methanobacteriaceae|g__Methanosphaera|s__Methanosphaera_stadtmanae	0.254762	-0.0606061	0.0606061	0	0.00138697	0	HLP <= HCs	0.000832182	0.0363636	0	#NAME?	0.557612	k__Archaea|p__Euryarchaeota|c__Methanobacteria|o__Methanobacteriales|f__Methanobacteriaceae|g__Methanosphaera|s__Methanosphaera_stadtmanae	0	0	0	0	0	0	0	0	0	0	0	0	0	0	0	0	0	0	0	0	0	0	0	0	0	0	0	0	0	0	0	0	0	0	0.03104	0
k__Bacteria	0.857058	0.0275482	1	1	98.6005	99.2043	HCs <= HLP	98.8421	1	1.00612	0.00880725	0.954183	k__Bacteria	100	91.5618	100	98.4894	100	99.887	100	98.2558	96.2221	95.0855	100	99.3819	100	100	96.2065	99.9622	100	100	100	100	97.5398	100	100	100	100	99.7055	100	94.1231	96.3206	99.9285	100	100	99.3538	100	96.984	100
k__Bacteria|p__Actinobacteria	2.93328e-05	-0.641873	1	1	5.92367	1.62563	HLP < HCs	4.20445	1	0.27443	-1.86549	0.00629538	k__Bacteria|p__Actinobacteria	7.94988	17.5039	0.99982	0.49974	7.7426	0.66668	2.78657	0.60909	0.41115	2.78074	0.43839	1.30356	2.80569	1.84589	0.59052	0.74197	5.26182	1.06522	1.43653	1.08892	3.81444	5.7018	0.22996	3.36917	0.08046	0.80867	4.2207	16.0152	3.1257	1.18798	0.58116	2.32698	3.77628	1.28367	1.10767	4.27622
k__Bacteria|p__Actinobacteria|c__Actinobacteria	6.93069e-05	-0.639118	0.969697	0.818182	4.22429	0.699294	HLP < HCs	2.81429	0.909091	0.165541	-2.59474	0.00629538	k__Bacteria|p__Actinobacteria|c__Actinobacteria	6.74799	7.54474	0.50899	0	5.88124	0.29979	2.32221	0.19274	0.05253	0.20536	0.04102	0.79308	0.85422	0	0.15234	0.16112	2.33379	0.75557	0.89848	0.50522	3.21589	4.92652	0	2.45571	0	0.44033	3.83262	15.416	2.11204	0.64566	0.07324	1.08949	2.9981	0.44194	0.35137	3.85156
k__Bacteria|p__Actinobacteria|c__Actinobacteria|o__Actinomycetales	0.593792	-0.0564738	0.181818	0.136364	0.00447818	0.000243636	HLP <= HCs	0.00278436	0.163636	0.0544052	-4.20011	0.772955	k__Bacteria|p__Actinobacteria|c__Actinobacteria|o__Actinomycetales	0.00882	0.04156	0	0	0	0	0	0	0	0	0	0	0	0	0	0	0	0.00186	0	0	0	0.00116	0	0	0	0	0	0	0	0	0	0	0.00211	0	0	0
k__Bacteria|p__Actinobacteria|c__Actinobacteria|o__Actinomycetales|f__Actinomycetaceae	0.593792	-0.0564738	0.181818	0.136364	0.00447818	0.000243636	HLP <= HCs	0.00278436	0.163636	0.0544052	-4.20011	0.772955	k__Bacteria|p__Actinobacteria|c__Actinobacteria|o__Actinomycetales|f__Actinomycetaceae	0.00882	0.04156	0	0	0	0	0	0	0	0	0	0	0	0	0	0	0	0.00186	0	0	0	0.00116	0	0	0	0	0	0	0	0	0	0	0.00211	0	0	0
k__Bacteria|p__Actinobacteria|c__Actinobacteria|o__Actinomycetales|f__Actinomycetaceae|g__Actinomyces	0.593792	-0.0564738	0.181818	0.136364	0.00447818	0.000243636	HLP <= HCs	0.00278436	0.163636	0.0544052	-4.20011	0.772955	k__Bacteria|p__Actinobacteria|c__Actinobacteria|o__Actinomycetales|f__Actinomycetaceae|g__Actinomyces	0.00882	0.04156	0	0	0	0	0	0	0	0	0	0	0	0	0	0	0	0.00186	0	0	0	0.00116	0	0	0	0	0	0	0	0	0	0	0.00211	0	0	0
k__Bacteria|p__Actinobacteria|c__Actinobacteria|o__Actinomycetales|f__Actinomycetaceae|g__Actinomyces|s__Actinomyces_graevenitzii	0.155999	-0.0909091	0.0909091	0	0.00139545	0	HLP <= HCs	0.000837273	0.0545455	0	#NAME?	0.557612	k__Bacteria|p__Actinobacteria|c__Actinobacteria|o__Actinomycetales|f__Actinomycetaceae|g__Actinomyces|s__Actinomyces_graevenitzii	0.00055	0	0	0	0	0	0	0	0	0	0	0	0	0	0	0	0	0	0	0	0	0	0	0	0	0	0	0	0	0	0	0	0	0	0	0
k__Bacteria|p__Actinobacteria|c__Actinobacteria|o__Actinomycetales|f__Actinomycetaceae|g__Actinomyces|s__Actinomyces_odontolyticus	0.528979	-0.046832	0.0909091	0.0454545	0.00065	9.59091e-05	HLP <= HCs	0.000428364	0.0727273	0.147552	-2.7607	0.708338	k__Bacteria|p__Actinobacteria|c__Actinobacteria|o__Actinomycetales|f__Actinomycetaceae|g__Actinomyces|s__Actinomyces_odontolyticus	0	0	0	0	0	0	0	0	0	0	0	0	0	0	0	0	0	0	0	0	0	0	0	0	0	0	0	0	0	0	0	0	0.00211	0	0	0
k__Bacteria|p__Actinobacteria|c__Actinobacteria|o__Actinomycetales|f__Actinomycetaceae|g__Actinomyces|s__Actinomyces_oris	0.435754	-0.030303	0.030303	0	0.000563939	0	HLP <= HCs	0.000338364	0.0181818	0	#NAME?	0.630941	k__Bacteria|p__Actinobacteria|c__Actinobacteria|o__Actinomycetales|f__Actinomycetaceae|g__Actinomyces|s__Actinomyces_oris	0	0.01861	0	0	0	0	0	0	0	0	0	0	0	0	0	0	0	0	0	0	0	0	0	0	0	0	0	0	0	0	0	0	0	0	0	0
k__Bacteria|p__Actinobacteria|c__Actinobacteria|o__Actinomycetales|f__Actinomycetaceae|g__Actinomyces|s__Actinomyces_sp_HMSC035G02	0.155999	-0.0909091	0.0909091	0	0.00132606	0	HLP <= HCs	0.000795636	0.0545455	0	#NAME?	0.557612	k__Bacteria|p__Actinobacteria|c__Actinobacteria|o__Actinomycetales|f__Actinomycetaceae|g__Actinomyces|s__Actinomyces_sp_HMSC035G02	0	0.02294	0	0	0	0	0	0	0	0	0	0	0	0	0	0	0	0	0	0	0	0	0	0	0	0	0	0	0	0	0	0	0	0	0	0
k__Bacteria|p__Actinobacteria|c__Actinobacteria|o__Actinomycetales|f__Actinomycetaceae|g__Actinomyces|s__Actinomyces_sp_ICM47	0.745695	0.0247934	0.0606061	0.0909091	0.000507273	0.000147727	HCs <= HLP	0.000363455	0.0727273	0.291219	-1.77983	0.911219	k__Bacteria|p__Actinobacteria|c__Actinobacteria|o__Actinomycetales|f__Actinomycetaceae|g__Actinomyces|s__Actinomyces_sp_ICM47	0.00827	0	0	0	0	0	0	0	0	0	0	0	0	0	0	0	0	0.00186	0	0	0	0	0	0	0	0	0	0	0	0	0	0	0	0	0	0
k__Bacteria|p__Actinobacteria|c__Actinobacteria|o__Actinomycetales|f__Actinomycetaceae|g__Actinomyces|s__Actinomyces_sp_S6_Spd3	NaN	0	0	0	0	0	HCs <=> HLP	0	0	NaN	NaN	NaN	k__Bacteria|p__Actinobacteria|c__Actinobacteria|o__Actinomycetales|f__Actinomycetaceae|g__Actinomyces|s__Actinomyces_sp_S6_Spd3	0	0	0	0	0	0	0	0	0	0	0	0	0	0	0	0	0	0	0	0	0	0	0	0	0	0	0	0	0	0	0	0	0	0	0	0
k__Bacteria|p__Actinobacteria|c__Actinobacteria|o__Actinomycetales|f__Actinomycetaceae|g__Actinomyces|s__Actinomyces_turicensis	0.435754	-0.030303	0.030303	0	3.51515e-05	0	HLP <= HCs	2.10909e-05	0.0181818	0	#NAME?	0.630941	k__Bacteria|p__Actinobacteria|c__Actinobacteria|o__Actinomycetales|f__Actinomycetaceae|g__Actinomyces|s__Actinomyces_turicensis	0	0	0	0	0	0	0	0	0	0	0	0	0	0	0	0	0	0	0	0	0	0.00116	0	0	0	0	0	0	0	0	0	0	0	0	0	0
k__Bacteria|p__Actinobacteria|c__Actinobacteria|o__Bifidobacteriales	5.99455e-05	-0.644628	0.969697	0.818182	4.21813	0.695464	HLP < HCs	2.80906	0.909091	0.164875	-2.60056	0.00629538	k__Bacteria|p__Actinobacteria|c__Actinobacteria|o__Bifidobacteriales	6.73526	7.50318	0.48865	0	5.88124	0.29979	2.32221	0.19274	0.05098	0.20536	0.04102	0.79308	0.85422	0	0.15234	0.14923	2.31226	0.75142	0.89848	0.50522	3.21589	4.92536	0	2.45571	0	0.42401	3.83262	15.416	2.11204	0.64566	0.07324	1.08949	2.98125	0.44194	0.35137	3.85156
k__Bacteria|p__Actinobacteria|c__Actinobacteria|o__Bifidobacteriales|f__Bifidobacteriaceae	5.99455e-05	-0.644628	0.969697	0.818182	4.21813	0.695464	HLP < HCs	2.80906	0.909091	0.164875	-2.60056	0.00629538	k__Bacteria|p__Actinobacteria|c__Actinobacteria|o__Bifidobacteriales|f__Bifidobacteriaceae	6.73526	7.50318	0.48865	0	5.88124	0.29979	2.32221	0.19274	0.05098	0.20536	0.04102	0.79308	0.85422	0	0.15234	0.14923	2.31226	0.75142	0.89848	0.50522	3.21589	4.92536	0	2.45571	0	0.42401	3.83262	15.416	2.11204	0.64566	0.07324	1.08949	2.98125	0.44194	0.35137	3.85156
k__Bacteria|p__Actinobacteria|c__Actinobacteria|o__Bifidobacteriales|f__Bifidobacteriaceae|g__Alloscardovia	0.435754	-0.030303	0.030303	0	0.000271212	0	HLP <= HCs	0.000162727	0.0181818	0	#NAME?	0.630941	k__Bacteria|p__Actinobacteria|c__Actinobacteria|o__Bifidobacteriales|f__Bifidobacteriaceae|g__Alloscardovia	0	0	0	0	0	0	0	0	0	0	0	0	0	0	0	0	0	0	0	0	0	0	0	0	0	0	0	0	0	0	0	0	0	0	0	0
k__Bacteria|p__Actinobacteria|c__Actinobacteria|o__Bifidobacteriales|f__Bifidobacteriaceae|g__Alloscardovia|s__Alloscardovia_omnicolens	0.435754	-0.030303	0.030303	0	0.000271212	0	HLP <= HCs	0.000162727	0.0181818	0	#NAME?	0.630941	k__Bacteria|p__Actinobacteria|c__Actinobacteria|o__Bifidobacteriales|f__Bifidobacteriaceae|g__Alloscardovia|s__Alloscardovia_omnicolens	0	0	0	0	0	0	0	0	0	0	0	0	0	0	0	0	0	0	0	0	0	0	0	0	0	0	0	0	0	0	0	0	0	0	0	0
k__Bacteria|p__Actinobacteria|c__Actinobacteria|o__Bifidobacteriales|f__Bifidobacteriaceae|g__Bifidobacterium	5.99455e-05	-0.644628	0.969697	0.818182	4.21418	0.693738	HLP < HCs	2.806	0.909091	0.16462	-2.60279	0.00629538	k__Bacteria|p__Actinobacteria|c__Actinobacteria|o__Bifidobacteriales|f__Bifidobacteriaceae|g__Bifidobacterium	6.73526	7.50318	0.48865	0	5.88124	0.29979	2.32221	0.19274	0.05098	0.20536	0.04102	0.79308	0.85422	0	0.15234	0.14923	2.31226	0.75142	0.86052	0.50522	3.21589	4.92536	0	2.45571	0	0.42401	3.83262	15.3268	2.08817	0.64566	0.07324	1.08949	2.98125	0.44194	0.34314	3.85156
k__Bacteria|p__Actinobacteria|c__Actinobacteria|o__Bifidobacteriales|f__Bifidobacteriaceae|g__Bifidobacterium|s__Bifidobacterium_adolescentis	5.32688e-05	-0.647383	0.939394	0.636364	1.82513	0.316992	HLP < HCs	1.22187	0.818182	0.173682	-2.52548	0.00629538	k__Bacteria|p__Actinobacteria|c__Actinobacteria|o__Bifidobacteriales|f__Bifidobacteriaceae|g__Bifidobacterium|s__Bifidobacterium_adolescentis	1.63754	5.80369	0	0	0.80789	0.1342	1.91413	0	0.05098	0.18221	0.03338	0.37247	0.12708	0	0	0.0936	1.7086	0.36871	0.37647	0.1383	1.42368	1.8784	0	1.41929	0	0.06721	3.63014	1.8305	1.20919	0.07362	0.0082	0.95118	2.21862	0.44194	0.34088	1.12506
k__Bacteria|p__Actinobacteria|c__Actinobacteria|o__Bifidobacteriales|f__Bifidobacteriaceae|g__Bifidobacterium|s__Bifidobacterium_angulatum	0.072119	-0.274105	0.606061	0.409091	0.886835	0.217675	HLP <= HCs	0.619171	0.527273	0.245451	-2.02649	0.557612	k__Bacteria|p__Actinobacteria|c__Actinobacteria|o__Bifidobacteriales|f__Bifidobacteriaceae|g__Bifidobacterium|s__Bifidobacterium_angulatum	0	1.69949	0	0	2.15292	0	0.2332	0	0	0	0	0	0.29176	0	0	0.05562	0.07827	0	0	0.2054	1.67601	1.48354	0	0.09566	0	0.3568	0	0	0.40371	0.03966	0.05246	0	0.36074	0	0	0
k__Bacteria|p__Actinobacteria|c__Actinobacteria|o__Bifidobacteriales|f__Bifidobacteriaceae|g__Bifidobacterium|s__Bifidobacterium_bifidum	0.0105976	-0.297521	0.333333	0.0454545	0.428564	0.00433273	HLP < HCs	0.258871	0.218182	0.0101099	-6.62809	0.222898	k__Bacteria|p__Actinobacteria|c__Actinobacteria|o__Bifidobacteriales|f__Bifidobacteriaceae|g__Bifidobacterium|s__Bifidobacterium_bifidum	0	0	0	0	1.64573	0.15104	0.02136	0	0	0	0	0.24937	0	0	0	0	0.39655	0	0.09532	0	0	0	0	0.23928	0	0	0.08063	0	0	0	0	0	0	0	0	0
k__Bacteria|p__Actinobacteria|c__Actinobacteria|o__Bifidobacteriales|f__Bifidobacteriaceae|g__Bifidobacterium|s__Bifidobacterium_catenulatum	0.220498	-0.168044	0.393939	0.272727	0.0639648	0.00895545	HLP <= HCs	0.0419611	0.345455	0.140006	-2.83644	0.557612	k__Bacteria|p__Actinobacteria|c__Actinobacteria|o__Bifidobacteriales|f__Bifidobacteriaceae|g__Bifidobacterium|s__Bifidobacterium_catenulatum	0	0	0	0	0	0	0	0	0	0	0	0.01354	0.17559	0	0	0	0	0.04925	0	0.16152	0.01955	0.39283	0	0.02686	0	0	0	0	0.37643	0.2168	0.01257	0	0.00474	0	0	0
k__Bacteria|p__Actinobacteria|c__Actinobacteria|o__Bifidobacteriales|f__Bifidobacteriaceae|g__Bifidobacterium|s__Bifidobacterium_dentium	0.510295	0.0661157	0.121212	0.181818	0.0142615	0.0210086	HCs <= HLP	0.0169604	0.145455	1.4731	0.558855	0.693543	k__Bacteria|p__Actinobacteria|c__Actinobacteria|o__Bifidobacteriales|f__Bifidobacteriaceae|g__Bifidobacterium|s__Bifidobacterium_dentium	0	0	0	0	0	0	0	0.19274	0	0.01017	0	0	0	0	0	0	0	0	0.21119	0	0	0	0	0.38842	0	0	0	0	0	0	0	0	0	0	0	0
k__Bacteria|p__Actinobacteria|c__Actinobacteria|o__Bifidobacteriales|f__Bifidobacteriaceae|g__Bifidobacterium|s__Bifidobacterium_longum	0.00522886	-0.432507	0.757576	0.318182	0.735553	0.0794286	HLP < HCs	0.473103	0.581818	0.107985	-3.2111	0.189982	k__Bacteria|p__Actinobacteria|c__Actinobacteria|o__Bifidobacteriales|f__Bifidobacteriaceae|g__Bifidobacterium|s__Bifidobacterium_longum	0.82744	0	0.16984	0	1.09097	0.01455	0.02898	0	0	0	0	0.1577	0.00223	0	0	0	0.12464	0.3211	0.1427	0	0.0219	1.05937	0	0.25062	0	0	0.10394	13.3335	0.09885	0.31197	0	0.1317	0.39714	0	0	0.58216
k__Bacteria|p__Actinobacteria|c__Actinobacteria|o__Bifidobacteriales|f__Bifidobacteriaceae|g__Bifidobacterium|s__Bifidobacterium_mongoliense	0.98981	-0.00275482	0.181818	0.181818	0.0161385	0.00876091	HLP <= HCs	0.0131875	0.181818	0.542858	-0.881353	0.992581	k__Bacteria|p__Actinobacteria|c__Actinobacteria|o__Bifidobacteriales|f__Bifidobacteriaceae|g__Bifidobacterium|s__Bifidobacterium_mongoliense	0	0	0	0	0	0	0	0	0	0	0	0	0	0	0.15234	0	0.0042	0.01236	0.02288	0	0.07475	0	0	0	0	0	0	0	0	0	0	0	0	0	0	0
k__Bacteria|p__Actinobacteria|c__Actinobacteria|o__Bifidobacteriales|f__Bifidobacteriaceae|g__Bifidobacterium|s__Bifidobacterium_pseudocatenulatum	0.0605283	-0.27686	0.545455	0.318182	0.243738	0.036585	HLP <= HCs	0.160877	0.454545	0.1501	-2.736	0.507506	k__Bacteria|p__Actinobacteria|c__Actinobacteria|o__Bifidobacteriales|f__Bifidobacteriaceae|g__Bifidobacterium|s__Bifidobacterium_pseudocatenulatum	4.27027	0	0.31882	0	0.18373	0	0.12454	0	0	0.01298	0.00763	0	0.25755	0	0	0	0	0	0.01196	0	0	0.11122	0	0.03558	0	0	0.01791	0.16278	0	0.0036	0	0.00662	0	0	0.00226	2.14433
k__Bacteria|p__Actinobacteria|c__Actinobacteria|o__Bifidobacteriales|f__Bifidobacteriaceae|g__Gardnerella	0.155999	-0.0909091	0.0909091	0	0.00367606	0	HLP <= HCs	0.00220564	0.0545455	0	#NAME?	0.557612	k__Bacteria|p__Actinobacteria|c__Actinobacteria|o__Bifidobacteriales|f__Bifidobacteriaceae|g__Gardnerella	0	0	0	0	0	0	0	0	0	0	0	0	0	0	0	0	0	0	0	0	0	0	0	0	0	0	0	0.08921	0.02386	0	0	0	0	0	0.00824	0
k__Bacteria|p__Actinobacteria|c__Actinobacteria|o__Bifidobacteriales|f__Bifidobacteriaceae|g__Gardnerella|s__Gardnerella_vaginalis	0.155999	-0.0909091	0.0909091	0	0.00367606	0	HLP <= HCs	0.00220564	0.0545455	0	#NAME?	0.557612	k__Bacteria|p__Actinobacteria|c__Actinobacteria|o__Bifidobacteriales|f__Bifidobacteriaceae|g__Gardnerella|s__Gardnerella_vaginalis	0	0	0	0	0	0	0	0	0	0	0	0	0	0	0	0	0	0	0	0	0	0	0	0	0	0	0	0.08921	0.02386	0	0	0	0	0	0.00824	0
k__Bacteria|p__Actinobacteria|c__Actinobacteria|o__Bifidobacteriales|f__Bifidobacteriaceae|g__Scardovia	0.234979	0.0454545	0	0.0454545	0	0.00172545	HCs <= HLP	0.000690182	0.0181818	Inf	Inf	0.557612	k__Bacteria|p__Actinobacteria|c__Actinobacteria|o__Bifidobacteriales|f__Bifidobacteriaceae|g__Scardovia	0	0	0	0	0	0	0	0	0	0	0	0	0	0	0	0	0	0	0.03796	0	0	0	0	0	0	0	0	0	0	0	0	0	0	0	0	0
k__Bacteria|p__Actinobacteria|c__Actinobacteria|o__Bifidobacteriales|f__Bifidobacteriaceae|g__Scardovia|s__Scardovia_wiggsiae	0.234979	0.0454545	0	0.0454545	0	0.00172545	HCs <= HLP	0.000690182	0.0181818	Inf	Inf	0.557612	k__Bacteria|p__Actinobacteria|c__Actinobacteria|o__Bifidobacteriales|f__Bifidobacteriaceae|g__Scardovia|s__Scardovia_wiggsiae	0	0	0	0	0	0	0	0	0	0	0	0	0	0	0	0	0	0	0.03796	0	0	0	0	0	0	0	0	0	0	0	0	0	0	0	0	0
k__Bacteria|p__Actinobacteria|c__Actinobacteria|o__Corynebacteriales	0.234979	0.0454545	0	0.0454545	0	7.04545e-05	HCs <= HLP	2.81818e-05	0.0181818	Inf	Inf	0.557612	k__Bacteria|p__Actinobacteria|c__Actinobacteria|o__Corynebacteriales	0	0	0	0	0	0	0	0	0.00155	0	0	0	0	0	0	0	0	0	0	0	0	0	0	0	0	0	0	0	0	0	0	0	0	0	0	0
k__Bacteria|p__Actinobacteria|c__Actinobacteria|o__Corynebacteriales|f__Corynebacteriaceae	0.234979	0.0454545	0	0.0454545	0	7.04545e-05	HCs <= HLP	2.81818e-05	0.0181818	Inf	Inf	0.557612	k__Bacteria|p__Actinobacteria|c__Actinobacteria|o__Corynebacteriales|f__Corynebacteriaceae	0	0	0	0	0	0	0	0	0.00155	0	0	0	0	0	0	0	0	0	0	0	0	0	0	0	0	0	0	0	0	0	0	0	0	0	0	0
k__Bacteria|p__Actinobacteria|c__Actinobacteria|o__Corynebacteriales|f__Corynebacteriaceae|g__Corynebacterium	0.234979	0.0454545	0	0.0454545	0	7.04545e-05	HCs <= HLP	2.81818e-05	0.0181818	Inf	Inf	0.557612	k__Bacteria|p__Actinobacteria|c__Actinobacteria|o__Corynebacteriales|f__Corynebacteriaceae|g__Corynebacterium	0	0	0	0	0	0	0	0	0.00155	0	0	0	0	0	0	0	0	0	0	0	0	0	0	0	0	0	0	0	0	0	0	0	0	0	0	0
k__Bacteria|p__Actinobacteria|c__Actinobacteria|o__Corynebacteriales|f__Corynebacteriaceae|g__Corynebacterium|s__Corynebacterium_argentoratense	0.234979	0.0454545	0	0.0454545	0	7.04545e-05	HCs <= HLP	2.81818e-05	0.0181818	Inf	Inf	0.557612	k__Bacteria|p__Actinobacteria|c__Actinobacteria|o__Corynebacteriales|f__Corynebacteriaceae|g__Corynebacterium|s__Corynebacterium_argentoratense	0	0	0	0	0	0	0	0	0.00155	0	0	0	0	0	0	0	0	0	0	0	0	0	0	0	0	0	0	0	0	0	0	0	0	0	0	0
k__Bacteria|p__Actinobacteria|c__Actinobacteria|o__Micrococcales	0.385532	0.101928	0.181818	0.272727	0.00168606	0.00351636	HCs <= HLP	0.00241818	0.218182	2.08555	1.06043	0.630941	k__Bacteria|p__Actinobacteria|c__Actinobacteria|o__Micrococcales	0.00391	0	0.02033	0	0	0	0	0	0	0	0	0	0	0	0	0.0119	0.02153	0.00229	0	0	0	0	0	0	0	0.01632	0	0	0	0	0	0	0.01475	0	0	0
k__Bacteria|p__Actinobacteria|c__Actinobacteria|o__Micrococcales|f__Micrococcaceae	0.385532	0.101928	0.181818	0.272727	0.00168606	0.00351636	HCs <= HLP	0.00241818	0.218182	2.08555	1.06043	0.630941	k__Bacteria|p__Actinobacteria|c__Actinobacteria|o__Micrococcales|f__Micrococcaceae	0.00391	0	0.02033	0	0	0	0	0	0	0	0	0	0	0	0	0.0119	0.02153	0.00229	0	0	0	0	0	0	0	0.01632	0	0	0	0	0	0	0.01475	0	0	0
k__Bacteria|p__Actinobacteria|c__Actinobacteria|o__Micrococcales|f__Micrococcaceae|g__Rothia	0.385532	0.101928	0.181818	0.272727	0.00168606	0.00351636	HCs <= HLP	0.00241818	0.218182	2.08555	1.06043	0.630941	k__Bacteria|p__Actinobacteria|c__Actinobacteria|o__Micrococcales|f__Micrococcaceae|g__Rothia	0.00391	0	0.02033	0	0	0	0	0	0	0	0	0	0	0	0	0.0119	0.02153	0.00229	0	0	0	0	0	0	0	0.01632	0	0	0	0	0	0	0.01475	0	0	0
k__Bacteria|p__Actinobacteria|c__Actinobacteria|o__Micrococcales|f__Micrococcaceae|g__Rothia|s__Rothia_mucilaginosa	0.385532	0.101928	0.181818	0.272727	0.00168606	0.00351636	HCs <= HLP	0.00241818	0.218182	2.08555	1.06043	0.630941	k__Bacteria|p__Actinobacteria|c__Actinobacteria|o__Micrococcales|f__Micrococcaceae|g__Rothia|s__Rothia_mucilaginosa	0.00391	0	0.02033	0	0	0	0	0	0	0	0	0	0	0	0	0.0119	0.02153	0.00229	0	0	0	0	0	0	0	0.01632	0	0	0	0	0	0	0.01475	0	0	0
k__Bacteria|p__Actinobacteria|c__Coriobacteriia	0.0446853	-0.322314	1	1	1.69938	0.926337	HLP < HCs	1.39016	1	0.545105	-0.875395	0.450803	k__Bacteria|p__Actinobacteria|c__Coriobacteriia	1.20189	9.95915	0.49083	0.49974	1.86136	0.36688	0.46436	0.41634	0.35861	2.57538	0.39737	0.51048	1.95147	1.84589	0.43819	0.58084	2.92803	0.30965	0.53805	0.58371	0.59855	0.77528	0.22996	0.91346	0.08046	0.36834	0.38809	0.59927	1.01366	0.54232	0.50793	1.23749	0.77818	0.84172	0.75629	0.42466
k__Bacteria|p__Actinobacteria|c__Coriobacteriia|o__Coriobacteriales	0.133626	-0.242424	1	1	1.45462	0.81232	HLP <= HCs	1.1977	1	0.558441	-0.840524	0.557612	k__Bacteria|p__Actinobacteria|c__Coriobacteriia|o__Coriobacteriales	1.12604	9.3683	0.46368	0.00815	1.77818	0.3492	0.36759	0.28279	0.28749	2.57538	0.2963	0.41547	1.37279	1.67412	0.36422	0.41085	2.79139	0.30965	0.49201	0.5262	0.46412	0.64361	0.20922	0.86681	0.07833	0.31562	0.28622	0.2863	0.59032	0.51765	0.46866	1.0744	0.62182	0.58776	0.62919	0.26829
k__Bacteria|p__Actinobacteria|c__Coriobacteriia|o__Coriobacteriales|f__Atopobiaceae	0.362547	-0.0909091	0.181818	0.0909091	0.00346394	0.000486364	HLP <= HCs	0.00227291	0.145455	0.140408	-2.83231	0.630941	k__Bacteria|p__Actinobacteria|c__Coriobacteriia|o__Coriobacteriales|f__Atopobiaceae	0	0	0	0	0	0	0	0	0	0	0	0	0	0.00914	0	0	0.01112	0	0	0	0	0	0	0	0	0	0	0	0.09609	0	0	0	0	0	0	0
k__Bacteria|p__Actinobacteria|c__Coriobacteriia|o__Coriobacteriales|f__Atopobiaceae|g__Atopobium	0.793394	-0.0179063	0.0606061	0.0454545	0.00324879	0.000415455	HLP <= HCs	0.00211545	0.0545455	0.12788	-2.96714	0.934083	k__Bacteria|p__Actinobacteria|c__Coriobacteriia|o__Coriobacteriales|f__Atopobiaceae|g__Atopobium	0	0	0	0	0	0	0	0	0	0	0	0	0	0.00914	0	0	0.01112	0	0	0	0	0	0	0	0	0	0	0	0.09609	0	0	0	0	0	0	0
k__Bacteria|p__Actinobacteria|c__Coriobacteriia|o__Coriobacteriales|f__Atopobiaceae|g__Atopobium|s__Atopobium_deltae	0.234979	0.0454545	0	0.0454545	0	0.000415455	HCs <= HLP	0.000166182	0.0181818	Inf	Inf	0.557612	k__Bacteria|p__Actinobacteria|c__Coriobacteriia|o__Coriobacteriales|f__Atopobiaceae|g__Atopobium|s__Atopobium_deltae	0	0	0	0	0	0	0	0	0	0	0	0	0	0.00914	0	0	0	0	0	0	0	0	0	0	0	0	0	0	0	0	0	0	0	0	0	0
k__Bacteria|p__Actinobacteria|c__Coriobacteriia|o__Coriobacteriales|f__Atopobiaceae|g__Atopobium|s__Atopobium_minutum	0.435754	-0.030303	0.030303	0	6.51515e-05	0	HLP <= HCs	3.90909e-05	0.0181818	0	#NAME?	0.630941	k__Bacteria|p__Actinobacteria|c__Coriobacteriia|o__Coriobacteriales|f__Atopobiaceae|g__Atopobium|s__Atopobium_minutum	0	0	0	0	0	0	0	0	0	0	0	0	0	0	0	0	0	0	0	0	0	0	0	0	0	0	0	0	0.00215	0	0	0	0	0	0	0
k__Bacteria|p__Actinobacteria|c__Coriobacteriia|o__Coriobacteriales|f__Atopobiaceae|g__Atopobium|s__Atopobium_parvulum	0.435754	-0.030303	0.030303	0	0.000229394	0	HLP <= HCs	0.000137636	0.0181818	0	#NAME?	0.630941	k__Bacteria|p__Actinobacteria|c__Coriobacteriia|o__Coriobacteriales|f__Atopobiaceae|g__Atopobium|s__Atopobium_parvulum	0	0	0	0	0	0	0	0	0	0	0	0	0	0	0	0	0.00757	0	0	0	0	0	0	0	0	0	0	0	0	0	0	0	0	0	0	0
k__Bacteria|p__Actinobacteria|c__Coriobacteriia|o__Coriobacteriales|f__Atopobiaceae|g__Atopobium|s__Atopobium_vaginae	0.254762	-0.0606061	0.0606061	0	0.00295424	0	HLP <= HCs	0.00177255	0.0363636	0	#NAME?	0.557612	k__Bacteria|p__Actinobacteria|c__Coriobacteriia|o__Coriobacteriales|f__Atopobiaceae|g__Atopobium|s__Atopobium_vaginae	0	0	0	0	0	0	0	0	0	0	0	0	0	0	0	0	0.00355	0	0	0	0	0	0	0	0	0	0	0	0.09394	0	0	0	0	0	0	0
k__Bacteria|p__Actinobacteria|c__Coriobacteriia|o__Coriobacteriales|f__Atopobiaceae|g__Olsenella	0.352328	-0.0757576	0.121212	0.0454545	0.000215152	7.09091e-05	HLP <= HCs	0.000157455	0.0909091	0.329577	-1.60131	0.630941	k__Bacteria|p__Actinobacteria|c__Coriobacteriia|o__Coriobacteriales|f__Atopobiaceae|g__Olsenella	0	0	0	0	0	0	0	0	0	0	0	0	0	0	0	0	0	0	0	0	0	0	0	0	0	0	0	0	0	0	0	0	0	0	0	0
k__Bacteria|p__Actinobacteria|c__Coriobacteriia|o__Coriobacteriales|f__Atopobiaceae|g__Olsenella|s__Olsenella_scatoligenes	0.352328	-0.0757576	0.121212	0.0454545	0.000215152	7.09091e-05	HLP <= HCs	0.000157455	0.0909091	0.329577	-1.60131	0.630941	k__Bacteria|p__Actinobacteria|c__Coriobacteriia|o__Coriobacteriales|f__Atopobiaceae|g__Olsenella|s__Olsenella_scatoligenes	0	0	0	0	0	0	0	0	0	0	0	0	0	0	0	0	0	0	0	0	0	0	0	0	0	0	0	0	0	0	0	0	0	0	0	0
k__Bacteria|p__Actinobacteria|c__Coriobacteriia|o__Coriobacteriales|f__Coriobacteriaceae	0.133626	-0.242424	1	1	1.45116	0.811835	HLP <= HCs	1.19543	1	0.559439	-0.837948	0.557612	k__Bacteria|p__Actinobacteria|c__Coriobacteriia|o__Coriobacteriales|f__Coriobacteriaceae	1.12604	9.3683	0.46368	0.00815	1.77818	0.3492	0.36759	0.28279	0.28749	2.57538	0.2963	0.41547	1.37279	1.66499	0.36422	0.41085	2.78027	0.30965	0.49201	0.5262	0.46412	0.64361	0.20922	0.86681	0.07833	0.31562	0.28622	0.2863	0.49424	0.51765	0.46866	1.0744	0.62182	0.58776	0.62919	0.26829
k__Bacteria|p__Actinobacteria|c__Coriobacteriia|o__Coriobacteriales|f__Coriobacteriaceae|g__Collinsella	0.133626	-0.242424	1	1	1.45114	0.811835	HLP <= HCs	1.19542	1	0.559446	-0.837928	0.557612	k__Bacteria|p__Actinobacteria|c__Coriobacteriia|o__Coriobacteriales|f__Coriobacteriaceae|g__Collinsella	1.12604	9.3683	0.46368	0.00815	1.77818	0.3492	0.36759	0.28279	0.28749	2.57538	0.2963	0.41547	1.37279	1.66499	0.36422	0.41085	2.78027	0.30965	0.49201	0.5262	0.46412	0.64361	0.20922	0.86681	0.07833	0.31562	0.28622	0.2863	0.49424	0.51765	0.46866	1.0744	0.62182	0.58776	0.62919	0.26829
k__Bacteria|p__Actinobacteria|c__Coriobacteriia|o__Coriobacteriales|f__Coriobacteriaceae|g__Collinsella|s__Collinsella_aerofaciens	0.129183	-0.245179	1	1	1.44937	0.810676	HLP <= HCs	1.19389	1	0.55933	-0.838228	0.557612	k__Bacteria|p__Actinobacteria|c__Coriobacteriia|o__Coriobacteriales|f__Coriobacteriaceae|g__Collinsella|s__Collinsella_aerofaciens	1.12452	9.35905	0.46368	0.00815	1.77818	0.3492	0.36759	0.28279	0.28749	2.57296	0.2963	0.41547	1.37279	1.6571	0.36422	0.41085	2.77713	0.30965	0.49201	0.5262	0.46412	0.64295	0.20922	0.86681	0.07833	0.31562	0.28577	0.2863	0.49424	0.51765	0.46866	1.0744	0.62182	0.58776	0.62919	0.26829
k__Bacteria|p__Actinobacteria|c__Coriobacteriia|o__Coriobacteriales|f__Coriobacteriaceae|g__Collinsella|s__Collinsella_intestinalis	0.435754	-0.030303	0.030303	0	6.39394e-05	0	HLP <= HCs	3.83636e-05	0.0181818	0	#NAME?	0.630941	k__Bacteria|p__Actinobacteria|c__Coriobacteriia|o__Coriobacteriales|f__Coriobacteriaceae|g__Collinsella|s__Collinsella_intestinalis	0	0	0	0	0	0	0	0	0	0	0	0	0	0	0	0	0	0	0	0	0	0	0	0	0	0	0	0	0	0	0	0	0	0	0	0
k__Bacteria|p__Actinobacteria|c__Coriobacteriia|o__Coriobacteriales|f__Coriobacteriaceae|g__Collinsella|s__Collinsella_stercoris	0.486427	-0.0909091	0.333333	0.227273	0.00170727	0.00115818	HLP <= HCs	0.00148764	0.290909	0.678381	-0.559832	0.669452	k__Bacteria|p__Actinobacteria|c__Coriobacteriia|o__Coriobacteriales|f__Coriobacteriaceae|g__Collinsella|s__Collinsella_stercoris	0.00153	0.00926	0	0	0	0	0	0	0	0.00242	0	0	0	0.00788	0	0	0.00314	0	0	0	0	0.00067	0	0	0	0	0.00045	0	0	0	0	0	0	0	0	0
k__Bacteria|p__Actinobacteria|c__Coriobacteriia|o__Coriobacteriales|f__Coriobacteriaceae|g__Enorma	0.435754	-0.030303	0.030303	0	2.0303e-05	0	HLP <= HCs	1.21818e-05	0.0181818	0	#NAME?	0.630941	k__Bacteria|p__Actinobacteria|c__Coriobacteriia|o__Coriobacteriales|f__Coriobacteriaceae|g__Enorma	0	0	0	0	0	0	0	0	0	0	0	0	0	0	0	0	0	0	0	0	0	0	0	0	0	0	0	0	0	0	0	0	0	0	0	0
k__Bacteria|p__Actinobacteria|c__Coriobacteriia|o__Coriobacteriales|f__Coriobacteriaceae|g__Enorma|s__[Collinsella]_massiliensis	0.435754	-0.030303	0.030303	0	2.0303e-05	0	HLP <= HCs	1.21818e-05	0.0181818	0	#NAME?	0.630941	k__Bacteria|p__Actinobacteria|c__Coriobacteriia|o__Coriobacteriales|f__Coriobacteriaceae|g__Enorma|s__[Collinsella]_massiliensis	0	0	0	0	0	0	0	0	0	0	0	0	0	0	0	0	0	0	0	0	0	0	0	0	0	0	0	0	0	0	0	0	0	0	0	0
k__Bacteria|p__Actinobacteria|c__Coriobacteriia|o__Eggerthellales	0.075358	-0.286501	0.969697	0.909091	0.244753	0.114017	HLP <= HCs	0.192459	0.945455	0.465846	-1.10207	0.557612	k__Bacteria|p__Actinobacteria|c__Coriobacteriia|o__Eggerthellales	0.07585	0.59085	0.02715	0.49158	0.08318	0.01768	0.09678	0.13355	0.07113	0	0.10107	0.09501	0.57868	0.17176	0.07397	0.16999	0.13664	0	0.04603	0.05751	0.13443	0.13167	0.02075	0.04665	0.00213	0.05273	0.10187	0.31297	0.42333	0.02468	0.03926	0.16309	0.15635	0.25397	0.1271	0.15636
k__Bacteria|p__Actinobacteria|c__Coriobacteriia|o__Eggerthellales|f__Eggerthellaceae	0.075358	-0.286501	0.969697	0.909091	0.244753	0.114017	HLP <= HCs	0.192459	0.945455	0.465846	-1.10207	0.557612	k__Bacteria|p__Actinobacteria|c__Coriobacteriia|o__Eggerthellales|f__Eggerthellaceae	0.07585	0.59085	0.02715	0.49158	0.08318	0.01768	0.09678	0.13355	0.07113	0	0.10107	0.09501	0.57868	0.17176	0.07397	0.16999	0.13664	0	0.04603	0.05751	0.13443	0.13167	0.02075	0.04665	0.00213	0.05273	0.10187	0.31297	0.42333	0.02468	0.03926	0.16309	0.15635	0.25397	0.1271	0.15636
k__Bacteria|p__Actinobacteria|c__Coriobacteriia|o__Eggerthellales|f__Eggerthellaceae|g__Adlercreutzia	0.362252	-0.110193	0.272727	0.181818	0.00639394	0.00301045	HLP <= HCs	0.00504055	0.236364	0.470829	-1.08672	0.630941	k__Bacteria|p__Actinobacteria|c__Coriobacteriia|o__Eggerthellales|f__Eggerthellaceae|g__Adlercreutzia	0	0.00108	0.0042	0.01489	0.02698	0	0	0	0	0	0	0.01756	0	0	0	0	0	0	0	0	0	0	0	0	0	0	0	0	0	0	0	0.06308	0	0	0	0.01972
k__Bacteria|p__Actinobacteria|c__Coriobacteriia|o__Eggerthellales|f__Eggerthellaceae|g__Adlercreutzia|s__Adlercreutzia_equolifaciens	0.362252	-0.110193	0.272727	0.181818	0.00639394	0.00301045	HLP <= HCs	0.00504055	0.236364	0.470829	-1.08672	0.630941	k__Bacteria|p__Actinobacteria|c__Coriobacteriia|o__Eggerthellales|f__Eggerthellaceae|g__Adlercreutzia|s__Adlercreutzia_equolifaciens	0	0.00108	0.0042	0.01489	0.02698	0	0	0	0	0	0	0.01756	0	0	0	0	0	0	0	0	0	0	0	0	0	0	0	0	0	0	0	0.06308	0	0	0	0.01972
k__Bacteria|p__Actinobacteria|c__Coriobacteriia|o__Eggerthellales|f__Eggerthellaceae|g__Asaccharobacter	0.246612	-0.101928	0.151515	0.0454545	0.0012697	0.000670455	HLP <= HCs	0.00103	0.109091	0.528043	-0.921273	0.557612	k__Bacteria|p__Actinobacteria|c__Coriobacteriia|o__Eggerthellales|f__Eggerthellaceae|g__Asaccharobacter	0	0	0	0	0.00786	0	0	0	0	0	0	0.00433	0	0	0	0	0	0	0	0	0	0	0	0	0	0	0	0	0	0	0	0.01702	0	0	0	0.00494
k__Bacteria|p__Actinobacteria|c__Coriobacteriia|o__Eggerthellales|f__Eggerthellaceae|g__Asaccharobacter|s__Asaccharobacter_celatus	0.246612	-0.101928	0.151515	0.0454545	0.0012697	0.000670455	HLP <= HCs	0.00103	0.109091	0.528043	-0.921273	0.557612	k__Bacteria|p__Actinobacteria|c__Coriobacteriia|o__Eggerthellales|f__Eggerthellaceae|g__Asaccharobacter|s__Asaccharobacter_celatus	0	0	0	0	0.00786	0	0	0	0	0	0	0.00433	0	0	0	0	0	0	0	0	0	0	0	0	0	0	0	0	0	0	0	0.01702	0	0	0	0.00494
k__Bacteria|p__Actinobacteria|c__Coriobacteriia|o__Eggerthellales|f__Eggerthellaceae|g__Eggerthella	0.0969622	-0.121212	0.121212	0	0.00966879	0	HLP <= HCs	0.00580127	0.0727273	0	#NAME?	0.557612	k__Bacteria|p__Actinobacteria|c__Coriobacteriia|o__Eggerthellales|f__Eggerthellaceae|g__Eggerthella	0.05415	0	0	0	0	0	0	0	0	0	0	0	0	0	0	0	0	0	0	0	0	0	0	0	0	0	0	0.14538	0	0	0	0.07491	0	0	0	0.04463
k__Bacteria|p__Actinobacteria|c__Coriobacteriia|o__Eggerthellales|f__Eggerthellaceae|g__Eggerthella|s__Eggerthella_lenta	0.0969622	-0.121212	0.121212	0	0.00966879	0	HLP <= HCs	0.00580127	0.0727273	0	#NAME?	0.557612	k__Bacteria|p__Actinobacteria|c__Coriobacteriia|o__Eggerthellales|f__Eggerthellaceae|g__Eggerthella|s__Eggerthella_lenta	0.05415	0	0	0	0	0	0	0	0	0	0	0	0	0	0	0	0	0	0	0	0	0	0	0	0	0	0	0.14538	0	0	0	0.07491	0	0	0	0.04463
k__Bacteria|p__Actinobacteria|c__Coriobacteriia|o__Eggerthellales|f__Eggerthellaceae|g__Gordonibacter	0.0882355	-0.236915	0.454545	0.227273	0.0180533	0.00528364	HLP <= HCs	0.0129455	0.363636	0.292668	-1.77266	0.557612	k__Bacteria|p__Actinobacteria|c__Coriobacteriia|o__Eggerthellales|f__Eggerthellaceae|g__Gordonibacter	0.0217	0.06539	0.02295	0.12182	0.04834	0	0	0	0	0	0	0.0005	0	0.00702	0	0	0	0	0.01774	0	0	0.01069	0	0.0163	0	0	0.03107	0.10677	0	0	0	0.00808	0	0	0	0.0096
k__Bacteria|p__Actinobacteria|c__Coriobacteriia|o__Eggerthellales|f__Eggerthellaceae|g__Gordonibacter|s__Gordonibacter_pamelaeae	0.0882355	-0.236915	0.454545	0.227273	0.0180533	0.00528364	HLP <= HCs	0.0129455	0.363636	0.292668	-1.77266	0.557612	k__Bacteria|p__Actinobacteria|c__Coriobacteriia|o__Eggerthellales|f__Eggerthellaceae|g__Gordonibacter|s__Gordonibacter_pamelaeae	0.0217	0.06539	0.02295	0.12182	0.04834	0	0	0	0	0	0	0.0005	0	0.00702	0	0	0	0	0.01774	0	0	0.01069	0	0.0163	0	0	0.03107	0.10677	0	0	0	0.00808	0	0	0	0.0096
k__Bacteria|p__Actinobacteria|c__Coriobacteriia|o__Eggerthellales|f__Eggerthellaceae|g__Slackia	0.331218	-0.157025	0.878788	0.863636	0.209366	0.105053	HLP <= HCs	0.167641	0.872727	0.501765	-0.994916	0.630941	k__Bacteria|p__Actinobacteria|c__Coriobacteriia|o__Eggerthellales|f__Eggerthellaceae|g__Slackia	0	0.52438	0	0.35487	0	0.01768	0.09678	0.13355	0.07113	0	0.10107	0.07262	0.57868	0.16475	0.07397	0.16999	0.13664	0	0.02829	0.05751	0.13443	0.12098	0.02075	0.03035	0.00213	0.05273	0.07079	0.06082	0.42333	0.02468	0.03926	0	0.15635	0.25397	0.1271	0.07746
k__Bacteria|p__Actinobacteria|c__Coriobacteriia|o__Eggerthellales|f__Eggerthellaceae|g__Slackia|s__Slackia_isoflavoniconvertens	0.331218	-0.157025	0.878788	0.863636	0.209366	0.105053	HLP <= HCs	0.167641	0.872727	0.501765	-0.994916	0.630941	k__Bacteria|p__Actinobacteria|c__Coriobacteriia|o__Eggerthellales|f__Eggerthellaceae|g__Slackia|s__Slackia_isoflavoniconvertens	0	0.52438	0	0.35487	0	0.01768	0.09678	0.13355	0.07113	0	0.10107	0.07262	0.57868	0.16475	0.07397	0.16999	0.13664	0	0.02829	0.05751	0.13443	0.12098	0.02075	0.03035	0.00213	0.05273	0.07079	0.06082	0.42333	0.02468	0.03926	0	0.15635	0.25397	0.1271	0.07746
k__Bacteria|p__Bacteroidetes	0.437606	0.126722	1	1	35.064	40.6473	HCs <= HLP	37.2973	1	1.15923	0.213167	0.630941	k__Bacteria|p__Bacteroidetes	14.115	13.4172	25.715	8.24292	27.5663	62.6719	65.8385	45.4371	18.9116	38.153	84.6885	64.6863	33.1425	9.47616	11.0146	59.1345	11.0023	86.4778	44.9135	53.8904	52.6503	40.9684	30.0712	42.6401	45.3583	61.0177	53.1908	63.2267	28.1771	40.5057	56.0709	58.5842	58.1695	35.7076	30.0305	37.8995
k__Bacteria|p__Bacteroidetes|c__Bacteroidia	0.437606	0.126722	1	1	35.064	40.6473	HCs <= HLP	37.2973	1	1.15923	0.213167	0.630941	k__Bacteria|p__Bacteroidetes|c__Bacteroidia	14.115	13.4172	25.715	8.24292	27.5663	62.6719	65.8385	45.4371	18.9116	38.153	84.6885	64.6863	33.1425	9.47616	11.0146	59.1345	11.0023	86.4778	44.9135	53.8904	52.6503	40.9684	30.0712	42.6401	45.3583	61.0177	53.1908	63.2267	28.1771	40.5057	56.0709	58.5842	58.1695	35.7076	30.0305	37.8995
k__Bacteria|p__Bacteroidetes|c__Bacteroidia|o__Bacteroidales	0.437606	0.126722	1	1	35.064	40.6473	HCs <= HLP	37.2973	1	1.15923	0.213167	0.630941	k__Bacteria|p__Bacteroidetes|c__Bacteroidia|o__Bacteroidales	14.115	13.4172	25.715	8.24292	27.5663	62.6719	65.8385	45.4371	18.9116	38.153	84.6885	64.6863	33.1425	9.47616	11.0146	59.1345	11.0023	86.4778	44.9135	53.8904	52.6503	40.9684	30.0712	42.6401	45.3583	61.0177	53.1908	63.2267	28.1771	40.5057	56.0709	58.5842	58.1695	35.7076	30.0305	37.8995
k__Bacteria|p__Bacteroidetes|c__Bacteroidia|o__Bacteroidales|f__Bacteroidaceae	0.178972	-0.217631	1	1	8.57422	5.84359	HLP <= HCs	7.48197	1	0.68153	-0.553151	0.557612	k__Bacteria|p__Bacteroidetes|c__Bacteroidia|o__Bacteroidales|f__Bacteroidaceae	8.21301	2.05632	18.1744	0.3213	7.75173	2.75403	6.31158	40.512	3.22515	9.81425	0.04909	0.66732	0.88866	1.68957	4.57519	0.217	4.88819	0.00861	24.5516	0.79228	0.50134	12.3665	1.52287	14.9877	15.0659	1.12013	10.8853	55.9986	5.79275	0.43433	0.44687	29.6507	0.34189	0.55112	20.2483	24.8131
k__Bacteria|p__Bacteroidetes|c__Bacteroidia|o__Bacteroidales|f__Bacteroidaceae|g__Bacteroides	0.178972	-0.217631	1	1	8.57422	5.84359	HLP <= HCs	7.48197	1	0.68153	-0.553151	0.557612	k__Bacteria|p__Bacteroidetes|c__Bacteroidia|o__Bacteroidales|f__Bacteroidaceae|g__Bacteroides	8.21301	2.05632	18.1744	0.3213	7.75173	2.75403	6.31158	40.512	3.22515	9.81425	0.04909	0.66732	0.88866	1.68957	4.57519	0.217	4.88819	0.00861	24.5516	0.79228	0.50134	12.3665	1.52287	14.9877	15.0659	1.12013	10.8853	55.9986	5.79275	0.43433	0.44687	29.6507	0.34189	0.55112	20.2483	24.8131
k__Bacteria|p__Bacteroidetes|c__Bacteroidia|o__Bacteroidales|f__Bacteroidaceae|g__Bacteroides|s__Bacteroides_caccae	0.0291116	-0.349862	0.909091	0.636364	0.820645	0.309504	HLP < HCs	0.616188	0.8	0.377148	-1.4068	0.403985	k__Bacteria|p__Bacteroidetes|c__Bacteroidia|o__Bacteroidales|f__Bacteroidaceae|g__Bacteroides|s__Bacteroides_caccae	0.26865	0.03442	0.8216	0	0.15087	0.79565	0.1469	0	0.09428	3.62335	0.00148	0.0477	0.02581	0.19359	0.33264	0	0.0711	0	0.6324	0.00907	0.00106	0.02379	0.02658	2.62284	0.48462	0	1.75542	3.31171	0.22384	0.03162	0.00267	2.06067	0.02224	0	0.34052	2.0101
k__Bacteria|p__Bacteroidetes|c__Bacteroidia|o__Bacteroidales|f__Bacteroidaceae|g__Bacteroides|s__Bacteroides_cellulosilyticus	0.541636	0.0798898	0.242424	0.363636	0.143815	0.321654	HCs <= HLP	0.21495	0.290909	2.23658	1.1613	0.723509	k__Bacteria|p__Bacteroidetes|c__Bacteroidia|o__Bacteroidales|f__Bacteroidaceae|g__Bacteroides|s__Bacteroides_cellulosilyticus	0	0	0.07368	0	0.01389	0.01648	0	6.835	0.01464	0	0	0	0	0.00124	0	0	0.21698	0	0	0	0	0	0.1244	0.1934	0	0.00608	0.28918	3.52866	0	0	0	0.06692	0	0	0	0
k__Bacteria|p__Bacteroidetes|c__Bacteroidia|o__Bacteroidales|f__Bacteroidaceae|g__Bacteroides|s__Bacteroides_clarus	0.362547	-0.0909091	0.181818	0.0909091	0.0195233	0.00183136	HLP <= HCs	0.0124465	0.145455	0.0938038	-3.41421	0.630941	k__Bacteria|p__Bacteroidetes|c__Bacteroidia|o__Bacteroidales|f__Bacteroidaceae|g__Bacteroides|s__Bacteroides_clarus	0	0	0	0	0.42097	0.00318	0.00137	0	0.01239	0.0279	0	0	0	0	0	0	0	0	0	0	0	0	0	0	0	0	0.12897	0	0	0	0	0.08559	0	0	0	0
k__Bacteria|p__Bacteroidetes|c__Bacteroidia|o__Bacteroidales|f__Bacteroidaceae|g__Bacteroides|s__Bacteroides_coprocola	0.254762	-0.0606061	0.0606061	0	0.0321033	0	HLP <= HCs	0.019262	0.0363636	0	#NAME?	0.557612	k__Bacteria|p__Bacteroidetes|c__Bacteroidia|o__Bacteroidales|f__Bacteroidaceae|g__Bacteroides|s__Bacteroides_coprocola	0	0	0	0	0	0	0	0	0	0	0	0	0	0	0	0	0	0	0	0	0	0	0	0.28042	0	0	0	0	0	0	0	0	0	0	0	0
k__Bacteria|p__Bacteroidetes|c__Bacteroidia|o__Bacteroidales|f__Bacteroidaceae|g__Bacteroides|s__Bacteroides_coprophilus	0.221669	-0.107438	0.151515	0.0454545	0.0271115	0.00539636	HLP <= HCs	0.0184255	0.109091	0.199043	-2.32885	0.557612	k__Bacteria|p__Bacteroidetes|c__Bacteroidia|o__Bacteroidales|f__Bacteroidaceae|g__Bacteroides|s__Bacteroides_coprophilus	0.09537	0	0	0	0	0	0	0	0	0	0	0.26372	0	0	0	0	0	0	0	0	0	0	0	0	0	0	0	0	0.05531	0	0	0	0	0	0	0
k__Bacteria|p__Bacteroidetes|c__Bacteroidia|o__Bacteroidales|f__Bacteroidaceae|g__Bacteroides|s__Bacteroides_dorei	0.34799	0.0606061	0.030303	0.0909091	0.00683091	0.0660618	HCs <= HLP	0.0305233	0.0545455	9.67101	3.27367	0.630941	k__Bacteria|p__Bacteroidetes|c__Bacteroidia|o__Bacteroidales|f__Bacteroidaceae|g__Bacteroides|s__Bacteroides_dorei	0	0	1.29019	0	0	0	0	0	0.16317	0	0	0	0	0	0	0	0	0	0	0	0	0	0	0	0	0	0	0.22542	0	0	0	0	0	0	0	0
k__Bacteria|p__Bacteroidetes|c__Bacteroidia|o__Bacteroidales|f__Bacteroidaceae|g__Bacteroides|s__Bacteroides_eggerthii	0.325293	-0.11157	0.242424	0.136364	1.36284	0.33873	HLP <= HCs	0.953198	0.2	0.248546	-2.00841	0.630941	k__Bacteria|p__Bacteroidetes|c__Bacteroidia|o__Bacteroidales|f__Bacteroidaceae|g__Bacteroides|s__Bacteroides_eggerthii	0	0.30458	0	0	0	0.0128	0	0	0	0	0	0	0	0	0	0	0	0	7.28351	0	0	0.82318	0	0	0.16619	0.00235	0.18584	31.8386	0	0	0	0	0	0	0	0
k__Bacteria|p__Bacteroidetes|c__Bacteroidia|o__Bacteroidales|f__Bacteroidaceae|g__Bacteroides|s__Bacteroides_faecichinchillae	0.254762	-0.0606061	0.0606061	0	0.000286061	0	HLP <= HCs	0.000171636	0.0363636	0	#NAME?	0.557612	k__Bacteria|p__Bacteroidetes|c__Bacteroidia|o__Bacteroidales|f__Bacteroidaceae|g__Bacteroides|s__Bacteroides_faecichinchillae	0	0	0	0	0	0	0	0	0	0	0	0	0	0	0	0	0	0	0	0	0	0.00241	0	0.00703	0	0	0	0	0	0	0	0	0	0	0	0
k__Bacteria|p__Bacteroidetes|c__Bacteroidia|o__Bacteroidales|f__Bacteroidaceae|g__Bacteroides|s__Bacteroides_faecis	0.745695	0.0247934	0.0606061	0.0909091	0.0154288	0.00435773	HCs <= HLP	0.0110004	0.0727273	0.282441	-1.82398	0.911219	k__Bacteria|p__Bacteroidetes|c__Bacteroidia|o__Bacteroidales|f__Bacteroidaceae|g__Bacteroides|s__Bacteroides_faecis	0	0	0	0	0.21975	0	0.2894	0	0	0	0	0	0	0.04654	0.04933	0	0	0	0	0	0	0	0	0	0	0	0	0	0	0	0	0	0	0	0	0
k__Bacteria|p__Bacteroidetes|c__Bacteroidia|o__Bacteroidales|f__Bacteroidaceae|g__Bacteroides|s__Bacteroides_finegoldii	0.0972884	-0.22314	0.424242	0.181818	0.0263391	0.0465109	HLP <= HCs	0.0344078	0.327273	1.76585	0.820364	0.557612	k__Bacteria|p__Bacteroidetes|c__Bacteroidia|o__Bacteroidales|f__Bacteroidaceae|g__Bacteroides|s__Bacteroides_finegoldii	0.00892	0	0.7836	0	0.26843	0.01569	0	0.19313	0.00635	0	0	0.00568	0.09218	0.04016	0	0	0	0	0	0	0.03222	0.21064	0	0.09392	0	0	0	0	0	0.00833	0	0	0	0	0.0202	0
k__Bacteria|p__Bacteroidetes|c__Bacteroidia|o__Bacteroidales|f__Bacteroidaceae|g__Bacteroides|s__Bacteroides_fragilis	0.508613	-0.0881543	0.333333	0.272727	0.0593061	0.0174959	HLP <= HCs	0.042582	0.309091	0.29501	-1.76116	0.692985	k__Bacteria|p__Bacteroidetes|c__Bacteroidia|o__Bacteroidales|f__Bacteroidaceae|g__Bacteroides|s__Bacteroides_fragilis	0	0	0.05029	0	0.00793	0.21116	0	0	0	0	0	0	0	0	0	0	0.13112	0.00861	0	0	0	0	0	0	0	0.06492	0.34831	0	0.63863	0.06495	0	0	0	0	0	0.03435
k__Bacteria|p__Bacteroidetes|c__Bacteroidia|o__Bacteroidales|f__Bacteroidaceae|g__Bacteroides|s__Bacteroides_galacturonicus	0.412635	0.101928	0.212121	0.318182	0.0141173	0.0164659	HCs <= HLP	0.0150567	0.254545	1.16637	0.222021	0.630941	k__Bacteria|p__Bacteroidetes|c__Bacteroidia|o__Bacteroidales|f__Bacteroidaceae|g__Bacteroides|s__Bacteroides_galacturonicus	0.35923	0	0.00586	0	0	0.01751	0	0	0	0	0	0	0	0.16122	0	0	0	0	0	0	0	0	0	0.05553	0.00359	0	0	0	0	0.00841	0	0	0.01525	0	0	0.00471
k__Bacteria|p__Bacteroidetes|c__Bacteroidia|o__Bacteroidales|f__Bacteroidaceae|g__Bacteroides|s__Bacteroides_intestinalis	0.362518	-0.132231	0.454545	0.363636	0.15487	0.105175	HLP <= HCs	0.134992	0.418182	0.679117	-0.558269	0.630941	k__Bacteria|p__Bacteroidetes|c__Bacteroidia|o__Bacteroidales|f__Bacteroidaceae|g__Bacteroides|s__Bacteroides_intestinalis	0.22622	0.06055	0	0	0.04332	0.02466	0	0.01324	0	0.00816	0	0	0	0	0.10406	0	0.02387	0	1.92042	0	0	0	0	0.13499	0.04722	0	0.42395	0	0	0	0	1.0968	0	0	0	2.398
k__Bacteria|p__Bacteroidetes|c__Bacteroidia|o__Bacteroidales|f__Bacteroidaceae|g__Bacteroides|s__Bacteroides_massiliensis	0.565744	0.0578512	0.121212	0.181818	0.0383773	0.0597555	HCs <= HLP	0.0469285	0.145455	1.55705	0.638818	0.750196	k__Bacteria|p__Bacteroidetes|c__Bacteroidia|o__Bacteroidales|f__Bacteroidaceae|g__Bacteroides|s__Bacteroides_massiliensis	0	0	0	0	0.60671	0	0.40696	1.05338	0.06414	0	0	0	0	0.14016	0	0	0	0	0	0	0	0.05052	0	0	0.05694	0	0	0.20226	0	0	0	0	0	0	0	0
k__Bacteria|p__Bacteroidetes|c__Bacteroidia|o__Bacteroidales|f__Bacteroidaceae|g__Bacteroides|s__Bacteroides_nordii	0.528979	-0.046832	0.0909091	0.0454545	0.000896667	8.68182e-05	HLP <= HCs	0.000572727	0.0727273	0.0968233	-3.3685	0.708338	k__Bacteria|p__Bacteroidetes|c__Bacteroidia|o__Bacteroidales|f__Bacteroidaceae|g__Bacteroides|s__Bacteroides_nordii	0	0	0.00191	0	0	0	0	0	0	0	0	0	0	0	0	0	0	0	0	0	0	0	0	0	0	0	0	0	0	0	0	0	0	0	0.00622	0
k__Bacteria|p__Bacteroidetes|c__Bacteroidia|o__Bacteroidales|f__Bacteroidaceae|g__Bacteroides|s__Bacteroides_ovatus	0.174052	-0.219008	0.909091	0.772727	0.186089	0.0993073	HLP <= HCs	0.151376	0.854545	0.533655	-0.90602	0.557612	k__Bacteria|p__Bacteroidetes|c__Bacteroidia|o__Bacteroidales|f__Bacteroidaceae|g__Bacteroides|s__Bacteroides_ovatus	0.09187	0.33799	0.36789	0.08014	0.41848	0.04898	0.00281	0.25869	0.02288	0.43077	0	0.01105	0.10022	0.19986	0.24226	0	0.08839	0	0.12995	0	0.06074	0.17926	0.12482	0.03134	0	0.01944	0.24943	0.30268	0.20907	0.03504	0.00603	1.32942	0.02973	0.004	0	0
k__Bacteria|p__Bacteroidetes|c__Bacteroidia|o__Bacteroidales|f__Bacteroidaceae|g__Bacteroides|s__Bacteroides_plebeius	0.139315	-0.202479	0.424242	0.227273	0.58142	0.540614	HLP <= HCs	0.565097	0.345455	0.929817	-0.104981	0.557612	k__Bacteria|p__Bacteroidetes|c__Bacteroidia|o__Bacteroidales|f__Bacteroidaceae|g__Bacteroides|s__Bacteroides_plebeius	2.48968	0	0	0	0	0	2.46635	8.23062	0.16846	0	0	0.29351	0.08655	0	0	0	0	0	3.39846	0	0.06702	0	0	1.73632	0	0	2.96451	0	0.7654	0	0	4.05755	0.0828	0	2.36065	0
k__Bacteria|p__Bacteroidetes|c__Bacteroidia|o__Bacteroidales|f__Bacteroidaceae|g__Bacteroides|s__Bacteroides_salyersiae	0.745695	0.0247934	0.0606061	0.0909091	0.0683139	0.00231636	HCs <= HLP	0.0419149	0.0727273	0.0339076	-4.88225	0.911219	k__Bacteria|p__Bacteroidetes|c__Bacteroidia|o__Bacteroidales|f__Bacteroidaceae|g__Bacteroides|s__Bacteroides_salyersiae	0	0	0	0	0	0	0	0	0	0	0	0	0	0.0151	0	0	0	0	0	0	0	0	0.03586	0	0	0	0	0.07867	0	0	0	2.17569	0	0	0	0
k__Bacteria|p__Bacteroidetes|c__Bacteroidia|o__Bacteroidales|f__Bacteroidaceae|g__Bacteroides|s__Bacteroides_sp_CAG_530	0.0164097	0.322314	0.181818	0.545455	0.112539	0.294434	HCs < HLP	0.185297	0.327273	2.61629	1.38752	0.319403	k__Bacteria|p__Bacteroidetes|c__Bacteroidia|o__Bacteroidales|f__Bacteroidaceae|g__Bacteroides|s__Bacteroides_sp_CAG_530	0	0	0	0	0	0	1.88033	0	0	3.39496	0.04761	0	0	0	0	0.13195	0.4455	0	0	0.47033	0	0	1.06469	0	0	0	0	0	0	0	0.42435	0	0.05288	0.45669	0	0
k__Bacteria|p__Bacteroidetes|c__Bacteroidia|o__Bacteroidales|f__Bacteroidaceae|g__Bacteroides|s__Bacteroides_sp_OM08_11	0.254762	-0.0606061	0.0606061	0	0.0239048	0	HLP <= HCs	0.0143429	0.0363636	0	#NAME?	0.557612	k__Bacteria|p__Bacteroidetes|c__Bacteroidia|o__Bacteroidales|f__Bacteroidaceae|g__Bacteroides|s__Bacteroides_sp_OM08_11	0	0	0	0	0.0041	0	0	0	0	0	0	0	0	0	0	0	0	0	0	0	0	0	0	0	0	0	0	0	0	0	0	0	0	0	0.78476	0
k__Bacteria|p__Bacteroidetes|c__Bacteroidia|o__Bacteroidales|f__Bacteroidaceae|g__Bacteroides|s__Bacteroides_stercoris	0.158254	-0.190083	0.393939	0.227273	0.166298	0.151175	HLP <= HCs	0.160249	0.327273	0.909062	-0.13755	0.557612	k__Bacteria|p__Bacteroidetes|c__Bacteroidia|o__Bacteroidales|f__Bacteroidaceae|g__Bacteroides|s__Bacteroides_stercoris	2.65174	0	0	0	0	0.17885	0	0	0.02813	0	0	0	0.02963	0.05444	0.04954	0	0.12928	0	2.88632	0	0.11342	0.41206	0	0.07799	0	0	0.15358	0	0.27041	0	0	0	0	0	0	0
k__Bacteria|p__Bacteroidetes|c__Bacteroidia|o__Bacteroidales|f__Bacteroidaceae|g__Bacteroides|s__Bacteroides_thetaiotaomicron	0.0657986	-0.292011	0.757576	0.590909	0.379752	0.11367	HLP <= HCs	0.273319	0.690909	0.299327	-1.74021	0.535736	k__Bacteria|p__Bacteroidetes|c__Bacteroidia|o__Bacteroidales|f__Bacteroidaceae|g__Bacteroides|s__Bacteroides_thetaiotaomicron	0.12287	0.10681	0.1618	0	0	0	0	1.76549	0.07308	0.05046	0	0.00049	0.04766	0.02161	0	0	0.0204	0	0.27022	0.0146	0.00984	0.37222	0.00987	0.67057	0.02702	0	0.2159	1.73209	0.28216	0.00055	0	3.17129	0.01786	0.02216	1.49849	1.78628
k__Bacteria|p__Bacteroidetes|c__Bacteroidia|o__Bacteroidales|f__Bacteroidaceae|g__Bacteroides|s__Bacteroides_uniformis	0.131931	-0.242424	0.878788	0.772727	1.44594	0.63824	HLP <= HCs	1.12286	0.836364	0.441401	-1.17984	0.557612	k__Bacteria|p__Bacteroidetes|c__Bacteroidia|o__Bacteroidales|f__Bacteroidaceae|g__Bacteroides|s__Bacteroides_uniformis	1.49901	0.13614	2.66145	0.01198	3.01266	0.0923	0.42691	1.1527	2.37908	0.09317	0	0.0055	0.25781	0.36025	2.00999	0.02792	0.44414	0	4.2662	0	0.05056	0.87001	0.05308	4.37826	0.04903	0.32193	1.03388	6.4562	1.86453	0	0	0.91437	0	0	5.05322	10.5554
k__Bacteria|p__Bacteroidetes|c__Bacteroidia|o__Bacteroidales|f__Bacteroidaceae|g__Bacteroides|s__Bacteroides_vulgatus	0.253245	-0.184573	1	0.909091	2.7249	2.67565	HLP <= HCs	2.7052	0.963636	0.981925	-0.0263153	0.557612	k__Bacteria|p__Bacteroidetes|c__Bacteroidia|o__Bacteroidales|f__Bacteroidaceae|g__Bacteroides|s__Bacteroides_vulgatus	0.34311	1.07583	11.8742	0.22918	2.58461	1.23581	0.63863	20.9777	0.19856	2.18549	0	0.03968	0.24881	0.4554	1.78738	0.05712	3.3025	0	3.31419	0.26571	0.10155	8.93793	0.06357	4.40702	14.2174	0.68069	2.85281	8.06379	1.45551	0.28543	0.01303	14.2738	0.12115	0.06827	9.05329	7.21253
k__Bacteria|p__Bacteroidetes|c__Bacteroidia|o__Bacteroidales|f__Bacteroidaceae|g__Bacteroides|s__Bacteroides_xylanisolvens	0.0324075	-0.336088	0.69697	0.545455	0.162564	0.0351586	HLP < HCs	0.111602	0.636364	0.216276	-2.20905	0.403985	k__Bacteria|p__Bacteroidetes|c__Bacteroidia|o__Bacteroidales|f__Bacteroidaceae|g__Bacteroides|s__Bacteroides_xylanisolvens	0.05633	0	0.08194	0	0	0.10097	0.05191	0.03205	0	0	0	0	0	0	0	0	0.01492	0	0.44998	0.03257	0.06492	0.48451	0.02	0.29804	0.01391	0.02473	0.28351	0.25852	0.02788	0	0.00079	0.41851	0	0	1.131	0.81175
k__Bacteria|p__Bacteroidetes|c__Bacteroidia|o__Bacteroidales|f__Bacteroidales_unclassified	0.435754	-0.030303	0.030303	0	0.00163758	0	HLP <= HCs	0.000982545	0.0181818	0	#NAME?	0.630941	k__Bacteria|p__Bacteroidetes|c__Bacteroidia|o__Bacteroidales|f__Bacteroidales_unclassified	0	0	0	0	0	0	0	0	0	0	0	0	0	0	0	0	0	0	0	0	0	0	0	0	0	0	0	0	0.05404	0	0	0	0	0	0	0
k__Bacteria|p__Bacteroidetes|c__Bacteroidia|o__Bacteroidales|f__Bacteroidales_unclassified|g__Bacteroidales_unclassified	0.435754	-0.030303	0.030303	0	0.00163758	0	HLP <= HCs	0.000982545	0.0181818	0	#NAME?	0.630941	k__Bacteria|p__Bacteroidetes|c__Bacteroidia|o__Bacteroidales|f__Bacteroidales_unclassified|g__Bacteroidales_unclassified	0	0	0	0	0	0	0	0	0	0	0	0	0	0	0	0	0	0	0	0	0	0	0	0	0	0	0	0	0.05404	0	0	0	0	0	0	0
k__Bacteria|p__Bacteroidetes|c__Bacteroidia|o__Bacteroidales|f__Bacteroidales_unclassified|g__Bacteroidales_unclassified|s__Bacteroidales_bacterium_KA00251	0.435754	-0.030303	0.030303	0	0.00163758	0	HLP <= HCs	0.000982545	0.0181818	0	#NAME?	0.630941	k__Bacteria|p__Bacteroidetes|c__Bacteroidia|o__Bacteroidales|f__Bacteroidales_unclassified|g__Bacteroidales_unclassified|s__Bacteroidales_bacterium_KA00251	0	0	0	0	0	0	0	0	0	0	0	0	0	0	0	0	0	0	0	0	0	0	0	0	0	0	0	0	0.05404	0	0	0	0	0	0	0
k__Bacteria|p__Bacteroidetes|c__Bacteroidia|o__Bacteroidales|f__Barnesiellaceae	0.191184	-0.206612	0.69697	0.590909	0.59539	0.333165	HLP <= HCs	0.4905	0.654545	0.559574	-0.8376	0.557612	k__Bacteria|p__Bacteroidetes|c__Bacteroidia|o__Bacteroidales|f__Barnesiellaceae	0.01011	0.31896	1.22162	0	5.00795	0	1.5192	1.06901	2.64072	0.10716	0	0	0.1036	0.3663	1.78702	0	0.05852	0	0	0.01279	0.00924	1.93934	0	3.18948	0	0.00042	2.73908	0.10641	0.55952	0.02587	0	0	0.0286	0	0.84773	0.14628
k__Bacteria|p__Bacteroidetes|c__Bacteroidia|o__Bacteroidales|f__Barnesiellaceae|g__Barnesiella	0.187828	-0.206612	0.666667	0.545455	0.546272	0.304508	HLP <= HCs	0.449567	0.618182	0.557429	-0.843139	0.557612	k__Bacteria|p__Bacteroidetes|c__Bacteroidia|o__Bacteroidales|f__Barnesiellaceae|g__Barnesiella	0.01011	0.31896	1.16252	0	4.87694	0	1.5192	0.64534	2.572	0.10716	0	0	0.0336	0.3663	1.78288	0	0.05296	0	0	0.01279	0.00924	1.91846	0	3.17657	0	0.00042	2.30394	0.04024	0.555	0.02587	0	0	0.0286	0	0.55754	0
k__Bacteria|p__Bacteroidetes|c__Bacteroidia|o__Bacteroidales|f__Barnesiellaceae|g__Barnesiella|s__Barnesiella_intestinihominis	0.187828	-0.206612	0.666667	0.545455	0.546272	0.304508	HLP <= HCs	0.449567	0.618182	0.557429	-0.843139	0.557612	k__Bacteria|p__Bacteroidetes|c__Bacteroidia|o__Bacteroidales|f__Barnesiellaceae|g__Barnesiella|s__Barnesiella_intestinihominis	0.01011	0.31896	1.16252	0	4.87694	0	1.5192	0.64534	2.572	0.10716	0	0	0.0336	0.3663	1.78288	0	0.05296	0	0	0.01279	0.00924	1.91846	0	3.17657	0	0.00042	2.30394	0.04024	0.555	0.02587	0	0	0.0286	0	0.55754	0
k__Bacteria|p__Bacteroidetes|c__Bacteroidia|o__Bacteroidales|f__Barnesiellaceae|g__Coprobacter	0.641373	-0.0647383	0.363636	0.318182	0.0491179	0.0286559	HLP <= HCs	0.0409331	0.345455	0.583411	-0.777416	0.814797	k__Bacteria|p__Bacteroidetes|c__Bacteroidia|o__Bacteroidales|f__Barnesiellaceae|g__Coprobacter	0	0	0.0591	0	0.131	0	0	0.42366	0.06872	0	0	0	0.07	0	0.00414	0	0.00556	0	0	0	0	0.02087	0	0.01291	0	0	0.43514	0.06617	0.00452	0	0	0	0	0	0.2902	0.14628
k__Bacteria|p__Bacteroidetes|c__Bacteroidia|o__Bacteroidales|f__Barnesiellaceae|g__Coprobacter|s__Coprobacter_fastidiosus	0.966524	-0.00688705	0.30303	0.318182	0.0464958	0.0283736	HLP <= HCs	0.0392469	0.309091	0.610241	-0.712548	0.980923	k__Bacteria|p__Bacteroidetes|c__Bacteroidia|o__Bacteroidales|f__Barnesiellaceae|g__Coprobacter|s__Coprobacter_fastidiosus	0	0	0.05289	0	0.12351	0	0	0.42366	0.06872	0	0	0	0.07	0	0.00414	0	0.00556	0	0	0	0	0.02087	0	0.01291	0	0	0.43514	0	0.00452	0	0	0	0	0	0.2902	0.14628
k__Bacteria|p__Bacteroidetes|c__Bacteroidia|o__Bacteroidales|f__Barnesiellaceae|g__Coprobacter|s__Coprobacter_secundus	0.504312	-0.0495868	0.0909091	0.0454545	0.00262212	0.000282273	HLP <= HCs	0.00168618	0.0727273	0.107651	-3.21557	0.688847	k__Bacteria|p__Bacteroidetes|c__Bacteroidia|o__Bacteroidales|f__Barnesiellaceae|g__Coprobacter|s__Coprobacter_secundus	0	0	0.00621	0	0.00749	0	0	0	0	0	0	0	0	0	0	0	0	0	0	0	0	0	0	0	0	0	0	0.06617	0	0	0	0	0	0	0	0
k__Bacteria|p__Bacteroidetes|c__Bacteroidia|o__Bacteroidales|f__Odoribacteraceae	0.182087	-0.214876	0.848485	0.818182	0.444749	0.26363	HLP <= HCs	0.372301	0.836364	0.592761	-0.754477	0.557612	k__Bacteria|p__Bacteroidetes|c__Bacteroidia|o__Bacteroidales|f__Odoribacteraceae	0.26875	0.29069	0.2145	0	0.45618	0.13516	0.12907	0.68673	0.99975	0.88197	0	0	0.58869	0.18005	0.26617	0	0.4643	0	1.18199	0.42413	0.06517	0.28657	0.02746	0.53645	0.1231	0.07903	0.34083	0.66455	0.69115	0.28167	0.00281	3.59493	0.08495	0	2.02482	1.46294
k__Bacteria|p__Bacteroidetes|c__Bacteroidia|o__Bacteroidales|f__Odoribacteraceae|g__Butyricimonas	0.574057	-0.0881543	0.606061	0.545455	0.134785	0.0624195	HLP <= HCs	0.105839	0.581818	0.463104	-1.11059	0.753883	k__Bacteria|p__Bacteroidetes|c__Bacteroidia|o__Bacteroidales|f__Odoribacteraceae|g__Butyricimonas	0.0328	0.11487	0.00284	0	0	0.00851	0.01623	0.21134	0.23438	0.1963	0	0	0.03739	0.08701	0.0736	0	0.15886	0	0.17392	0	0	0.02927	0	0.20811	0.00907	0.00414	0.05591	0.63499	0.46959	0	0	1.61218	0	0	0.35518	0.37626
k__Bacteria|p__Bacteroidetes|c__Bacteroidia|o__Bacteroidales|f__Odoribacteraceae|g__Butyricimonas|s__Butyricimonas_synergistica	0.618418	0.0550964	0.151515	0.227273	0.0179142	0.00510682	HCs <= HLP	0.0127913	0.181818	0.28507	-1.81061	0.791169	k__Bacteria|p__Bacteroidetes|c__Bacteroidia|o__Bacteroidales|f__Odoribacteraceae|g__Butyricimonas|s__Butyricimonas_synergistica	0	0	0.00284	0	0	0	0.00598	0.04418	0.02057	0	0	0	0	0.02399	0.02077	0	0	0	0	0	0	0	0	0.06517	0	0	0	0.39781	0.02717	0	0	0	0	0	0.09504	0
k__Bacteria|p__Bacteroidetes|c__Bacteroidia|o__Bacteroidales|f__Odoribacteraceae|g__Butyricimonas|s__Butyricimonas_virosa	0.495401	-0.106061	0.606061	0.5	0.116872	0.0573127	HLP <= HCs	0.0930482	0.563636	0.49039	-1.028	0.680085	k__Bacteria|p__Bacteroidetes|c__Bacteroidia|o__Bacteroidales|f__Odoribacteraceae|g__Butyricimonas|s__Butyricimonas_virosa	0.0328	0.11487	0	0	0	0.00851	0.01026	0.16716	0.21381	0.1963	0	0	0.03739	0.06302	0.05283	0	0.15886	0	0.17392	0	0	0.02927	0	0.14295	0.00907	0.00414	0.05591	0.23718	0.44243	0	0	1.61218	0	0	0.26014	0.37626
k__Bacteria|p__Bacteroidetes|c__Bacteroidia|o__Bacteroidales|f__Odoribacteraceae|g__Odoribacter	0.182087	-0.214876	0.848485	0.818182	0.309964	0.201209	HLP <= HCs	0.266462	0.836364	0.649136	-0.623406	0.557612	k__Bacteria|p__Bacteroidetes|c__Bacteroidia|o__Bacteroidales|f__Odoribacteraceae|g__Odoribacter	0.23595	0.17582	0.21166	0	0.45618	0.12665	0.11284	0.47539	0.76536	0.68567	0	0	0.5513	0.09303	0.19258	0	0.30544	0	1.00807	0.42413	0.06517	0.2573	0.02746	0.32834	0.11402	0.07488	0.28492	0.02957	0.22156	0.28167	0.00281	1.98275	0.08495	0	1.66964	1.08668
k__Bacteria|p__Bacteroidetes|c__Bacteroidia|o__Bacteroidales|f__Odoribacteraceae|g__Odoribacter|s__Odoribacter_splanchnicus	0.182087	-0.214876	0.848485	0.818182	0.309964	0.201209	HLP <= HCs	0.266462	0.836364	0.649136	-0.623406	0.557612	k__Bacteria|p__Bacteroidetes|c__Bacteroidia|o__Bacteroidales|f__Odoribacteraceae|g__Odoribacter|s__Odoribacter_splanchnicus	0.23595	0.17582	0.21166	0	0.45618	0.12665	0.11284	0.47539	0.76536	0.68567	0	0	0.5513	0.09303	0.19258	0	0.30544	0	1.00807	0.42413	0.06517	0.2573	0.02746	0.32834	0.11402	0.07488	0.28492	0.02957	0.22156	0.28167	0.00281	1.98275	0.08495	0	1.66964	1.08668
k__Bacteria|p__Bacteroidetes|c__Bacteroidia|o__Bacteroidales|f__Porphyromonadaceae	0.738875	0.0358127	0.151515	0.181818	0.00239455	0.00240318	HCs <= HLP	0.002398	0.163636	1.00361	0.00519398	0.910433	k__Bacteria|p__Bacteroidetes|c__Bacteroidia|o__Bacteroidales|f__Porphyromonadaceae	0	0.00359	0	0	0	0	0	0.02884	0	0	0	0	0	0	0.00908	0	0	0	0.00905	0	0	0.00191	0	0	0	0	0	0	0.03313	0	0	0	0	0	0.0392	0
k__Bacteria|p__Bacteroidetes|c__Bacteroidia|o__Bacteroidales|f__Porphyromonadaceae|g__Porphyromonas	0.0969622	-0.121212	0.121212	0	0.00136697	0	HLP <= HCs	0.000820182	0.0727273	0	#NAME?	0.557612	k__Bacteria|p__Bacteroidetes|c__Bacteroidia|o__Bacteroidales|f__Porphyromonadaceae|g__Porphyromonas	0	0	0	0	0	0	0	0	0	0	0	0	0	0	0	0	0	0	0	0	0	0.00191	0	0	0	0	0	0	0.03313	0	0	0	0	0	0.00888	0
k__Bacteria|p__Bacteroidetes|c__Bacteroidia|o__Bacteroidales|f__Porphyromonadaceae|g__Porphyromonas|s__Porphyromonas_asaccharolytica	0.254762	-0.0606061	0.0606061	0	9.48485e-05	0	HLP <= HCs	5.69091e-05	0.0363636	0	#NAME?	0.557612	k__Bacteria|p__Bacteroidetes|c__Bacteroidia|o__Bacteroidales|f__Porphyromonadaceae|g__Porphyromonas|s__Porphyromonas_asaccharolytica	0	0	0	0	0	0	0	0	0	0	0	0	0	0	0	0	0	0	0	0	0	0.00191	0	0	0	0	0	0	0.00122	0	0	0	0	0	0	0
k__Bacteria|p__Bacteroidetes|c__Bacteroidia|o__Bacteroidales|f__Porphyromonadaceae|g__Porphyromonas|s__Porphyromonas_sp_HMSC065F10	0.435754	-0.030303	0.030303	0	3.60606e-05	0	HLP <= HCs	2.16364e-05	0.0181818	0	#NAME?	0.630941	k__Bacteria|p__Bacteroidetes|c__Bacteroidia|o__Bacteroidales|f__Porphyromonadaceae|g__Porphyromonas|s__Porphyromonas_sp_HMSC065F10	0	0	0	0	0	0	0	0	0	0	0	0	0	0	0	0	0	0	0	0	0	0	0	0	0	0	0	0	0	0	0	0	0	0	0	0
k__Bacteria|p__Bacteroidetes|c__Bacteroidia|o__Bacteroidales|f__Porphyromonadaceae|g__Porphyromonas|s__Porphyromonas_uenonis	0.254762	-0.0606061	0.0606061	0	0.00123606	0	HLP <= HCs	0.000741636	0.0363636	0	#NAME?	0.557612	k__Bacteria|p__Bacteroidetes|c__Bacteroidia|o__Bacteroidales|f__Porphyromonadaceae|g__Porphyromonas|s__Porphyromonas_uenonis	0	0	0	0	0	0	0	0	0	0	0	0	0	0	0	0	0	0	0	0	0	0	0	0	0	0	0	0	0.03191	0	0	0	0	0	0.00888	0
k__Bacteria|p__Bacteroidetes|c__Bacteroidia|o__Bacteroidales|f__Porphyromonadaceae|g__Sanguibacteroides	0.167335	0.121212	0.0606061	0.181818	0.00102788	0.00240318	HCs <= HLP	0.001578	0.109091	2.338	1.22528	0.557612	k__Bacteria|p__Bacteroidetes|c__Bacteroidia|o__Bacteroidales|f__Porphyromonadaceae|g__Sanguibacteroides	0	0.00359	0	0	0	0	0	0.02884	0	0	0	0	0	0	0.00908	0	0	0	0.00905	0	0	0	0	0	0	0	0	0	0	0	0	0	0	0	0.03033	0
k__Bacteria|p__Bacteroidetes|c__Bacteroidia|o__Bacteroidales|f__Porphyromonadaceae|g__Sanguibacteroides|s__Sanguibacteroides_justesenii	0.167335	0.121212	0.0606061	0.181818	0.00102788	0.00240318	HCs <= HLP	0.001578	0.109091	2.338	1.22528	0.557612	k__Bacteria|p__Bacteroidetes|c__Bacteroidia|o__Bacteroidales|f__Porphyromonadaceae|g__Sanguibacteroides|s__Sanguibacteroides_justesenii	0	0.00359	0	0	0	0	0	0.02884	0	0	0	0	0	0	0.00908	0	0	0	0.00905	0	0	0	0	0	0	0	0	0	0	0	0	0	0	0	0.03033	0
k__Bacteria|p__Bacteroidetes|c__Bacteroidia|o__Bacteroidales|f__Prevotellaceae	0.174698	0.219008	0.969697	0.954545	21.1706	32.3198	HCs <= HLP	25.6303	0.963636	1.52663	0.610355	0.557612	k__Bacteria|p__Bacteroidetes|c__Bacteroidia|o__Bacteroidales|f__Prevotellaceae	3.8062	9.85386	0	7.72297	1.02295	58.7809	56.9169	1.592	6.56359	26.6049	84.6394	63.9462	30.599	4.83859	0.6529	58.84	4.63905	86.4692	0.00443	52.4619	51.4085	15.7531	28.3779	20.0539	30.0794	59.7255	30.9429	1.59594	15.2711	39.0646	55.5809	6.552	57.6794	35.099	1.56844	0
k__Bacteria|p__Bacteroidetes|c__Bacteroidia|o__Bacteroidales|f__Prevotellaceae|g__Paraprevotella	0.184679	-0.203857	0.606061	0.454545	0.0638318	0.0299759	HLP <= HCs	0.0502895	0.545455	0.469608	-1.09047	0.557612	k__Bacteria|p__Bacteroidetes|c__Bacteroidia|o__Bacteroidales|f__Prevotellaceae|g__Paraprevotella	0.03375	0	0	0	0.05834	0.01725	0.07139	0.15058	0.00351	0.16699	0	0.01066	0	0.07944	0.12449	0	0.16247	0	0	0.07392	0.02159	0	0.00755	0.06647	0.00657	0	0.21944	0.0186	0.0557	0.02081	0	0	0.01564	0.01928	0	0
k__Bacteria|p__Bacteroidetes|c__Bacteroidia|o__Bacteroidales|f__Prevotellaceae|g__Paraprevotella|s__Paraprevotella_clara	0.333766	-0.0964187	0.181818	0.0909091	0.0099603	0.00247318	HLP <= HCs	0.00696545	0.145455	0.248304	-2.00982	0.630941	k__Bacteria|p__Bacteroidetes|c__Bacteroidia|o__Bacteroidales|f__Prevotellaceae|g__Paraprevotella|s__Paraprevotella_clara	0.01155	0	0	0	0	0	0.0233	0	0	0	0	0	0	0	0.05123	0	0.00526	0	0	0	0	0	0	0	0.00318	0	0	0	0	0	0	0	0	0.00673	0	0
k__Bacteria|p__Bacteroidetes|c__Bacteroidia|o__Bacteroidales|f__Prevotellaceae|g__Paraprevotella|s__Paraprevotella_xylaniphila	0.184679	-0.203857	0.606061	0.454545	0.0538718	0.0275023	HLP <= HCs	0.043324	0.545455	0.510513	-0.96998	0.557612	k__Bacteria|p__Bacteroidetes|c__Bacteroidia|o__Bacteroidales|f__Prevotellaceae|g__Paraprevotella|s__Paraprevotella_xylaniphila	0.0222	0	0	0	0.05834	0.01725	0.0481	0.15058	0.00351	0.16699	0	0.01066	0	0.07944	0.07325	0	0.15721	0	0	0.07392	0.02159	0	0.00755	0.06647	0.00339	0	0.21944	0.0186	0.0557	0.02081	0	0	0.01564	0.01255	0	0
k__Bacteria|p__Bacteroidetes|c__Bacteroidia|o__Bacteroidales|f__Prevotellaceae|g__Prevotella	0.185869	0.213499	0.969697	0.954545	21.1068	32.2898	HCs <= HLP	25.58	0.963636	1.52983	0.613373	0.557612	k__Bacteria|p__Bacteroidetes|c__Bacteroidia|o__Bacteroidales|f__Prevotellaceae|g__Prevotella	3.77244	9.85386	0	7.72297	0.96461	58.7637	56.8455	1.44142	6.56009	26.4379	84.6394	63.9355	30.599	4.75915	0.52841	58.84	4.47657	86.4692	0.00443	52.388	51.3869	15.7531	28.3704	19.9874	30.0728	59.7255	30.7234	1.57734	15.2154	39.0438	55.5809	6.552	57.6638	35.0797	1.56844	0
k__Bacteria|p__Bacteroidetes|c__Bacteroidia|o__Bacteroidales|f__Prevotellaceae|g__Prevotella|s__Prevotella_bivia	0.435754	-0.030303	0.030303	0	0.00823424	0	HLP <= HCs	0.00494055	0.0181818	0	#NAME?	0.630941	k__Bacteria|p__Bacteroidetes|c__Bacteroidia|o__Bacteroidales|f__Prevotellaceae|g__Prevotella|s__Prevotella_bivia	0	0	0	0	0	0	0	0	0	0	0	0	0	0	0	0	0.27173	0	0	0	0	0	0	0	0	0	0	0	0	0	0	0	0	0	0	0
k__Bacteria|p__Bacteroidetes|c__Bacteroidia|o__Bacteroidales|f__Prevotellaceae|g__Prevotella|s__Prevotella_buccalis	0.0969622	-0.121212	0.121212	0	0.00202333	0	HLP <= HCs	0.001214	0.0727273	0	#NAME?	0.557612	k__Bacteria|p__Bacteroidetes|c__Bacteroidia|o__Bacteroidales|f__Prevotellaceae|g__Prevotella|s__Prevotella_buccalis	0	0	0	0	0.00401	0	0	0	0	0	0	0	0	0	0	0	0.04175	0	0	0.00661	0	0.0144	0	0	0	0	0	0	0	0	0	0	0	0	0	0
k__Bacteria|p__Bacteroidetes|c__Bacteroidia|o__Bacteroidales|f__Prevotellaceae|g__Prevotella|s__Prevotella_copri	0.286711	0.172176	0.909091	0.954545	16.7991	26.2607	HCs <= HLP	20.5837	0.927273	1.56322	0.644521	0.613103	k__Bacteria|p__Bacteroidetes|c__Bacteroidia|o__Bacteroidales|f__Prevotellaceae|g__Prevotella|s__Prevotella_copri	0	3.65627	0	6.76211	0.96059	56.872	56.8455	0.00294	5.60547	22.8387	80.9675	56.8964	4.97532	3.39588	0.52841	46.5397	0.83417	85.8836	0.00443	41.8043	42.0617	5.90705	24.3678	19.9874	20.8595	48.3742	30.7234	0.00032	13.574	33.1059	38.7912	6.552	51.2802	7.93856	0	0
k__Bacteria|p__Bacteroidetes|c__Bacteroidia|o__Bacteroidales|f__Prevotellaceae|g__Prevotella|s__Prevotella_corporis	0.352328	-0.0757576	0.121212	0.0454545	0.0059597	0.000599545	HLP <= HCs	0.00381564	0.0909091	0.1006	-3.3133	0.630941	k__Bacteria|p__Bacteroidetes|c__Bacteroidia|o__Bacteroidales|f__Prevotellaceae|g__Prevotella|s__Prevotella_corporis	0	0.01371	0	0	0	0	0	0	0	0.01319	0	0	0	0	0	0	0	0	0	0	0	0	0	0	0	0	0	0	0	0	0	0	0	0	0.01066	0
k__Bacteria|p__Bacteroidetes|c__Bacteroidia|o__Bacteroidales|f__Prevotellaceae|g__Prevotella|s__Prevotella_disiens	0.155999	-0.0909091	0.0909091	0	0.0047797	0	HLP <= HCs	0.00286782	0.0545455	0	#NAME?	0.557612	k__Bacteria|p__Bacteroidetes|c__Bacteroidia|o__Bacteroidales|f__Prevotellaceae|g__Prevotella|s__Prevotella_disiens	0	0	0	0	0	0	0	0	0	0	0	0	0	0	0	0	0.03971	0	0	0	0	0	0	0	0	0	0	0.01798	0	0	0	0	0	0	0.10004	0
k__Bacteria|p__Bacteroidetes|c__Bacteroidia|o__Bacteroidales|f__Prevotellaceae|g__Prevotella|s__Prevotella_sp_885	0.110611	0.206612	0.212121	0.409091	0.560038	0.684753	HCs <= HLP	0.609924	0.290909	1.22269	0.29006	0.557612	k__Bacteria|p__Bacteroidetes|c__Bacteroidia|o__Bacteroidales|f__Prevotellaceae|g__Prevotella|s__Prevotella_sp_885	0	0	0	0	0	0	0	0	0	0	1.01533	4.77088	0	0	0	5.76779	0.38368	0	0	0	0	0	0.06329	0	0	3.05403	0	0	0	0	1.20538	0	0.77235	0	0	0
k__Bacteria|p__Bacteroidetes|c__Bacteroidia|o__Bacteroidales|f__Prevotellaceae|g__Prevotella|s__Prevotella_sp_AM42_24	0.00249355	0.440771	0.272727	0.681818	0.854389	1.86247	HCs < HLP	1.25762	0.436364	2.17988	1.12425	0.144966	k__Bacteria|p__Bacteroidetes|c__Bacteroidia|o__Bacteroidales|f__Prevotellaceae|g__Prevotella|s__Prevotella_sp_AM42_24	0	0	0	0.80059	0	0	0	0.6607	0.19461	0.78536	0.06682	0	0	0	0	5.43861	0.14899	0.58562	0	4.07747	3.33913	0	1.55502	0	0	0	0	0	0.0378	0	5.76363	0	0	17.4233	0	0
k__Bacteria|p__Bacteroidetes|c__Bacteroidia|o__Bacteroidales|f__Prevotellaceae|g__Prevotella|s__Prevotella_sp_CAG_1031	0.435754	-0.030303	0.030303	0	0.00896424	0	HLP <= HCs	0.00537855	0.0181818	0	#NAME?	0.630941	k__Bacteria|p__Bacteroidetes|c__Bacteroidia|o__Bacteroidales|f__Prevotellaceae|g__Prevotella|s__Prevotella_sp_CAG_1031	0	0	0	0	0	0	0	0	0	0	0	0	0	0	0	0	0	0	0	0	0	0	0	0	0	0	0	0	0	0	0	0	0	0	0	0
k__Bacteria|p__Bacteroidetes|c__Bacteroidia|o__Bacteroidales|f__Prevotellaceae|g__Prevotella|s__Prevotella_sp_CAG_1092	0.299297	0.125344	0.181818	0.318182	0.224123	0.301567	HCs <= HLP	0.255101	0.236364	1.34554	0.428187	0.629794	k__Bacteria|p__Bacteroidetes|c__Bacteroidia|o__Bacteroidales|f__Prevotellaceae|g__Prevotella|s__Prevotella_sp_CAG_1092	0	1.15366	0	0	0	0	0	0	0.76001	0	0	0	0.8266	0	0	0	0	0	0	1.35054	0	0	0	0	2.4991	0	0	0	0	0	0.67886	0	2.13721	3.36518	0	0
k__Bacteria|p__Bacteroidetes|c__Bacteroidia|o__Bacteroidales|f__Prevotellaceae|g__Prevotella|s__Prevotella_sp_CAG_1185	NaN	0	0	0	0	0	HCs <=> HLP	0	0	NaN	NaN	NaN	k__Bacteria|p__Bacteroidetes|c__Bacteroidia|o__Bacteroidales|f__Prevotellaceae|g__Prevotella|s__Prevotella_sp_CAG_1185	0	0	0	0	0	0	0	0	0	0	0	0	0	0	0	0	0	0	0	0	0	0	0	0	0	0	0	0	0	0	0	0	0	0	0	0
k__Bacteria|p__Bacteroidetes|c__Bacteroidia|o__Bacteroidales|f__Prevotellaceae|g__Prevotella|s__Prevotella_sp_CAG_279	0.388257	0.136364	0.545455	0.772727	0.699754	0.60253	HCs <= HLP	0.660865	0.636364	0.861059	-0.215815	0.630941	k__Bacteria|p__Bacteroidetes|c__Bacteroidia|o__Bacteroidales|f__Prevotellaceae|g__Prevotella|s__Prevotella_sp_CAG_279	0.7481	1.65887	0	0.13806	0	0.61153	0	0.77777	0	2.43045	0.02555	0.9171	2.16687	1.36327	0	0.16112	2.75655	0	0	0.81926	0	7.05971	1.09411	0	0.31282	0.39923	0	0.22457	0	1.07502	0.11038	0	0.45897	0.8501	0	0
k__Bacteria|p__Bacteroidetes|c__Bacteroidia|o__Bacteroidales|f__Prevotellaceae|g__Prevotella|s__Prevotella_sp_CAG_520	0.0183778	0.34022	0.30303	0.590909	0.328295	1.47582	HCs < HLP	0.787305	0.418182	4.4954	2.16845	0.345376	k__Bacteria|p__Bacteroidetes|c__Bacteroidia|o__Bacteroidales|f__Prevotellaceae|g__Prevotella|s__Prevotella_sp_CAG_520	0	0.89291	0	0.02221	0	0	0	0	0	0.3589	1.18106	0	0	0	0	0.00332	0	0	0	0.02197	3.28185	0	0	0	6.153	2.37118	0	0	0	4.68007	8.71602	0	2.88295	0	0.33235	0
k__Bacteria|p__Bacteroidetes|c__Bacteroidia|o__Bacteroidales|f__Prevotellaceae|g__Prevotella|s__Prevotella_sp_CAG_5226	0.835193	0.0275482	0.272727	0.272727	0.565318	0.807848	HCs <= HLP	0.66233	0.272727	1.42901	0.51502	0.944799	k__Bacteria|p__Bacteroidetes|c__Bacteroidia|o__Bacteroidales|f__Prevotellaceae|g__Prevotella|s__Prevotella_sp_CAG_5226	0	2.43355	0	0	0	0	0	0	0	0	1.34023	0	0	0	0	0	0	0	0	0	2.60442	2.77195	0	0	0	5.46011	0	0	1.45705	0	0	0	0	5.50258	1.06635	0
k__Bacteria|p__Bacteroidetes|c__Bacteroidia|o__Bacteroidales|f__Prevotellaceae|g__Prevotella|s__Prevotella_sp_CAG_617	NaN	0	0	0	0	0	HCs <=> HLP	0	0	NaN	NaN	NaN	k__Bacteria|p__Bacteroidetes|c__Bacteroidia|o__Bacteroidales|f__Prevotellaceae|g__Prevotella|s__Prevotella_sp_CAG_617	0	0	0	0	0	0	0	0	0	0	0	0	0	0	0	0	0	0	0	0	0	0	0	0	0	0	0	0	0	0	0	0	0	0	0	0
k__Bacteria|p__Bacteroidetes|c__Bacteroidia|o__Bacteroidales|f__Prevotellaceae|g__Prevotella|s__Prevotella_sp_CAG_873	0.811598	0.0137741	0.030303	0.0454545	0.663801	0.0289995	HCs <= HLP	0.40988	0.0363636	0.0436871	-4.51665	0.934083	k__Bacteria|p__Bacteroidetes|c__Bacteroidia|o__Bacteroidales|f__Prevotellaceae|g__Prevotella|s__Prevotella_sp_CAG_873	0	0	0	0	0	0	0	0	0	0	0	0	21.9054	0	0	0	0	0	0	0	0	0	0	0	0	0	0	0	0	0	0	0	0	0	0	0
k__Bacteria|p__Bacteroidetes|c__Bacteroidia|o__Bacteroidales|f__Prevotellaceae|g__Prevotella|s__Prevotella_stercorea	0.072119	0.274105	0.424242	0.681818	0.375056	0.264574	HCs <= HLP	0.330863	0.527273	0.705424	-0.503437	0.557612	k__Bacteria|p__Bacteroidetes|c__Bacteroidia|o__Bacteroidales|f__Prevotellaceae|g__Prevotella|s__Prevotella_stercorea	3.02434	0.04489	0	0	0	1.28015	0	0	0	0.01127	0.04286	1.35115	0.72479	0	0	0.92953	0	0	0	4.30791	0.09988	0	1.29016	0	0.24845	0.06671	0	1.30298	0	0.18279	0.31542	0	0.13208	0	0.00733	0
k__Bacteria|p__Bacteroidetes|c__Bacteroidia|o__Bacteroidales|f__Prevotellaceae|g__Prevotella|s__Prevotella_timonensis	0.155999	-0.0909091	0.0909091	0	0.00696242	0	HLP <= HCs	0.00417745	0.0545455	0	#NAME?	0.557612	k__Bacteria|p__Bacteroidetes|c__Bacteroidia|o__Bacteroidales|f__Prevotellaceae|g__Prevotella|s__Prevotella_timonensis	0	0	0	0	0	0	0	0	0	0	0	0	0	0	0	0	0	0	0	0	0	0	0	0	0	0	0	0.0315	0.14654	0	0	0	0	0	0.05172	0
k__Bacteria|p__Bacteroidetes|c__Bacteroidia|o__Bacteroidales|f__Rikenellaceae	0.00270843	-0.482094	0.969697	0.818182	2.83091	1.52075	HLP < HCs	2.30684	0.909091	0.537196	-0.896478	0.144966	k__Bacteria|p__Bacteroidetes|c__Bacteroidia|o__Bacteroidales|f__Rikenellaceae	1.45087	0.12174	4.64795	0.11041	11.1968	0.6975	0.28563	0.49496	5.10752	0.4329	0	0.00889	0.61949	0.98626	3.08068	0.00194	0.11702	0	18.236	0.02029	0.55383	7.62775	0.04981	2.57787	0	0.00731	6.12656	0.18206	2.18429	0.09822	0	15.6693	0.02351	0	0.92409	10.8396
k__Bacteria|p__Bacteroidetes|c__Bacteroidia|o__Bacteroidales|f__Rikenellaceae|g__Alistipes	0.00270843	-0.482094	0.969697	0.818182	2.83091	1.52075	HLP < HCs	2.30684	0.909091	0.537196	-0.896478	0.144966	k__Bacteria|p__Bacteroidetes|c__Bacteroidia|o__Bacteroidales|f__Rikenellaceae|g__Alistipes	1.45087	0.12174	4.64795	0.11041	11.1968	0.6975	0.28563	0.49496	5.10752	0.4329	0	0.00889	0.61949	0.98626	3.08068	0.00194	0.11702	0	18.236	0.02029	0.55383	7.62775	0.04981	2.57787	0	0.00731	6.12656	0.18206	2.18429	0.09822	0	15.6693	0.02351	0	0.92409	10.8396
k__Bacteria|p__Bacteroidetes|c__Bacteroidia|o__Bacteroidales|f__Rikenellaceae|g__Alistipes|s__Alistipes_finegoldii	0.11073	-0.239669	0.575758	0.363636	0.578864	0.455249	HLP <= HCs	0.529418	0.490909	0.786452	-0.346569	0.557612	k__Bacteria|p__Bacteroidetes|c__Bacteroidia|o__Bacteroidales|f__Rikenellaceae|g__Alistipes|s__Alistipes_finegoldii	0	0	0.04063	0	0.10656	0.02529	0.0961	0.03697	1.76078	0.01099	0	0	0.00558	0.05481	0.18358	0	0.05007	0	7.88901	0	0	0.19285	0	0.13893	0	0	0.30646	0.0055	0.34088	0	0	0	0	0	0.26658	3.24047
k__Bacteria|p__Bacteroidetes|c__Bacteroidia|o__Bacteroidales|f__Rikenellaceae|g__Alistipes|s__Alistipes_indistinctus	0.00913386	-0.380165	0.575758	0.227273	0.240867	0.0174614	HLP < HCs	0.151505	0.436364	0.0724937	-3.786	0.222898	k__Bacteria|p__Bacteroidetes|c__Bacteroidia|o__Bacteroidales|f__Rikenellaceae|g__Alistipes|s__Alistipes_indistinctus	0.04658	0	0	0.10897	1.74161	0	0	0.10868	0	0.22079	0	0.00627	0.01261	0.01182	0	0	0.01047	0	0.02081	0	0.46691	0.2359	0	0.03602	0	0	1.5247	0.01279	0	0.01188	0	0	0	0	0.11814	0.0292
k__Bacteria|p__Bacteroidetes|c__Bacteroidia|o__Bacteroidales|f__Rikenellaceae|g__Alistipes|s__Alistipes_onderdonkii	0.861391	-0.0123967	0.0606061	0.0454545	0.000595455	0.000846364	HLP <= HCs	0.000695818	0.0545455	1.42137	0.507286	0.954183	k__Bacteria|p__Bacteroidetes|c__Bacteroidia|o__Bacteroidales|f__Rikenellaceae|g__Alistipes|s__Alistipes_onderdonkii	0.00498	0	0	0	0	0	0	0	0	0	0	0	0	0	0.01862	0	0	0	0	0	0	0	0	0	0	0	0	0.01467	0	0	0	0	0	0	0	0
k__Bacteria|p__Bacteroidetes|c__Bacteroidia|o__Bacteroidales|f__Rikenellaceae|g__Alistipes|s__Alistipes_putredinis	0.0486776	-0.316804	0.848485	0.818182	1.8995	1.02269	HLP < HCs	1.54878	0.836364	0.538401	-0.893247	0.473737	k__Bacteria|p__Bacteroidetes|c__Bacteroidia|o__Bacteroidales|f__Rikenellaceae|g__Alistipes|s__Alistipes_putredinis	1.28832	0.11202	4.50854	0	9.03654	0.66337	0.18907	0.33831	3.32887	0.05259	0	0	0.37518	0.88649	2.76464	0.00194	0.036	0	10.2871	0.0154	0.0519	6.52753	0.00314	2.32547	0	0.00706	4.13606	0	1.82925	0.02043	0	15.4835	0.00639	0	0.39238	7.37641
k__Bacteria|p__Bacteroidetes|c__Bacteroidia|o__Bacteroidales|f__Rikenellaceae|g__Alistipes|s__Alistipes_shahii	0.00292592	-0.476584	0.909091	0.636364	0.111079	0.0245045	HLP < HCs	0.0764495	0.8	0.220604	-2.18047	0.144966	k__Bacteria|p__Bacteroidetes|c__Bacteroidia|o__Bacteroidales|f__Rikenellaceae|g__Alistipes|s__Alistipes_shahii	0.11099	0.00972	0.09878	0.00145	0.31209	0.00884	0.00046	0.01101	0.01788	0.14853	0	0.00263	0.22612	0.03314	0.11384	0	0.02048	0	0.0391	0.00489	0.03502	0.67148	0.04667	0.07745	0	0.00025	0.15934	0.1491	0.01416	0.06591	0	0.18588	0.01712	0	0.14699	0.19349
k__Bacteria|p__Bacteroidetes|c__Bacteroidia|o__Bacteroidales|f__Tannerellaceae	0.00359011	-0.46832	1	0.909091	1.44412	0.36395	HLP < HCs	1.01205	0.963636	0.252022	-1.98838	0.150509	k__Bacteria|p__Bacteroidetes|c__Bacteroidia|o__Bacteroidales|f__Tannerellaceae	0.36609	0.77204	1.45648	0.08823	2.13073	0.30426	0.67611	1.05359	0.37483	0.31185	0	0.06393	0.34312	1.41539	0.64357	0.07555	0.83523	0	0.93034	0.17893	0.11222	2.99322	0.09315	1.29469	0.08983	0.08534	2.15617	4.67914	3.59109	0.60101	0.04034	3.11723	0.01118	0.0575	4.37789	0.63754
k__Bacteria|p__Bacteroidetes|c__Bacteroidia|o__Bacteroidales|f__Tannerellaceae|g__Parabacteroides	0.00359011	-0.46832	1	0.909091	1.44412	0.36395	HLP < HCs	1.01205	0.963636	0.252022	-1.98838	0.150509	k__Bacteria|p__Bacteroidetes|c__Bacteroidia|o__Bacteroidales|f__Tannerellaceae|g__Parabacteroides	0.36609	0.77204	1.45648	0.08823	2.13073	0.30426	0.67611	1.05359	0.37483	0.31185	0	0.06393	0.34312	1.41539	0.64357	0.07555	0.83523	0	0.93034	0.17893	0.11222	2.99322	0.09315	1.29469	0.08983	0.08534	2.15617	4.67914	3.59109	0.60101	0.04034	3.11723	0.01118	0.0575	4.37789	0.63754
k__Bacteria|p__Bacteroidetes|c__Bacteroidia|o__Bacteroidales|f__Tannerellaceae|g__Parabacteroides|s__Parabacteroides_distasonis	0.00995862	-0.414601	0.969697	0.909091	0.774595	0.15987	HLP < HCs	0.528705	0.945455	0.206392	-2.27654	0.222898	k__Bacteria|p__Bacteroidetes|c__Bacteroidia|o__Bacteroidales|f__Tannerellaceae|g__Parabacteroides|s__Parabacteroides_distasonis	0.10268	0.73746	0.623	0.077	0.30728	0.23924	0.14978	0.79757	0.09777	0.18207	0	0.04552	0.12326	0.30566	0.28117	0.06731	0.72725	0	0.04384	0.06081	0.05491	0.66943	0.08569	0.4926	0.08697	0.03601	1.05379	2.19885	1.73019	0.03601	0.04034	3.11723	0.01118	0.05623	3.29633	0.59129
k__Bacteria|p__Bacteroidetes|c__Bacteroidia|o__Bacteroidales|f__Tannerellaceae|g__Parabacteroides|s__Parabacteroides_goldsteinii	0.0232354	-0.212121	0.212121	0	0.014413	0	HLP < HCs	0.00864782	0.127273	0	#NAME?	0.364889	k__Bacteria|p__Bacteroidetes|c__Bacteroidia|o__Bacteroidales|f__Tannerellaceae|g__Parabacteroides|s__Parabacteroides_goldsteinii	0	0	0	0	0.03323	0	0.01051	0	0	0	0	0	0	0	0	0	0	0	0	0	0	0	0	0.26334	0	0	0	0	0	0	0	0	0	0	0	0.04625
k__Bacteria|p__Bacteroidetes|c__Bacteroidia|o__Bacteroidales|f__Tannerellaceae|g__Parabacteroides|s__Parabacteroides_gordonii	NaN	0	0	0	0	0	HCs <=> HLP	0	0	NaN	NaN	NaN	k__Bacteria|p__Bacteroidetes|c__Bacteroidia|o__Bacteroidales|f__Tannerellaceae|g__Parabacteroides|s__Parabacteroides_gordonii	0	0	0	0	0	0	0	0	0	0	0	0	0	0	0	0	0	0	0	0	0	0	0	0	0	0	0	0	0	0	0	0	0	0	0	0
k__Bacteria|p__Bacteroidetes|c__Bacteroidia|o__Bacteroidales|f__Tannerellaceae|g__Parabacteroides|s__Parabacteroides_merdae	0.0392811	-0.330579	0.878788	0.681818	0.655114	0.204079	HLP < HCs	0.4747	0.8	0.311517	-1.68262	0.428164	k__Bacteria|p__Bacteroidetes|c__Bacteroidia|o__Bacteroidales|f__Tannerellaceae|g__Parabacteroides|s__Parabacteroides_merdae	0.26341	0.03458	0.83348	0.01123	1.79022	0.06501	0.51582	0.25602	0.27706	0.12977	0	0.01842	0.21987	1.10973	0.36239	0.00824	0.10798	0	0.8865	0.11811	0.05731	2.32379	0.00746	0.53874	0.00286	0.04934	1.10238	2.48029	1.8609	0.565	0	0	0	0.00127	1.08157	0
k__Bacteria|p__Bacteroidetes|c__Bacteroidia|o__Bacteroidales|f__Tannerellaceae|g__Parabacteroides|s__Parabacteroides_sp_CAG_409	NaN	0	0	0	0	0	HCs <=> HLP	0	0	NaN	NaN	NaN	k__Bacteria|p__Bacteroidetes|c__Bacteroidia|o__Bacteroidales|f__Tannerellaceae|g__Parabacteroides|s__Parabacteroides_sp_CAG_409	0	0	0	0	0	0	0	0	0	0	0	0	0	0	0	0	0	0	0	0	0	0	0	0	0	0	0	0	0	0	0	0	0	0	0	0
k__Bacteria|p__Firmicutes	0.567958	-0.0936639	1	1	56.2768	52.4298	HLP <= HCs	54.738	1	0.93164	-0.102155	0.751304	k__Bacteria|p__Firmicutes	77.1059	59.1059	72.5343	88.7225	64.135	36.515	31.1096	22.8915	74.8845	46.9498	14.8683	33.2398	51.7728	87.1261	78.9054	39.936	83.2062	12.457	53.2927	44.9266	41.0217	52.8593	69.0667	53.7679	35.906	37.6718	41.8331	14.8261	64.7814	58.2271	43.348	35.7994	37.3054	62.8282	64.4956	55.889
k__Bacteria|p__Firmicutes|c__Bacilli	0.241502	0.190083	1	1	1.83646	4.02855	HCs <= HLP	2.7133	1	2.19366	1.13334	0.557612	k__Bacteria|p__Firmicutes|c__Bacilli	0.76893	0.02558	2.43516	0.92976	0.13239	0.36016	0.50531	0.52905	0.21869	0.26327	0.8075	0.36499	0.42019	0.38287	0.57634	1.39075	2.03078	4.56467	0.42337	0.38964	4.41911	6.0706	35.3354	5.18094	13.1941	1.39093	0.37732	2.86423	1.41102	0.03846	0.77701	0.10294	2.36789	14.4943	0.07631	0.1914
k__Bacteria|p__Firmicutes|c__Bacilli|o__Bacillales	0.888275	0.0165289	0.181818	0.181818	0.00277394	0.00502818	HCs <= HLP	0.00367564	0.181818	1.81265	0.858101	0.970822	k__Bacteria|p__Firmicutes|c__Bacilli|o__Bacillales	0	0	0.03546	0	0	0	0	0	0	0	0	0	0	0	0	0.03365	0	0	0	0	0	0	0	0	0	0.03526	0	0	0	0	0	0.00265	0	0	0	0
k__Bacteria|p__Firmicutes|c__Bacilli|o__Bacillales|f__Bacillales_unclassified	0.888275	0.0165289	0.181818	0.181818	0.00277394	0.00502818	HCs <= HLP	0.00367564	0.181818	1.81265	0.858101	0.970822	k__Bacteria|p__Firmicutes|c__Bacilli|o__Bacillales|f__Bacillales_unclassified	0	0	0.03546	0	0	0	0	0	0	0	0	0	0	0	0	0.03365	0	0	0	0	0	0	0	0	0	0.03526	0	0	0	0	0	0.00265	0	0	0	0
k__Bacteria|p__Firmicutes|c__Bacilli|o__Bacillales|f__Bacillales_unclassified|g__Gemella	0.888275	0.0165289	0.181818	0.181818	0.00277394	0.00502818	HCs <= HLP	0.00367564	0.181818	1.81265	0.858101	0.970822	k__Bacteria|p__Firmicutes|c__Bacilli|o__Bacillales|f__Bacillales_unclassified|g__Gemella	0	0	0.03546	0	0	0	0	0	0	0	0	0	0	0	0	0.03365	0	0	0	0	0	0	0	0	0	0.03526	0	0	0	0	0	0.00265	0	0	0	0
k__Bacteria|p__Firmicutes|c__Bacilli|o__Bacillales|f__Bacillales_unclassified|g__Gemella|s__Gemella_haemolysans	0.131775	0.110193	0.030303	0.136364	8.12121e-05	0.00201045	HCs <= HLP	0.000852909	0.0727273	24.7556	4.62968	0.557612	k__Bacteria|p__Firmicutes|c__Bacilli|o__Bacillales|f__Bacillales_unclassified|g__Gemella|s__Gemella_haemolysans	0	0	0.01555	0	0	0	0	0	0	0	0	0	0	0	0	0.01591	0	0	0	0	0	0	0	0	0	0.01277	0	0	0	0	0	0	0	0	0	0
k__Bacteria|p__Firmicutes|c__Bacilli|o__Bacillales|f__Bacillales_unclassified|g__Gemella|s__Gemella_morbillorum	0.811598	0.0137741	0.030303	0.0454545	5.36364e-05	7.54545e-05	HCs <= HLP	6.23636e-05	0.0363636	1.40678	0.492396	0.934083	k__Bacteria|p__Firmicutes|c__Bacilli|o__Bacillales|f__Bacillales_unclassified|g__Gemella|s__Gemella_morbillorum	0	0	0	0	0	0	0	0	0	0	0	0	0	0	0	0	0	0	0	0	0	0	0	0	0	0.00166	0	0	0	0	0	0	0	0	0	0
k__Bacteria|p__Firmicutes|c__Bacilli|o__Bacillales|f__Bacillales_unclassified|g__Gemella|s__Gemella_sanguinis	0.908489	0.0137741	0.181818	0.181818	0.00263939	0.00294182	HCs <= HLP	0.00276036	0.181818	1.11458	0.156501	0.976581	k__Bacteria|p__Firmicutes|c__Bacilli|o__Bacillales|f__Bacillales_unclassified|g__Gemella|s__Gemella_sanguinis	0	0	0.01991	0	0	0	0	0	0	0	0	0	0	0	0	0.01773	0	0	0	0	0	0	0	0	0	0.02083	0	0	0	0	0	0.00265	0	0	0	0
k__Bacteria|p__Firmicutes|c__Bacilli|o__Lactobacillales	0.234644	0.192837	1	1	1.83368	4.02353	HCs <= HLP	2.70962	1	2.19423	1.13372	0.557612	k__Bacteria|p__Firmicutes|c__Bacilli|o__Lactobacillales	0.76893	0.02558	2.3997	0.92976	0.13239	0.36016	0.50531	0.52905	0.21869	0.26327	0.8075	0.36499	0.42019	0.38287	0.57634	1.3571	2.03078	4.56467	0.42337	0.38964	4.41911	6.0706	35.3354	5.18094	13.1941	1.35567	0.37732	2.86423	1.41102	0.03846	0.77701	0.10028	2.36789	14.4943	0.07631	0.1914
k__Bacteria|p__Firmicutes|c__Bacilli|o__Lactobacillales|f__Enterococcaceae	0.425221	-0.106061	0.363636	0.227273	0.0948933	0.122422	HLP <= HCs	0.105905	0.309091	1.2901	0.367487	0.630941	k__Bacteria|p__Firmicutes|c__Bacilli|o__Lactobacillales|f__Enterococcaceae	0.00465	0	0	0	0.04251	0	0	0	0	0	0.03654	0.00434	0	0	0	0	0.10818	0	0.02702	0	0.00785	0	0	0	0	0	0	2.22498	0	0.01197	0	0	0.05178	0.51883	0	0
k__Bacteria|p__Firmicutes|c__Bacilli|o__Lactobacillales|f__Enterococcaceae|g__Enterococcus	0.425221	-0.106061	0.363636	0.227273	0.0948933	0.122422	HLP <= HCs	0.105905	0.309091	1.2901	0.367487	0.630941	k__Bacteria|p__Firmicutes|c__Bacilli|o__Lactobacillales|f__Enterococcaceae|g__Enterococcus	0.00465	0	0	0	0.04251	0	0	0	0	0	0.03654	0.00434	0	0	0	0	0.10818	0	0.02702	0	0.00785	0	0	0	0	0	0	2.22498	0	0.01197	0	0	0.05178	0.51883	0	0
k__Bacteria|p__Firmicutes|c__Bacilli|o__Lactobacillales|f__Enterococcaceae|g__Enterococcus|s__Enterococcus_casseliflavus	0.435754	-0.030303	0.030303	0	0.0157221	0	HLP <= HCs	0.00943327	0.0181818	0	#NAME?	0.630941	k__Bacteria|p__Firmicutes|c__Bacilli|o__Lactobacillales|f__Enterococcaceae|g__Enterococcus|s__Enterococcus_casseliflavus	0	0	0	0	0	0	0	0	0	0	0	0	0	0	0	0	0	0	0	0	0	0	0	0	0	0	0	0	0	0	0	0	0	0.51883	0	0
k__Bacteria|p__Firmicutes|c__Bacilli|o__Lactobacillales|f__Enterococcaceae|g__Enterococcus|s__Enterococcus_durans	0.233905	-0.104683	0.151515	0.0454545	0.00357273	0.000426364	HLP <= HCs	0.00231418	0.109091	0.119338	-3.06687	0.557612	k__Bacteria|p__Firmicutes|c__Bacilli|o__Lactobacillales|f__Enterococcaceae|g__Enterococcus|s__Enterococcus_durans	0.00465	0	0	0	0	0	0	0	0	0	0.00938	0	0	0	0	0	0.07076	0	0	0	0.00785	0	0	0	0	0	0	0	0	0	0	0	0	0	0	0
k__Bacteria|p__Firmicutes|c__Bacilli|o__Lactobacillales|f__Enterococcaceae|g__Enterococcus|s__Enterococcus_faecalis	0.793394	-0.0179063	0.0606061	0.0454545	0.00570909	0.00122818	HLP <= HCs	0.00391673	0.0545455	0.215127	-2.21674	0.934083	k__Bacteria|p__Firmicutes|c__Bacilli|o__Lactobacillales|f__Enterococcaceae|g__Enterococcus|s__Enterococcus_faecalis	0	0	0	0	0.03807	0	0	0	0	0	0	0	0	0	0	0	0	0	0.02702	0	0	0	0	0	0	0	0	0	0	0	0	0	0	0	0	0
k__Bacteria|p__Firmicutes|c__Bacilli|o__Lactobacillales|f__Enterococcaceae|g__Enterococcus|s__Enterococcus_faecium	0.966479	-0.00550964	0.151515	0.136364	0.0691864	0.00575364	HLP <= HCs	0.0438133	0.145455	0.0831614	-3.58794	0.980923	k__Bacteria|p__Firmicutes|c__Bacilli|o__Lactobacillales|f__Enterococcaceae|g__Enterococcus|s__Enterococcus_faecium	0	0	0	0	0.00444	0	0	0	0	0	0.02716	0.00434	0	0	0	0	0.03742	0	0	0	0	0	0	0	0	0	0	2.22498	0	0.01197	0	0	0.05178	0	0	0
k__Bacteria|p__Firmicutes|c__Bacilli|o__Lactobacillales|f__Enterococcaceae|g__Enterococcus|s__Enterococcus_hirae	0.770795	0.0165289	0.030303	0.0454545	0.00070303	0.115014	HCs <= HLP	0.0464275	0.0363636	163.598	7.35401	0.927336	k__Bacteria|p__Firmicutes|c__Bacilli|o__Lactobacillales|f__Enterococcaceae|g__Enterococcus|s__Enterococcus_hirae	0	0	0	0	0	0	0	0	0	0	0	0	0	0	0	0	0	0	0	0	0	0	0	0	0	0	0	0	0	0	0	0	0	0	0	0
k__Bacteria|p__Firmicutes|c__Bacilli|o__Lactobacillales|f__Lactobacillaceae	0.898359	0.0220386	0.969697	1	0.942859	1.09223	HCs <= HLP	1.00261	0.981818	1.15843	0.212169	0.97531	k__Bacteria|p__Firmicutes|c__Bacilli|o__Lactobacillales|f__Lactobacillaceae	0.18996	0.02558	0.5955	0	0.0039	0.27361	0.43274	0.18922	0.02661	0.21518	0.14351	0.30778	0.42019	0.33709	0.01902	0.67172	1.61971	3.28429	0.17348	0.38964	2.32718	6.0157	0.28378	2.64368	0.12646	0.86898	0.17546	0.47293	1.41102	0.02607	0.68461	0.01315	2.26917	0.01454	0.04172	0.17813
k__Bacteria|p__Firmicutes|c__Bacilli|o__Lactobacillales|f__Lactobacillaceae|g__Lactobacillus	0.84471	0.0330579	0.969697	1	0.940692	1.09223	HCs <= HLP	1.00131	0.981818	1.1611	0.215489	0.951171	k__Bacteria|p__Firmicutes|c__Bacilli|o__Lactobacillales|f__Lactobacillaceae|g__Lactobacillus	0.11844	0.02558	0.5955	0	0.0039	0.27361	0.43274	0.18922	0.02661	0.21518	0.14351	0.30778	0.42019	0.33709	0.01902	0.67172	1.61971	3.28429	0.17348	0.38964	2.32718	6.0157	0.28378	2.64368	0.12646	0.86898	0.17546	0.47293	1.41102	0.02607	0.68461	0.01315	2.26917	0.01454	0.04172	0.17813
k__Bacteria|p__Firmicutes|c__Bacilli|o__Lactobacillales|f__Lactobacillaceae|g__Lactobacillus|s__Lactobacillus_amylovorus	0.811598	0.0137741	0.030303	0.0454545	0.0172788	0.00732909	HCs <= HLP	0.0132989	0.0363636	0.424167	-1.2373	0.934083	k__Bacteria|p__Firmicutes|c__Bacilli|o__Lactobacillales|f__Lactobacillaceae|g__Lactobacillus|s__Lactobacillus_amylovorus	0	0	0	0	0	0	0	0	0	0	0	0	0	0	0	0	0	0.16124	0	0	0	0	0	0	0	0	0	0	0	0	0	0	0	0	0	0
k__Bacteria|p__Firmicutes|c__Bacilli|o__Lactobacillales|f__Lactobacillaceae|g__Lactobacillus|s__Lactobacillus_crispatus	0.435754	-0.030303	0.030303	0	0.00026303	0	HLP <= HCs	0.000157818	0.0181818	0	#NAME?	0.630941	k__Bacteria|p__Firmicutes|c__Bacilli|o__Lactobacillales|f__Lactobacillaceae|g__Lactobacillus|s__Lactobacillus_crispatus	0	0	0	0	0	0	0	0	0	0	0	0	0	0	0	0	0	0	0	0	0.00868	0	0	0	0	0	0	0	0	0	0	0	0	0	0	0
k__Bacteria|p__Firmicutes|c__Bacilli|o__Lactobacillales|f__Lactobacillaceae|g__Lactobacillus|s__Lactobacillus_delbrueckii	0.012448	0.181818	0	0.181818	0	0.0561041	HCs < HLP	0.0224416	0.0727273	Inf	Inf	0.251265	k__Bacteria|p__Firmicutes|c__Bacilli|o__Lactobacillales|f__Lactobacillaceae|g__Lactobacillus|s__Lactobacillus_delbrueckii	0	0	0.42187	0	0	0	0	0	0	0	0	0	0	0	0	0	0	0.56569	0	0	0	0	0.01943	0	0	0	0	0	0	0	0	0	0	0	0	0
k__Bacteria|p__Firmicutes|c__Bacilli|o__Lactobacillales|f__Lactobacillaceae|g__Lactobacillus|s__Lactobacillus_helveticus	0.0851548	0.0909091	0	0.0909091	0	0.006875	HCs <= HLP	0.00275	0.0363636	Inf	Inf	0.557612	k__Bacteria|p__Firmicutes|c__Bacilli|o__Lactobacillales|f__Lactobacillaceae|g__Lactobacillus|s__Lactobacillus_helveticus	0	0	0	0	0	0	0	0	0	0	0	0	0	0	0	0.13017	0	0.02108	0	0	0	0	0	0	0	0	0	0	0	0	0	0	0	0	0	0
k__Bacteria|p__Firmicutes|c__Bacilli|o__Lactobacillales|f__Lactobacillaceae|g__Lactobacillus|s__Lactobacillus_mindensis	0.234979	0.0454545	0	0.0454545	0	0.000196818	HCs <= HLP	7.87273e-05	0.0181818	Inf	Inf	0.557612	k__Bacteria|p__Firmicutes|c__Bacilli|o__Lactobacillales|f__Lactobacillaceae|g__Lactobacillus|s__Lactobacillus_mindensis	0	0	0	0	0	0	0	0	0	0	0	0	0	0	0	0	0	0	0	0	0	0	0	0	0	0	0	0	0	0	0	0	0	0	0	0
k__Bacteria|p__Firmicutes|c__Bacilli|o__Lactobacillales|f__Lactobacillaceae|g__Lactobacillus|s__Lactobacillus_mucosae	0.940251	-0.0110193	0.30303	0.272727	0.060937	0.0133682	HLP <= HCs	0.0419095	0.290909	0.219377	-2.18851	0.980923	k__Bacteria|p__Firmicutes|c__Bacilli|o__Lactobacillales|f__Lactobacillaceae|g__Lactobacillus|s__Lactobacillus_mucosae	0	0	0	0	0	0.01081	0	0.18922	0	0	0.01148	0	0	0	0	0	0.00202	0.02002	0	0	0	0.006	0	0	0	0.0133	0.00337	0.00892	0	0	0	0	0	0	0	0
k__Bacteria|p__Firmicutes|c__Bacilli|o__Lactobacillales|f__Lactobacillaceae|g__Lactobacillus|s__Lactobacillus_oris	0.0851548	0.0909091	0	0.0909091	0	0.00128	HCs <= HLP	0.000512	0.0363636	Inf	Inf	0.557612	k__Bacteria|p__Firmicutes|c__Bacilli|o__Lactobacillales|f__Lactobacillaceae|g__Lactobacillus|s__Lactobacillus_oris	0	0	0	0	0	0	0	0	0	0	0.00257	0	0	0	0	0	0	0	0	0	0	0	0.02559	0	0	0	0	0	0	0	0	0	0	0	0	0
k__Bacteria|p__Firmicutes|c__Bacilli|o__Lactobacillales|f__Lactobacillaceae|g__Lactobacillus|s__Lactobacillus_paragasseri	0.435754	-0.030303	0.030303	0	0.00015303	0	HLP <= HCs	9.18182e-05	0.0181818	0	#NAME?	0.630941	k__Bacteria|p__Firmicutes|c__Bacilli|o__Lactobacillales|f__Lactobacillaceae|g__Lactobacillus|s__Lactobacillus_paragasseri	0	0	0	0	0	0	0	0	0	0	0	0	0	0	0	0	0	0	0	0	0	0	0	0	0	0	0	0	0	0	0	0	0	0	0	0
k__Bacteria|p__Firmicutes|c__Bacilli|o__Lactobacillales|f__Lactobacillaceae|g__Lactobacillus|s__Lactobacillus_plantarum	0.770795	0.0165289	0.030303	0.0454545	0.00144636	0.00370955	HCs <= HLP	0.00235164	0.0363636	2.56474	1.35881	0.927336	k__Bacteria|p__Firmicutes|c__Bacilli|o__Lactobacillales|f__Lactobacillaceae|g__Lactobacillus|s__Lactobacillus_plantarum	0.04773	0	0.08161	0	0	0	0	0	0	0	0	0	0	0	0	0	0	0	0	0	0	0	0	0	0	0	0	0	0	0	0	0	0	0	0	0
k__Bacteria|p__Firmicutes|c__Bacilli|o__Lactobacillales|f__Lactobacillaceae|g__Lactobacillus|s__Lactobacillus_pontis	NaN	0	0	0	0	0	HCs <=> HLP	0	0	NaN	NaN	NaN	k__Bacteria|p__Firmicutes|c__Bacilli|o__Lactobacillales|f__Lactobacillaceae|g__Lactobacillus|s__Lactobacillus_pontis	0	0	0	0	0	0	0	0	0	0	0	0	0	0	0	0	0	0	0	0	0	0	0	0	0	0	0	0	0	0	0	0	0	0	0	0
k__Bacteria|p__Firmicutes|c__Bacilli|o__Lactobacillales|f__Lactobacillaceae|g__Lactobacillus|s__Lactobacillus_rogosae	0.199578	-0.198347	0.636364	0.454545	0.0244424	0.00827818	HLP <= HCs	0.0179767	0.563636	0.338681	-1.562	0.557612	k__Bacteria|p__Firmicutes|c__Bacilli|o__Lactobacillales|f__Lactobacillaceae|g__Lactobacillus|s__Lactobacillus_rogosae	0.02037	0	0.0177	0	0.0039	0.02063	0.00121	0	0	0	0	0.00292	0	0.00333	0.01902	0	0.12418	0	0.00798	0	0	0	0	0.11772	0	0.02614	0	0	0	0.01012	0	0.00602	0.05175	0.01454	0.04172	0.12841
k__Bacteria|p__Firmicutes|c__Bacilli|o__Lactobacillales|f__Lactobacillaceae|g__Lactobacillus|s__Lactobacillus_ruminis	0.714513	-0.0578512	0.606061	0.545455	0.757937	0.898541	HLP <= HCs	0.814179	0.581818	1.18551	0.245506	0.886083	k__Bacteria|p__Firmicutes|c__Bacilli|o__Lactobacillales|f__Lactobacillaceae|g__Lactobacillus|s__Lactobacillus_ruminis	0	0	0	0	0	0	0.42625	0	0.01864	0.21518	0	0.30486	0.42019	0	0	0	1.49351	2.44685	0	0.38964	2.31223	6.00971	0	1.88749	0	0.82954	0	0	1.41102	0.01595	0.67163	0	2.21742	0	0	0
k__Bacteria|p__Firmicutes|c__Bacilli|o__Lactobacillales|f__Lactobacillaceae|g__Lactobacillus|s__Lactobacillus_salivarius	0.141904	0.15978	0.121212	0.272727	0.0198385	0.0273255	HCs <= HLP	0.0228333	0.181818	1.3774	0.461944	0.557612	k__Bacteria|p__Firmicutes|c__Bacilli|o__Lactobacillales|f__Lactobacillaceae|g__Lactobacillus|s__Lactobacillus_salivarius	0	0	0	0	0	0	0	0	0	0	0.12945	0	0	0	0	0	0	0	0.10522	0	0	0	0.16343	0.59324	0	0	0	0.02202	0	0	0	0	0	0	0	0
k__Bacteria|p__Firmicutes|c__Bacilli|o__Lactobacillales|f__Lactobacillaceae|g__Lactobacillus|s__Lactobacillus_sanfranciscensis	0.310832	0.151515	0.424242	0.545455	0.0583958	0.0692264	HCs <= HLP	0.062728	0.472727	1.18547	0.245458	0.630941	k__Bacteria|p__Firmicutes|c__Bacilli|o__Lactobacillales|f__Lactobacillaceae|g__Lactobacillus|s__Lactobacillus_sanfranciscensis	0.05034	0.02558	0.07432	0	0	0.24217	0.00528	0	0.00797	0	0	0	0	0.33375	0	0.54155	0	0.06941	0.06028	0	0.00627	0	0.07533	0.04522	0.12646	0	0.17209	0.442	0	0	0.01297	0.00713	0	0	0	0.04972
k__Bacteria|p__Firmicutes|c__Bacilli|o__Lactobacillales|f__Lactobacillaceae|g__Pediococcus	0.435754	-0.030303	0.030303	0	0.00216727	0	HLP <= HCs	0.00130036	0.0181818	0	#NAME?	0.630941	k__Bacteria|p__Firmicutes|c__Bacilli|o__Lactobacillales|f__Lactobacillaceae|g__Pediococcus	0.07152	0	0	0	0	0	0	0	0	0	0	0	0	0	0	0	0	0	0	0	0	0	0	0	0	0	0	0	0	0	0	0	0	0	0	0
k__Bacteria|p__Firmicutes|c__Bacilli|o__Lactobacillales|f__Lactobacillaceae|g__Pediococcus|s__Pediococcus_pentosaceus	0.435754	-0.030303	0.030303	0	0.00216727	0	HLP <= HCs	0.00130036	0.0181818	0	#NAME?	0.630941	k__Bacteria|p__Firmicutes|c__Bacilli|o__Lactobacillales|f__Lactobacillaceae|g__Pediococcus|s__Pediococcus_pentosaceus	0.07152	0	0	0	0	0	0	0	0	0	0	0	0	0	0	0	0	0	0	0	0	0	0	0	0	0	0	0	0	0	0	0	0	0	0	0
k__Bacteria|p__Firmicutes|c__Bacilli|o__Lactobacillales|f__Leuconostocaceae	0.75177	0.046832	0.393939	0.454545	0.0400736	0.01015	HCs <= HLP	0.0281042	0.418182	0.253284	-1.98117	0.916588	k__Bacteria|p__Firmicutes|c__Bacilli|o__Lactobacillales|f__Leuconostocaceae	0	0	0.00605	0.24892	0.0096	0	0	0	0.03201	0.02793	0	0	0	0.00925	0	0.00305	0	0.03575	0	0	0.02714	0	0	0	0	0	0.01323	0.07927	0	0	0.04467	0	0	0	0	0
k__Bacteria|p__Firmicutes|c__Bacilli|o__Lactobacillales|f__Leuconostocaceae|g__Leuconostoc	0.666231	0.0633609	0.393939	0.454545	0.0391564	0.01015	HCs <= HLP	0.0275538	0.418182	0.259217	-1.94777	0.84245	k__Bacteria|p__Firmicutes|c__Bacilli|o__Lactobacillales|f__Leuconostocaceae|g__Leuconostoc	0	0	0.00605	0.24892	0.0096	0	0	0	0.03201	0.02793	0	0	0	0.00925	0	0.00305	0	0.03575	0	0	0.02714	0	0	0	0	0	0.01323	0.07927	0	0	0.04467	0	0	0	0	0
k__Bacteria|p__Firmicutes|c__Bacilli|o__Lactobacillales|f__Leuconostocaceae|g__Leuconostoc|s__Leuconostoc_citreum	0.334953	0.0909091	0.0909091	0.181818	0.00221727	0.00335591	HCs <= HLP	0.00267273	0.127273	1.51353	0.597917	0.630941	k__Bacteria|p__Firmicutes|c__Bacilli|o__Lactobacillales|f__Leuconostocaceae|g__Leuconostoc|s__Leuconostoc_citreum	0	0	0	0	0	0	0	0	0	0	0	0	0	0.00925	0	0.00305	0	0.01686	0	0	0	0	0	0	0	0	0.01323	0.05846	0	0	0.04467	0	0	0	0	0
k__Bacteria|p__Firmicutes|c__Bacilli|o__Lactobacillales|f__Leuconostocaceae|g__Leuconostoc|s__Leuconostoc_garlicum	NaN	0	0	0	0	0	HCs <=> HLP	0	0	NaN	NaN	NaN	k__Bacteria|p__Firmicutes|c__Bacilli|o__Lactobacillales|f__Leuconostocaceae|g__Leuconostoc|s__Leuconostoc_garlicum	0	0	0	0	0	0	0	0	0	0	0	0	0	0	0	0	0	0	0	0	0	0	0	0	0	0	0	0	0	0	0	0	0	0	0	0
k__Bacteria|p__Firmicutes|c__Bacilli|o__Lactobacillales|f__Leuconostocaceae|g__Leuconostoc|s__Leuconostoc_lactis	NaN	0	0	0	0	0	HCs <=> HLP	0	0	NaN	NaN	NaN	k__Bacteria|p__Firmicutes|c__Bacilli|o__Lactobacillales|f__Leuconostocaceae|g__Leuconostoc|s__Leuconostoc_lactis	0	0	0	0	0	0	0	0	0	0	0	0	0	0	0	0	0	0	0	0	0	0	0	0	0	0	0	0	0	0	0	0	0	0	0	0
k__Bacteria|p__Firmicutes|c__Bacilli|o__Lactobacillales|f__Leuconostocaceae|g__Leuconostoc|s__Leuconostoc_mesenteroides	0.942528	-0.0110193	0.333333	0.318182	0.0353388	0.00679409	HLP <= HCs	0.0239209	0.327273	0.192256	-2.3789	0.980923	k__Bacteria|p__Firmicutes|c__Bacilli|o__Lactobacillales|f__Leuconostocaceae|g__Leuconostoc|s__Leuconostoc_mesenteroides	0	0	0.00605	0.20618	0.0096	0	0	0	0.03201	0.02793	0	0	0	0	0	0	0	0.01889	0	0	0.01707	0	0	0	0	0	0	0.02081	0	0	0	0	0	0	0	0
k__Bacteria|p__Firmicutes|c__Bacilli|o__Lactobacillales|f__Leuconostocaceae|g__Leuconostoc|s__Leuconostoc_pseudomesenteroides	0.254762	-0.0606061	0.0606061	0	0.0016003	0	HLP <= HCs	0.000960182	0.0363636	0	#NAME?	0.557612	k__Bacteria|p__Firmicutes|c__Bacilli|o__Lactobacillales|f__Leuconostocaceae|g__Leuconostoc|s__Leuconostoc_pseudomesenteroides	0	0	0	0.04274	0	0	0	0	0	0	0	0	0	0	0	0	0	0	0	0	0.01007	0	0	0	0	0	0	0	0	0	0	0	0	0	0	0
k__Bacteria|p__Firmicutes|c__Bacilli|o__Lactobacillales|f__Leuconostocaceae|g__Weissella	0.435754	-0.030303	0.030303	0	0.000917273	0	HLP <= HCs	0.000550364	0.0181818	0	#NAME?	0.630941	k__Bacteria|p__Firmicutes|c__Bacilli|o__Lactobacillales|f__Leuconostocaceae|g__Weissella	0	0	0	0	0	0	0	0	0	0	0	0	0	0	0	0	0	0	0	0	0	0	0	0	0	0	0	0	0	0	0	0	0	0	0	0
k__Bacteria|p__Firmicutes|c__Bacilli|o__Lactobacillales|f__Leuconostocaceae|g__Weissella|s__Weissella_cibaria	0.435754	-0.030303	0.030303	0	0.000917273	0	HLP <= HCs	0.000550364	0.0181818	0	#NAME?	0.630941	k__Bacteria|p__Firmicutes|c__Bacilli|o__Lactobacillales|f__Leuconostocaceae|g__Weissella|s__Weissella_cibaria	0	0	0	0	0	0	0	0	0	0	0	0	0	0	0	0	0	0	0	0	0	0	0	0	0	0	0	0	0	0	0	0	0	0	0	0
k__Bacteria|p__Firmicutes|c__Bacilli|o__Lactobacillales|f__Leuconostocaceae|g__Weissella|s__Weissella_confusa	NaN	0	0	0	0	0	HCs <=> HLP	0	0	NaN	NaN	NaN	k__Bacteria|p__Firmicutes|c__Bacilli|o__Lactobacillales|f__Leuconostocaceae|g__Weissella|s__Weissella_confusa	0	0	0	0	0	0	0	0	0	0	0	0	0	0	0	0	0	0	0	0	0	0	0	0	0	0	0	0	0	0	0	0	0	0	0	0
k__Bacteria|p__Firmicutes|c__Bacilli|o__Lactobacillales|f__Streptococcaceae	0.103951	0.261708	0.818182	0.909091	0.755857	2.79872	HCs <= HLP	1.573	0.854545	3.70271	1.88858	0.557612	k__Bacteria|p__Firmicutes|c__Bacilli|o__Lactobacillales|f__Streptococcaceae	0.57431	0	1.79815	0.68084	0.07638	0.08655	0.07257	0.33982	0.16008	0.02015	0.62745	0.05287	0	0.03653	0.55732	0.68233	0.30289	1.24464	0.22288	0	2.05694	0.0549	35.0516	2.53726	13.0677	0.4867	0.18862	0.08705	0	0.00042	0.04773	0.08713	0.04694	13.9609	0.0346	0.01327
k__Bacteria|p__Firmicutes|c__Bacilli|o__Lactobacillales|f__Streptococcaceae|g__Lactococcus	0.374142	-0.115702	0.333333	0.227273	0.10533	0.0195895	HLP <= HCs	0.0710336	0.290909	0.185983	-2.42676	0.630941	k__Bacteria|p__Firmicutes|c__Bacilli|o__Lactobacillales|f__Streptococcaceae|g__Lactococcus	0	0	0.00037	0.59579	0.07019	0	0	0	0.14776	0	0	0	0	0	0	0	0.17861	0.15447	0.08566	0	1.98884	0	0	0.00278	0	0	0	0.06403	0	0	0	0	0	0	0	0
k__Bacteria|p__Firmicutes|c__Bacilli|o__Lactobacillales|f__Streptococcaceae|g__Lactococcus|s__Lactococcus_lactis	0.250256	-0.146006	0.333333	0.181818	0.104743	0.0195727	HLP <= HCs	0.0706749	0.272727	0.186864	-2.41994	0.557612	k__Bacteria|p__Firmicutes|c__Bacilli|o__Lactobacillales|f__Streptococcaceae|g__Lactococcus|s__Lactococcus_lactis	0	0	0	0.59579	0.07019	0	0	0	0.14776	0	0	0	0	0	0	0	0.17861	0.15447	0.08566	0	1.98884	0	0	0.00278	0	0	0	0.06403	0	0	0	0	0	0	0	0
k__Bacteria|p__Firmicutes|c__Bacilli|o__Lactobacillales|f__Streptococcaceae|g__Lactococcus|s__Lactococcus_raffinolactis	0.811598	0.0137741	0.030303	0.0454545	0.000586667	1.68182e-05	HCs <= HLP	0.000358727	0.0363636	0.0286674	-5.12445	0.934083	k__Bacteria|p__Firmicutes|c__Bacilli|o__Lactobacillales|f__Streptococcaceae|g__Lactococcus|s__Lactococcus_raffinolactis	0	0	0.00037	0	0	0	0	0	0	0	0	0	0	0	0	0	0	0	0	0	0	0	0	0	0	0	0	0	0	0	0	0	0	0	0	0
k__Bacteria|p__Firmicutes|c__Bacilli|o__Lactobacillales|f__Streptococcaceae|g__Streptococcus	0.0365671	0.336088	0.818182	0.909091	0.650526	2.77913	HCs < HLP	1.50197	0.854545	4.27212	2.09495	0.419092	k__Bacteria|p__Firmicutes|c__Bacilli|o__Lactobacillales|f__Streptococcaceae|g__Streptococcus	0.57431	0	1.79777	0.08505	0.00619	0.08655	0.07257	0.33982	0.01232	0.02015	0.62745	0.05287	0	0.03653	0.55732	0.68233	0.12427	1.09016	0.13722	0	0.0681	0.0549	35.0516	2.53448	13.0677	0.4867	0.18862	0.02302	0	0.00042	0.04773	0.08713	0.04694	13.9609	0.0346	0.01327
k__Bacteria|p__Firmicutes|c__Bacilli|o__Lactobacillales|f__Streptococcaceae|g__Streptococcus|s__Streptococcus_anginosus_group	0.991457	0.00275482	0.30303	0.272727	0.00545697	0.0144214	HCs <= HLP	0.00904273	0.290909	2.64274	1.40204	0.992581	k__Bacteria|p__Firmicutes|c__Bacilli|o__Lactobacillales|f__Streptococcaceae|g__Streptococcus|s__Streptococcus_anginosus_group	0.00791	0	0.14491	0	0	0	0	0.02325	0	0	0	0.01782	0	0	0	0	0.03433	0	0	0	0.03736	0	0	0.03803	0	0.00925	0	0	0	0	0	0.00536	0.01249	0	0	0
k__Bacteria|p__Firmicutes|c__Bacilli|o__Lactobacillales|f__Streptococcaceae|g__Streptococcus|s__Streptococcus_australis	0.389135	0.0702479	0.0606061	0.136364	0.000599697	0.000478182	HCs <= HLP	0.000551091	0.0909091	0.797372	-0.326674	0.630941	k__Bacteria|p__Firmicutes|c__Bacilli|o__Lactobacillales|f__Streptococcaceae|g__Streptococcus|s__Streptococcus_australis	0	0	0.00083	0	0	0	0	0	0	0	0	0	0	0	0	0.0089	0	0	0	0	0	0	0	0	0	0.00079	0	0	0	0	0	0.00265	0	0	0	0
k__Bacteria|p__Firmicutes|c__Bacilli|o__Lactobacillales|f__Streptococcaceae|g__Streptococcus|s__Streptococcus_cristatus	NaN	0	0	0	0	0	HCs <=> HLP	0	0	NaN	NaN	NaN	k__Bacteria|p__Firmicutes|c__Bacilli|o__Lactobacillales|f__Streptococcaceae|g__Streptococcus|s__Streptococcus_cristatus	0	0	0	0	0	0	0	0	0	0	0	0	0	0	0	0	0	0	0	0	0	0	0	0	0	0	0	0	0	0	0	0	0	0	0	0
k__Bacteria|p__Firmicutes|c__Bacilli|o__Lactobacillales|f__Streptococcaceae|g__Streptococcus|s__Streptococcus_gordonii	0.119425	0.181818	0.151515	0.318182	0.00252212	0.0113036	HCs <= HLP	0.00603473	0.218182	4.4818	2.16408	0.557612	k__Bacteria|p__Firmicutes|c__Bacilli|o__Lactobacillales|f__Streptococcaceae|g__Streptococcus|s__Streptococcus_gordonii	0	0	0.00841	0	0	0.0009	0	0	0	0	0	0.00461	0	0	0	0.049	0	0	0	0	0	0	0	0	0	0.0307	0	0	0	0	0.00176	0	0.01221	0	0.00299	0
k__Bacteria|p__Firmicutes|c__Bacilli|o__Lactobacillales|f__Streptococcaceae|g__Streptococcus|s__Streptococcus_infantis	0.131775	0.110193	0.030303	0.136364	0.00012697	0.00126273	HCs <= HLP	0.000581273	0.0727273	9.94511	3.31399	0.557612	k__Bacteria|p__Firmicutes|c__Bacilli|o__Lactobacillales|f__Streptococcaceae|g__Streptococcus|s__Streptococcus_infantis	0	0	0.00647	0	0	0	0	0	0	0	0	0	0	0	0	0.01656	0	0	0	0	0	0	0	0	0	0.00475	0	0	0	0	0	0.00419	0	0	0	0
k__Bacteria|p__Firmicutes|c__Bacilli|o__Lactobacillales|f__Streptococcaceae|g__Streptococcus|s__Streptococcus_lutetiensis	0.451134	0.0826446	0.151515	0.227273	0.519941	2.24877	HCs <= HLP	1.21147	0.181818	4.32506	2.11272	0.640281	k__Bacteria|p__Firmicutes|c__Bacilli|o__Lactobacillales|f__Streptococcaceae|g__Streptococcus|s__Streptococcus_lutetiensis	0	0	0	0	0	0.05883	0	0.3157	0	0	0	0	0	0	0.55732	0	0	0	0	0	0	0	35.0403	2.48283	13.0631	0	0	0	0	0	0	0	0	13.9488	0	0
k__Bacteria|p__Firmicutes|c__Bacilli|o__Lactobacillales|f__Streptococcaceae|g__Streptococcus|s__Streptococcus_mitis	0.0333566	0.247934	0.121212	0.363636	0.00161515	0.00828091	HCs < HLP	0.00428145	0.218182	5.12702	2.35812	0.403985	k__Bacteria|p__Firmicutes|c__Bacilli|o__Lactobacillales|f__Streptococcaceae|g__Streptococcus|s__Streptococcus_mitis	0	0	0.01479	0	0	0	0	0	0	0	0	0	0	0.01577	0	0.038	0.00635	0.03599	0	0	0	0	0	0	0	0.06696	0	0	0	0	0	0.02061	0.00065	0	0	0
k__Bacteria|p__Firmicutes|c__Bacilli|o__Lactobacillales|f__Streptococcaceae|g__Streptococcus|s__Streptococcus_mutans	0.34799	0.0606061	0.030303	0.0909091	0.00133485	0.0141527	HCs <= HLP	0.006462	0.0545455	10.6025	3.40633	0.630941	k__Bacteria|p__Firmicutes|c__Bacilli|o__Lactobacillales|f__Streptococcaceae|g__Streptococcus|s__Streptococcus_mutans	0	0	0	0	0	0	0	0	0	0	0.00224	0	0	0	0	0	0	0	0	0	0	0	0	0	0	0	0	0	0	0	0	0	0	0	0	0
k__Bacteria|p__Firmicutes|c__Bacilli|o__Lactobacillales|f__Streptococcaceae|g__Streptococcus|s__Streptococcus_oralis	0.032063	0.264463	0.151515	0.409091	0.0025497	0.0102627	HCs < HLP	0.00563491	0.254545	4.02508	2.00902	0.403985	k__Bacteria|p__Firmicutes|c__Bacilli|o__Lactobacillales|f__Streptococcaceae|g__Streptococcus|s__Streptococcus_oralis	0	0	0.03346	0	0	0	0	0.00087	0	0	0	0	0	0	0	0.06636	0.04904	0.00661	0	0	0	0	0	0	0	0.05299	0	0	0	0	0	0	0.00283	0	0	0
k__Bacteria|p__Firmicutes|c__Bacilli|o__Lactobacillales|f__Streptococcaceae|g__Streptococcus|s__Streptococcus_parasanguinis	0.0592247	0.275482	0.333333	0.590909	0.00994273	0.0848705	HCs <= HLP	0.0399138	0.436364	8.53593	3.09355	0.507506	k__Bacteria|p__Firmicutes|c__Bacilli|o__Lactobacillales|f__Streptococcaceae|g__Streptococcus|s__Streptococcus_parasanguinis	0.03737	0	0.5569	0	0	0.00541	0	0	0.0043	0	0.13744	0.00535	0	0	0	0.20804	0	0.02532	0.00269	0	0	0	0.00387	0	0	0.0429	0.02183	0.02302	0	0	0.00483	0.01481	0	0	0	0
k__Bacteria|p__Firmicutes|c__Bacilli|o__Lactobacillales|f__Streptococcaceae|g__Streptococcus|s__Streptococcus_salivarius	0.212444	0.198347	0.636364	0.772727	0.104222	0.315034	HCs <= HLP	0.188546	0.690909	3.02273	1.59585	0.557612	k__Bacteria|p__Firmicutes|c__Bacilli|o__Lactobacillales|f__Streptococcaceae|g__Streptococcus|s__Streptococcus_salivarius	0.52055	0	0.98237	0.08505	0.00619	0.01926	0.07257	0	0.00802	0.00089	0.48422	0.0251	0	0.02076	0	0.17754	0.01093	0.05286	0.07541	0	0	0.0549	0.00744	0.01363	0.00452	0.24502	0.16679	0	0	0.00042	0.04114	0.03755	0.00806	0.01211	0.03161	0.01327
k__Bacteria|p__Firmicutes|c__Bacilli|o__Lactobacillales|f__Streptococcaceae|g__Streptococcus|s__Streptococcus_sanguinis	0.234979	0.0454545	0	0.0454545	0	0.000486364	HCs <= HLP	0.000194545	0.0181818	Inf	Inf	0.557612	k__Bacteria|p__Firmicutes|c__Bacilli|o__Lactobacillales|f__Streptococcaceae|g__Streptococcus|s__Streptococcus_sanguinis	0	0	0	0	0	0	0	0	0	0	0	0	0	0	0	0	0	0	0	0	0	0	0	0	0	0	0	0	0	0	0	0	0.0107	0	0	0
k__Bacteria|p__Firmicutes|c__Bacilli|o__Lactobacillales|f__Streptococcaceae|g__Streptococcus|s__Streptococcus_sobrinus	0.234979	0.0454545	0	0.0454545	0	0.000233636	HCs <= HLP	9.34545e-05	0.0181818	Inf	Inf	0.557612	k__Bacteria|p__Firmicutes|c__Bacilli|o__Lactobacillales|f__Streptococcaceae|g__Streptococcus|s__Streptococcus_sobrinus	0	0	0	0	0	0	0	0	0	0	0	0	0	0	0	0	0	0	0.00514	0	0	0	0	0	0	0	0	0	0	0	0	0	0	0	0	0
k__Bacteria|p__Firmicutes|c__Bacilli|o__Lactobacillales|f__Streptococcaceae|g__Streptococcus|s__Streptococcus_sp_A12	0.301405	0.084022	0.0606061	0.136364	0.000126667	0.00140227	HCs <= HLP	0.000636909	0.0909091	11.0706	3.46866	0.630941	k__Bacteria|p__Firmicutes|c__Bacilli|o__Lactobacillales|f__Streptococcaceae|g__Streptococcus|s__Streptococcus_sp_A12	0	0	0.01621	0	0	0	0	0	0	0	0	0	0	0	0	0.00877	0	0	0	0	0	0	0	0	0	0.00587	0	0	0	0	0	0.00196	0	0	0	0
k__Bacteria|p__Firmicutes|c__Bacilli|o__Lactobacillales|f__Streptococcaceae|g__Streptococcus|s__Streptococcus_sp_F0442	0.234979	0.0454545	0	0.0454545	0	0.00049	HCs <= HLP	0.000196	0.0181818	Inf	Inf	0.557612	k__Bacteria|p__Firmicutes|c__Bacilli|o__Lactobacillales|f__Streptococcaceae|g__Streptococcus|s__Streptococcus_sp_F0442	0	0	0	0	0	0	0	0	0	0	0	0	0	0	0	0	0	0	0	0	0	0	0	0	0	0	0	0	0	0	0	0	0	0	0	0
k__Bacteria|p__Firmicutes|c__Bacilli|o__Lactobacillales|f__Streptococcaceae|g__Streptococcus|s__Streptococcus_sp_M334	NaN	0	0	0	0	0	HCs <=> HLP	0	0	NaN	NaN	NaN	k__Bacteria|p__Firmicutes|c__Bacilli|o__Lactobacillales|f__Streptococcaceae|g__Streptococcus|s__Streptococcus_sp_M334	0	0	0	0	0	0	0	0	0	0	0	0	0	0	0	0	0	0	0	0	0	0	0	0	0	0	0	0	0	0	0	0	0	0	0	0
k__Bacteria|p__Firmicutes|c__Bacilli|o__Lactobacillales|f__Streptococcaceae|g__Streptococcus|s__Streptococcus_thermophilus	0.0601005	0.195592	0.0909091	0.272727	0.00171273	0.0604395	HCs <= HLP	0.0252035	0.163636	35.2885	5.14113	0.507506	k__Bacteria|p__Firmicutes|c__Bacilli|o__Lactobacillales|f__Streptococcaceae|g__Streptococcus|s__Streptococcus_thermophilus	0	0	0.02264	0	0	0.00215	0	0	0	0.01926	0	0	0	0	0	0.10385	0.02363	0.96938	0.05399	0	0.03074	0	0	0	0	0	0	0	0	0	0	0	0	0	0	0
k__Bacteria|p__Firmicutes|c__Bacilli|o__Lactobacillales|f__Streptococcaceae|g__Streptococcus|s__Streptococcus_vestibularis	0.0658611	0.172176	0.0606061	0.227273	0.00037697	0.00723818	HCs <= HLP	0.00312145	0.127273	19.201	4.26311	0.535736	k__Bacteria|p__Firmicutes|c__Bacilli|o__Lactobacillales|f__Streptococcaceae|g__Streptococcus|s__Streptococcus_vestibularis	0.00849	0	0.01079	0	0	0	0	0	0	0	0.00355	0	0	0	0	0.00531	0	0	0	0	0	0	0	0	0	0.02746	0	0	0	0	0	0	0	0	0	0
k__Bacteria|p__Firmicutes|c__Clostridia	0.270312	-0.179063	1	1	47.0396	41.6376	HLP <= HCs	44.8788	1	0.88516	-0.175989	0.586931	k__Bacteria|p__Firmicutes|c__Clostridia	73.4778	38.239	69.0938	76.9658	63.4168	34.9215	27.9594	20.453	66.7051	42.1046	8.36198	28.0684	41.073	77.2241	75.608	35.1511	63.7406	7.20103	49.9016	32.3599	32.2902	39.1667	25.352	42.1933	15.5626	26.8334	35.8646	9.07834	55.8044	55.3173	34.2679	33.832	32.0364	34.6642	61.0893	55.511
k__Bacteria|p__Firmicutes|c__Clostridia|o__Clostridiales	0.270312	-0.179063	1	1	47.0396	41.6376	HLP <= HCs	44.8788	1	0.88516	-0.175989	0.586931	k__Bacteria|p__Firmicutes|c__Clostridia|o__Clostridiales	73.4778	38.239	69.0938	76.9658	63.4168	34.9215	27.9594	20.453	66.7051	42.1046	8.36198	28.0684	41.073	77.2241	75.608	35.1511	63.7406	7.20103	49.9016	32.3599	32.2902	39.1667	25.352	42.1933	15.5626	26.8334	35.8646	9.07834	55.8044	55.3173	34.2679	33.832	32.0364	34.6642	61.0893	55.511
k__Bacteria|p__Firmicutes|c__Clostridia|o__Clostridiales|f__Clostridiaceae	0.00831933	0.424242	0.878788	0.909091	0.237893	1.23573	HCs < HLP	0.637027	0.890909	5.19447	2.37698	0.222898	k__Bacteria|p__Firmicutes|c__Clostridia|o__Clostridiales|f__Clostridiaceae	0.02295	0.08766	0.0523	0.02415	0	0.02097	0.00037	1.34167	6.7335	0.03291	0.0182	0.01824	0.73675	0	3.70924	0	0.02444	1.68066	0.10014	0.1392	0.0052	0.78369	7.44505	2.31065	1.31531	0.21381	0.02723	0.15503	0.10218	0.03485	0.66924	0.00035	0.11251	0.05954	2.06948	0.16344
k__Bacteria|p__Firmicutes|c__Clostridia|o__Clostridiales|f__Clostridiaceae|g__Clostridium	0.00414756	0.460055	0.787879	0.909091	0.232799	1.23546	HCs < HLP	0.633863	0.836364	5.30697	2.40789	0.161458	k__Bacteria|p__Firmicutes|c__Clostridia|o__Clostridiales|f__Clostridiaceae|g__Clostridium	0.02295	0.08766	0.0523	0.02415	0	0.02097	0.00037	1.34167	6.7335	0.03291	0.0182	0.01824	0.73675	0	3.70924	0	0.02444	1.68066	0.10014	0.1392	0.0052	0.78369	7.44505	2.31065	1.31531	0.21381	0.02509	0	0.09714	0.03485	0.66924	0	0.11251	0.05954	2.06948	0.16344
k__Bacteria|p__Firmicutes|c__Clostridia|o__Clostridiales|f__Clostridiaceae|g__Clostridium|s__Clostridium_bolteae_CAG_59	0.435754	-0.030303	0.030303	0	0.00123394	0	HLP <= HCs	0.000740364	0.0181818	0	#NAME?	0.630941	k__Bacteria|p__Firmicutes|c__Clostridia|o__Clostridiales|f__Clostridiaceae|g__Clostridium|s__Clostridium_bolteae_CAG_59	0	0	0	0	0	0	0	0	0	0	0	0	0	0	0	0	0	0	0	0	0	0	0	0	0	0	0	0	0.04072	0	0	0	0	0	0	0
k__Bacteria|p__Firmicutes|c__Clostridia|o__Clostridiales|f__Clostridiaceae|g__Clostridium|s__Clostridium_celatum	NaN	0	0	0	0	0	HCs <=> HLP	0	0	NaN	NaN	NaN	k__Bacteria|p__Firmicutes|c__Clostridia|o__Clostridiales|f__Clostridiaceae|g__Clostridium|s__Clostridium_celatum	0	0	0	0	0	0	0	0	0	0	0	0	0	0	0	0	0	0	0	0	0	0	0	0	0	0	0	0	0	0	0	0	0	0	0	0
k__Bacteria|p__Firmicutes|c__Clostridia|o__Clostridiales|f__Clostridiaceae|g__Clostridium|s__Clostridium_disporicum	0.205357	0.143251	0.151515	0.272727	0.00341606	0.0194386	HCs <= HLP	0.00982509	0.2	5.69037	2.50852	0.557612	k__Bacteria|p__Firmicutes|c__Clostridia|o__Clostridiales|f__Clostridiaceae|g__Clostridium|s__Clostridium_disporicum	0	0	0	0.02415	0	0.00382	0	0	0	0	0	0.01824	0	0	0	0	0	0.03257	0.08769	0	0	0	0.19587	0	0.03261	0	0	0	0	0.00855	0	0	0	0.05797	0	0
k__Bacteria|p__Firmicutes|c__Clostridia|o__Clostridiales|f__Clostridiaceae|g__Clostridium|s__Clostridium_paraputrificum	0.234979	0.0454545	0	0.0454545	0	0.000160909	HCs <= HLP	6.43636e-05	0.0181818	Inf	Inf	0.557612	k__Bacteria|p__Firmicutes|c__Clostridia|o__Clostridiales|f__Clostridiaceae|g__Clostridium|s__Clostridium_paraputrificum	0	0	0	0	0	0	0	0	0	0	0	0	0	0	0	0	0	0	0	0	0	0	0	0	0	0	0	0	0	0	0	0	0	0	0	0
k__Bacteria|p__Firmicutes|c__Clostridia|o__Clostridiales|f__Clostridiaceae|g__Clostridium|s__Clostridium_perfringens	0.27938	0.126722	0.181818	0.272727	0.00180909	0.0421932	HCs <= HLP	0.0179627	0.218182	23.3229	4.54367	0.604215	k__Bacteria|p__Firmicutes|c__Clostridia|o__Clostridiales|f__Clostridiaceae|g__Clostridium|s__Clostridium_perfringens	0.02295	0	0.0523	0	0	0.01715	0	0	0	0	0	0	0	0	0	0	0	0	0.00149	0	0.0052	0	0	0	0.05782	0.21172	0	0	0	0	0	0	0	0	0	0
k__Bacteria|p__Firmicutes|c__Clostridia|o__Clostridiales|f__Clostridiaceae|g__Clostridium|s__Clostridium_sp_CAG_167	0.92649	-0.0123967	0.242424	0.227273	0.0796097	0.0387345	HLP <= HCs	0.0632596	0.236364	0.486556	-1.03932	0.980923	k__Bacteria|p__Firmicutes|c__Clostridia|o__Clostridiales|f__Clostridiaceae|g__Clostridium|s__Clostridium_sp_CAG_167	0	0	0	0	0	0	0.00037	0	0.14802	0	0	0	0	0	0.09474	0	0.02444	0	0	0	0	0	0.49733	0.07552	0.09653	0	0	0	0.01797	0	0	0	0	0	2.06948	0.15477
k__Bacteria|p__Firmicutes|c__Clostridia|o__Clostridiales|f__Clostridiaceae|g__Clostridium|s__Clostridium_sp_CAG_253	0.0944849	0.206612	0.181818	0.363636	0.00515303	0.00783773	HCs <= HLP	0.00622691	0.254545	1.52099	0.605014	0.557612	k__Bacteria|p__Firmicutes|c__Clostridia|o__Clostridiales|f__Clostridiaceae|g__Clostridium|s__Clostridium_sp_CAG_253	0	0	0	0	0	0	0	0	0	0.00639	0	0	0	0	0	0	0	0	0	0.1392	0	0	0.01418	0.01367	0	0	0	0	0.00395	0	0.03097	0	0.0005	0.00157	0	0.00867
k__Bacteria|p__Firmicutes|c__Clostridia|o__Clostridiales|f__Clostridiaceae|g__Clostridium|s__Clostridium_sp_CAG_413	0.326028	0.0633609	0.030303	0.0909091	0.00462788	0.22528	HCs <= HLP	0.0928889	0.0545455	48.679	5.60523	0.630941	k__Bacteria|p__Firmicutes|c__Clostridia|o__Clostridiales|f__Clostridiaceae|g__Clostridium|s__Clostridium_sp_CAG_413	0	0	0	0	0	0	0	1.34167	0	0	0	0	0	0	3.6145	0	0	0	0	0	0	0	0	0	0	0	0	0	0	0	0	0	0	0	0	0
k__Bacteria|p__Firmicutes|c__Clostridia|o__Clostridiales|f__Clostridiaceae|g__Clostridium|s__Clostridium_sp_CAG_510	0.137314	0.173554	0.151515	0.318182	0.107446	0.624653	HCs <= HLP	0.314329	0.218182	5.81363	2.53944	0.557612	k__Bacteria|p__Firmicutes|c__Clostridia|o__Clostridiales|f__Clostridiaceae|g__Clostridium|s__Clostridium_sp_CAG_510	0	0	0	0	0	0	0	0	5.31151	0	0.0182	0	0.73675	0	0	0	0	0	0	0	0	0	6.62511	2.22147	1.12835	0	0	0	0.03449	0	0	0	0.11201	0	0	0
k__Bacteria|p__Firmicutes|c__Clostridia|o__Clostridiales|f__Clostridiaceae|g__Clostridium|s__Clostridium_sp_CAG_58	0.811598	0.0137741	0.030303	0.0454545	0.000760303	0.000498182	HCs <= HLP	0.000655455	0.0363636	0.655241	-0.609902	0.934083	k__Bacteria|p__Firmicutes|c__Clostridia|o__Clostridiales|f__Clostridiaceae|g__Clostridium|s__Clostridium_sp_CAG_58	0	0	0	0	0	0	0	0	0	0	0	0	0	0	0	0	0	0	0.01096	0	0	0	0	0	0	0	0.02509	0	0	0	0	0	0	0	0	0
k__Bacteria|p__Firmicutes|c__Clostridia|o__Clostridiales|f__Clostridiaceae|g__Clostridium|s__Clostridium_sp_CAG_590	0.032444	0.136364	0	0.136364	0	0.124694	HCs < HLP	0.0498775	0.0545455	Inf	Inf	0.403985	k__Bacteria|p__Firmicutes|c__Clostridia|o__Clostridiales|f__Clostridiaceae|g__Clostridium|s__Clostridium_sp_CAG_590	0	0	0	0	0	0	0	0	0.41852	0	0	0	0	0	0	0	0	0	0	0	0	0	0.11257	0	0	0	0	0	0	0	0	0	0	0	0	0
k__Bacteria|p__Firmicutes|c__Clostridia|o__Clostridiales|f__Clostridiaceae|g__Clostridium|s__Clostridium_sp_CAG_632	0.770795	0.0165289	0.030303	0.0454545	0.00265636	0.0388836	HCs <= HLP	0.0171473	0.0363636	14.6379	3.87164	0.927336	k__Bacteria|p__Firmicutes|c__Clostridia|o__Clostridiales|f__Clostridiaceae|g__Clostridium|s__Clostridium_sp_CAG_632	0	0.08766	0	0	0	0	0	0	0.85544	0	0	0	0	0	0	0	0	0	0	0	0	0	0	0	0	0	0	0	0	0	0	0	0	0	0	0
k__Bacteria|p__Firmicutes|c__Clostridia|o__Clostridiales|f__Clostridiaceae|g__Clostridium|s__Clostridium_ventriculi	0.131134	0.176309	0.151515	0.318182	0.026087	0.113086	HCs <= HLP	0.0608865	0.218182	4.33496	2.11602	0.557612	k__Bacteria|p__Firmicutes|c__Clostridia|o__Clostridiales|f__Clostridiaceae|g__Clostridium|s__Clostridium_ventriculi	0	0	0	0	0	0	0	0	0	0.02651	0	0	0	0	0	0	0	1.64809	0	0	0	0.78369	0	0	0	0.00209	0	0	0	0.0263	0.63827	0	0	0	0	0
k__Bacteria|p__Firmicutes|c__Clostridia|o__Clostridiales|f__Clostridiaceae|g__Hungatella	0.246612	-0.101928	0.151515	0.0454545	0.00509303	0.000267727	HLP <= HCs	0.00316291	0.109091	0.0525674	-4.24969	0.557612	k__Bacteria|p__Firmicutes|c__Clostridia|o__Clostridiales|f__Clostridiaceae|g__Hungatella	0	0	0	0	0	0	0	0	0	0	0	0	0	0	0	0	0	0	0	0	0	0	0	0	0	0	0.00213	0.15503	0.00504	0	0	0.00035	0	0	0	0
k__Bacteria|p__Firmicutes|c__Clostridia|o__Clostridiales|f__Clostridiaceae|g__Hungatella|s__Hungatella_hathewayi	0.246612	-0.101928	0.151515	0.0454545	0.00509303	0.000267727	HLP <= HCs	0.00316291	0.109091	0.0525674	-4.24969	0.557612	k__Bacteria|p__Firmicutes|c__Clostridia|o__Clostridiales|f__Clostridiaceae|g__Hungatella|s__Hungatella_hathewayi	0	0	0	0	0	0	0	0	0	0	0	0	0	0	0	0	0	0	0	0	0	0	0	0	0	0	0.00213	0.15503	0.00504	0	0	0.00035	0	0	0	0
k__Bacteria|p__Firmicutes|c__Clostridia|o__Clostridiales|f__Clostridiales_Family_XIII_Incertae_Sedis	0.364501	-0.0991736	0.212121	0.136364	0.000928182	0.000186818	HLP <= HCs	0.000631636	0.181818	0.201273	-2.31277	0.630941	k__Bacteria|p__Firmicutes|c__Clostridia|o__Clostridiales|f__Clostridiales_Family_XIII_Incertae_Sedis	0.00326	0	0	0	0	0	0	0	0.00284	0	0	0	0	0.00077	0	0	0	0	0	0	0	0	0	0	0	0	0	0	0	0	0	0	0	0	0	0
k__Bacteria|p__Firmicutes|c__Clostridia|o__Clostridiales|f__Clostridiales_Family_XIII_Incertae_Sedis|g__Clostridiales_Family_XIII_Incertae_Sedis_unclassified	0.931372	-0.00826446	0.0909091	0.0909091	0.000262121	8.5e-05	HLP <= HCs	0.000191273	0.0909091	0.324277	-1.6247	0.980923	k__Bacteria|p__Firmicutes|c__Clostridia|o__Clostridiales|f__Clostridiales_Family_XIII_Incertae_Sedis|g__Clostridiales_Family_XIII_Incertae_Sedis_unclassified	0	0	0	0	0	0	0	0	0.00137	0	0	0	0	0	0	0	0	0	0	0	0	0	0	0	0	0	0	0	0	0	0	0	0	0	0	0
k__Bacteria|p__Firmicutes|c__Clostridia|o__Clostridiales|f__Clostridiales_Family_XIII_Incertae_Sedis|g__Clostridiales_Family_XIII_Incertae_Sedis_unclassified|s__Eubacterium_brachy	0.254762	-0.0606061	0.0606061	0	0.000179394	0	HLP <= HCs	0.000107636	0.0363636	0	#NAME?	0.557612	k__Bacteria|p__Firmicutes|c__Clostridia|o__Clostridiales|f__Clostridiales_Family_XIII_Incertae_Sedis|g__Clostridiales_Family_XIII_Incertae_Sedis_unclassified|s__Eubacterium_brachy	0	0	0	0	0	0	0	0	0	0	0	0	0	0	0	0	0	0	0	0	0	0	0	0	0	0	0	0	0	0	0	0	0	0	0	0
k__Bacteria|p__Firmicutes|c__Clostridia|o__Clostridiales|f__Clostridiales_Family_XIII_Incertae_Sedis|g__Clostridiales_Family_XIII_Incertae_Sedis_unclassified|s__Eubacterium_sulci	0.37087	0.0578512	0.030303	0.0909091	8.27273e-05	8.5e-05	HCs <= HLP	8.36364e-05	0.0545455	1.02747	0.0390998	0.630941	k__Bacteria|p__Firmicutes|c__Clostridia|o__Clostridiales|f__Clostridiales_Family_XIII_Incertae_Sedis|g__Clostridiales_Family_XIII_Incertae_Sedis_unclassified|s__Eubacterium_sulci	0	0	0	0	0	0	0	0	0.00137	0	0	0	0	0	0	0	0	0	0	0	0	0	0	0	0	0	0	0	0	0	0	0	0	0	0	0
k__Bacteria|p__Firmicutes|c__Clostridia|o__Clostridiales|f__Clostridiales_Family_XIII_Incertae_Sedis|g__Mogibacterium	0.431736	-0.0743802	0.151515	0.0909091	0.000666061	0.000101818	HLP <= HCs	0.000440364	0.127273	0.152866	-2.70966	0.630941	k__Bacteria|p__Firmicutes|c__Clostridia|o__Clostridiales|f__Clostridiales_Family_XIII_Incertae_Sedis|g__Mogibacterium	0.00326	0	0	0	0	0	0	0	0.00147	0	0	0	0	0.00077	0	0	0	0	0	0	0	0	0	0	0	0	0	0	0	0	0	0	0	0	0	0
k__Bacteria|p__Firmicutes|c__Clostridia|o__Clostridiales|f__Clostridiales_Family_XIII_Incertae_Sedis|g__Mogibacterium|s__Mogibacterium_diversum	0.431736	-0.0743802	0.151515	0.0909091	0.000666061	0.000101818	HLP <= HCs	0.000440364	0.127273	0.152866	-2.70966	0.630941	k__Bacteria|p__Firmicutes|c__Clostridia|o__Clostridiales|f__Clostridiales_Family_XIII_Incertae_Sedis|g__Mogibacterium|s__Mogibacterium_diversum	0.00326	0	0	0	0	0	0	0	0.00147	0	0	0	0	0.00077	0	0	0	0	0	0	0	0	0	0	0	0	0	0	0	0	0	0	0	0	0	0
k__Bacteria|p__Firmicutes|c__Clostridia|o__Clostridiales|f__Clostridiales_unclassified	0.941453	-0.0110193	0.333333	0.272727	0.00323485	0.0428305	HLP <= HCs	0.0190731	0.309091	13.2403	3.72687	0.980923	k__Bacteria|p__Firmicutes|c__Clostridia|o__Clostridiales|f__Clostridiales_unclassified	0	0.02249	0	0	0.01955	0.00829	0	0.0905	0.76095	0	0	0	0	0.01762	0.00668	0	0.0056	0	0	0	0	0	0	0	0	0	0.00556	0	0	0	0	0.00929	0	0	0.01278	0
k__Bacteria|p__Firmicutes|c__Clostridia|o__Clostridiales|f__Clostridiales_unclassified|g__Clostridiales_unclassified	0.770795	0.0165289	0.030303	0.0454545	0.000281515	0.0341132	HCs <= HLP	0.0138142	0.0363636	121.177	6.92097	0.927336	k__Bacteria|p__Firmicutes|c__Clostridia|o__Clostridiales|f__Clostridiales_unclassified|g__Clostridiales_unclassified	0	0	0	0	0	0	0	0	0.75049	0	0	0	0	0	0	0	0	0	0	0	0	0	0	0	0	0	0	0	0	0	0	0.00929	0	0	0	0
k__Bacteria|p__Firmicutes|c__Clostridia|o__Clostridiales|f__Clostridiales_unclassified|g__Clostridiales_unclassified|s__Bacteroides_pectinophilus	0.234979	0.0454545	0	0.0454545	0	0.0341132	HCs <= HLP	0.0136453	0.0181818	Inf	Inf	0.557612	k__Bacteria|p__Firmicutes|c__Clostridia|o__Clostridiales|f__Clostridiales_unclassified|g__Clostridiales_unclassified|s__Bacteroides_pectinophilus	0	0	0	0	0	0	0	0	0.75049	0	0	0	0	0	0	0	0	0	0	0	0	0	0	0	0	0	0	0	0	0	0	0	0	0	0	0
k__Bacteria|p__Firmicutes|c__Clostridia|o__Clostridiales|f__Clostridiales_unclassified|g__Clostridiales_unclassified|s__Clostridiales_bacterium_1_7_47FAA	0.435754	-0.030303	0.030303	0	0.000281515	0	HLP <= HCs	0.000168909	0.0181818	0	#NAME?	0.630941	k__Bacteria|p__Firmicutes|c__Clostridia|o__Clostridiales|f__Clostridiales_unclassified|g__Clostridiales_unclassified|s__Clostridiales_bacterium_1_7_47FAA	0	0	0	0	0	0	0	0	0	0	0	0	0	0	0	0	0	0	0	0	0	0	0	0	0	0	0	0	0	0	0	0.00929	0	0	0	0
k__Bacteria|p__Firmicutes|c__Clostridia|o__Clostridiales|f__Clostridiales_unclassified|g__Intestinimonas	0.92649	0.0123967	0.242424	0.227273	0.00194333	0.00739818	HCs <= HLP	0.00412527	0.236364	3.80695	1.92864	0.980923	k__Bacteria|p__Firmicutes|c__Clostridia|o__Clostridiales|f__Clostridiales_unclassified|g__Intestinimonas	0	0	0	0	0.01955	0	0	0.07911	0.01045	0	0	0	0	0	0.00668	0	0.0056	0	0	0	0	0	0	0	0	0	0.00301	0	0	0	0	0	0	0	0.01278	0
k__Bacteria|p__Firmicutes|c__Clostridia|o__Clostridiales|f__Clostridiales_unclassified|g__Intestinimonas|s__Intestinimonas_butyriciproducens	0.92649	0.0123967	0.242424	0.227273	0.00194333	0.00739818	HCs <= HLP	0.00412527	0.236364	3.80695	1.92864	0.980923	k__Bacteria|p__Firmicutes|c__Clostridia|o__Clostridiales|f__Clostridiales_unclassified|g__Intestinimonas|s__Intestinimonas_butyriciproducens	0	0	0	0	0.01955	0	0	0.07911	0.01045	0	0	0	0	0	0.00668	0	0.0056	0	0	0	0	0	0	0	0	0	0.00301	0	0	0	0	0	0	0	0.01278	0
k__Bacteria|p__Firmicutes|c__Clostridia|o__Clostridiales|f__Clostridiales_unclassified|g__Lawsonibacter	0.688691	0.030303	0.0606061	0.0909091	0.000758788	0.00131818	HCs <= HLP	0.000982545	0.0727273	1.73722	0.796781	0.856933	k__Bacteria|p__Firmicutes|c__Clostridia|o__Clostridiales|f__Clostridiales_unclassified|g__Lawsonibacter	0	0.02249	0	0	0	0	0	0.01138	0	0	0	0	0	0.01762	0	0	0	0	0	0	0	0	0	0	0	0	0.00255	0	0	0	0	0	0	0	0	0
k__Bacteria|p__Firmicutes|c__Clostridia|o__Clostridiales|f__Clostridiales_unclassified|g__Lawsonibacter|s__Lawsonibacter_asaccharolyticus	0.688691	0.030303	0.0606061	0.0909091	0.000758788	0.00131818	HCs <= HLP	0.000982545	0.0727273	1.73722	0.796781	0.856933	k__Bacteria|p__Firmicutes|c__Clostridia|o__Clostridiales|f__Clostridiales_unclassified|g__Lawsonibacter|s__Lawsonibacter_asaccharolyticus	0	0.02249	0	0	0	0	0	0.01138	0	0	0	0	0	0.01762	0	0	0	0	0	0	0	0	0	0	0	0	0.00255	0	0	0	0	0	0	0	0	0
k__Bacteria|p__Firmicutes|c__Clostridia|o__Clostridiales|f__Clostridiales_unclassified|g__Monoglobus	0.435754	-0.030303	0.030303	0	0.000251212	0	HLP <= HCs	0.000150727	0.0181818	0	#NAME?	0.630941	k__Bacteria|p__Firmicutes|c__Clostridia|o__Clostridiales|f__Clostridiales_unclassified|g__Monoglobus	0	0	0	0	0	0.00829	0	0	0	0	0	0	0	0	0	0	0	0	0	0	0	0	0	0	0	0	0	0	0	0	0	0	0	0	0	0
k__Bacteria|p__Firmicutes|c__Clostridia|o__Clostridiales|f__Clostridiales_unclassified|g__Monoglobus|s__Monoglobus_pectinilyticus	0.435754	-0.030303	0.030303	0	0.000251212	0	HLP <= HCs	0.000150727	0.0181818	0	#NAME?	0.630941	k__Bacteria|p__Firmicutes|c__Clostridia|o__Clostridiales|f__Clostridiales_unclassified|g__Monoglobus|s__Monoglobus_pectinilyticus	0	0	0	0	0	0.00829	0	0	0	0	0	0	0	0	0	0	0	0	0	0	0	0	0	0	0	0	0	0	0	0	0	0	0	0	0	0
k__Bacteria|p__Firmicutes|c__Clostridia|o__Clostridiales|f__Eubacteriaceae	0.0907302	-0.272727	1	1	7.14408	5.61822	HLP <= HCs	6.53374	1	0.786416	-0.346635	0.557612	k__Bacteria|p__Firmicutes|c__Clostridia|o__Clostridiales|f__Eubacteriaceae	18.8569	0.36668	3.66711	16.2254	32.8089	12.5666	8.68498	0.04604	8.66323	5.10167	0.02791	1.88552	5.26149	2.10068	1.75218	2.14248	16.4577	0.49625	10.0267	1.4751	7.48791	1.89571	1.73101	4.73038	3.47289	1.37611	4.33017	0.06338	10.3478	3.60337	3.44463	3.17651	7.28894	1.95728	4.80593	3.41418
k__Bacteria|p__Firmicutes|c__Clostridia|o__Clostridiales|f__Eubacteriaceae|g__Eubacterium	0.0907302	-0.272727	1	1	7.14408	5.61822	HLP <= HCs	6.53374	1	0.786416	-0.346635	0.557612	k__Bacteria|p__Firmicutes|c__Clostridia|o__Clostridiales|f__Eubacteriaceae|g__Eubacterium	18.8569	0.36668	3.66711	16.2254	32.8089	12.5666	8.68498	0.04604	8.66323	5.10167	0.02791	1.88552	5.26149	2.10068	1.75218	2.14248	16.4577	0.49625	10.0267	1.4751	7.48791	1.89571	1.73101	4.73038	3.47289	1.37611	4.33017	0.06338	10.3478	3.60337	3.44463	3.17651	7.28894	1.95728	4.80593	3.41418
k__Bacteria|p__Firmicutes|c__Clostridia|o__Clostridiales|f__Eubacteriaceae|g__Eubacterium|s__Eubacterium_coprostanoligenes	0.234979	0.0454545	0	0.0454545	0	0.000946364	HCs <= HLP	0.000378545	0.0181818	Inf	Inf	0.557612	k__Bacteria|p__Firmicutes|c__Clostridia|o__Clostridiales|f__Eubacteriaceae|g__Eubacterium|s__Eubacterium_coprostanoligenes	0	0	0	0	0	0	0	0	0	0.02082	0	0	0	0	0	0	0	0	0	0	0	0	0	0	0	0	0	0	0	0	0	0	0	0	0	0
k__Bacteria|p__Firmicutes|c__Clostridia|o__Clostridiales|f__Eubacteriaceae|g__Eubacterium|s__Eubacterium_eligens	0.816317	0.0385675	0.818182	0.909091	0.811825	0.522665	HCs <= HLP	0.696161	0.854545	0.643815	-0.635283	0.936616	k__Bacteria|p__Firmicutes|c__Clostridia|o__Clostridiales|f__Eubacteriaceae|g__Eubacterium|s__Eubacterium_eligens	0.48834	0.01325	1.77492	0.68524	0.02217	0.25118	0.01994	0.02484	0.74321	0.61954	0	0.02308	0.79193	0.56184	0.20337	0.29728	4.30504	0	0.01339	0.72563	0.01161	0.3688	0.28857	3.9282	0.07802	0.00338	0.21757	0	0.46779	1.28689	2.12065	0	0.28591	0.00524	2.96078	0.90161
k__Bacteria|p__Firmicutes|c__Clostridia|o__Clostridiales|f__Eubacteriaceae|g__Eubacterium|s__Eubacterium_hallii	0.0330494	-0.341598	1	1	0.222515	0.134177	HLP < HCs	0.18718	1	0.603002	-0.729765	0.403985	k__Bacteria|p__Firmicutes|c__Clostridia|o__Clostridiales|f__Eubacteriaceae|g__Eubacterium|s__Eubacterium_hallii	0.69	0.24015	0.05622	0.51419	0.41887	0.02031	0.0194	0.00258	0.11687	0.31939	0.0081	0.06159	0.03915	0.78577	0.06088	0.04955	0.19152	0.35014	0.02766	0.7348	0.28541	0.26009	0.02571	0.5023	0.03519	0.02615	0.13303	0.06338	0.08442	0.02812	0.03618	0.13809	0.04643	0.1715	0.47327	0.26811
k__Bacteria|p__Firmicutes|c__Clostridia|o__Clostridiales|f__Eubacteriaceae|g__Eubacterium|s__Eubacterium_ramulus	0.890662	-0.023416	0.909091	0.954545	0.101889	0.110828	HLP <= HCs	0.105465	0.927273	1.08773	0.121319	0.970822	k__Bacteria|p__Firmicutes|c__Clostridia|o__Clostridiales|f__Eubacteriaceae|g__Eubacterium|s__Eubacterium_ramulus	0.03885	0.11328	0.1146	1.53754	0.05729	0.01131	0.03507	0	0.09924	0.93472	0.01579	0.02869	0.05003	0.53968	0.00305	0.03932	0.03064	0.13756	0.01947	0.01466	0	0.0399	0.0193	0.05269	0.00729	0.0561	0.05801	0	0.11621	0.0214	0.03687	0.06019	0.04897	0.07687	0.05273	0.04111
k__Bacteria|p__Firmicutes|c__Clostridia|o__Clostridiales|f__Eubacteriaceae|g__Eubacterium|s__Eubacterium_sp_CAG_180	0.841794	-0.0330579	0.666667	0.818182	5.03487	4.04707	HLP <= HCs	4.63975	0.727273	0.803809	-0.315075	0.949851	k__Bacteria|p__Firmicutes|c__Clostridia|o__Clostridiales|f__Eubacteriaceae|g__Eubacterium|s__Eubacterium_sp_CAG_180	17.5765	0	0.06944	13.4885	32.3	12.1331	8.04047	0.01644	5.48569	3.16286	0	0.30865	1.33515	0	1.45421	1.50116	11.1412	0	9.58641	0	7.06749	0	0.44383	0	0.12024	0.9083	3.5631	0	6.32468	1.32152	0	0	5.2574	0.78839	0.1123	0
k__Bacteria|p__Firmicutes|c__Clostridia|o__Clostridiales|f__Eubacteriaceae|g__Eubacterium|s__Eubacterium_sp_CAG_251	0.29281	-0.15978	0.545455	0.454545	0.77157	0.425084	HLP <= HCs	0.632976	0.509091	0.550933	-0.860051	0.618532	k__Bacteria|p__Firmicutes|c__Clostridia|o__Clostridiales|f__Eubacteriaceae|g__Eubacterium|s__Eubacterium_sp_CAG_251	0	0	0	0	0	0	0.56349	0	1.8959	0	0	1.46351	3.04523	0	0.02882	0	0.74334	0	0.18563	0	0.1234	0.9164	0.01411	0	0	0	0	0	3.31594	0.89383	1.25092	1.94138	1.60832	0.91528	0	0
k__Bacteria|p__Firmicutes|c__Clostridia|o__Clostridiales|f__Eubacteriaceae|g__Eubacterium|s__Eubacterium_sp_CAG_274	0.181357	-0.183196	0.424242	0.227273	0.08951	0.0793759	HLP <= HCs	0.0854564	0.345455	0.886783	-0.173348	0.557612	k__Bacteria|p__Firmicutes|c__Clostridia|o__Clostridiales|f__Eubacteriaceae|g__Eubacterium|s__Eubacterium_sp_CAG_274	0.06315	0	0.58716	0	0	0	0	0	0	0	0	0	0	0	0.00185	0	0.0159	0.00854	0.11745	0	0	0.06926	0	0.03342	1.03127	0	0	0	0	0.01421	0	0.11717	0	0	0.75368	1.75139
k__Bacteria|p__Firmicutes|c__Clostridia|o__Clostridiales|f__Eubacteriaceae|g__Eubacterium|s__Eubacterium_sp_CAG_38	0.130134	0.213499	0.30303	0.5	0.030067	0.0724859	HCs <= HLP	0.0470345	0.381818	2.41082	1.26952	0.557612	k__Bacteria|p__Firmicutes|c__Clostridia|o__Clostridiales|f__Eubacteriaceae|g__Eubacterium|s__Eubacterium_sp_CAG_38	0	0	0.02635	0	0	0	0	0	0.07568	0.01536	0	0	0	0.16423	0	0.25516	0.02138	0	0.05765	0	0	0.07576	0.17977	0.02658	0	0.14091	0.20445	0	0	0.03493	0	0.00056	0.04192	0	0.21906	0.1776
k__Bacteria|p__Firmicutes|c__Clostridia|o__Clostridiales|f__Eubacteriaceae|g__Eubacterium|s__Eubacterium_sp_CAG_786	0.0558972	0.15427	0.030303	0.181818	0.0036397	0.146302	HCs <= HLP	0.0607045	0.0909091	40.1962	5.32899	0.507506	k__Bacteria|p__Firmicutes|c__Clostridia|o__Clostridiales|f__Eubacteriaceae|g__Eubacterium|s__Eubacterium_sp_CAG_786	0	0	0	0	0	0	0	0	0.24074	0	0	0	0	0	0	0	0	0	0	0	0	0	0.75973	0.12011	2.17373	0	0	0	0	0	0	0	0	0	0	0
k__Bacteria|p__Firmicutes|c__Clostridia|o__Clostridiales|f__Eubacteriaceae|g__Eubacterium|s__Eubacterium_sp_OM08_24	0.163718	0.101928	0.030303	0.136364	0.00173333	0.000886364	HCs <= HLP	0.00139455	0.0727273	0.511364	-0.967579	0.557612	k__Bacteria|p__Firmicutes|c__Clostridia|o__Clostridiales|f__Eubacteriaceae|g__Eubacterium|s__Eubacterium_sp_OM08_24	0	0	0	0	0	0	0	0	0.00591	0.0007	0	0	0	0	0	0	0	0	0	0	0	0	0	0	0.01289	0	0	0	0	0	0	0	0	0	0.0572	0
k__Bacteria|p__Firmicutes|c__Clostridia|o__Clostridiales|f__Eubacteriaceae|g__Eubacterium|s__Eubacterium_ventriosum	0.835584	0.0330579	0.515152	0.590909	0.0764621	0.0783968	HCs <= HLP	0.077236	0.545455	1.0253	0.0360499	0.944799	k__Bacteria|p__Firmicutes|c__Clostridia|o__Clostridiales|f__Eubacteriaceae|g__Eubacterium|s__Eubacterium_ventriosum	0	0	1.03842	0	0.01052	0.15076	0.00661	0.00218	0	0.02828	0.00402	0	0	0.04917	0	0	0.00864	0	0.01901	0	0	0.16551	0	0.06708	0.01427	0.24127	0.154	0	0.03875	0.00246	0	0.91912	0	0	0.17691	0.27435
k__Bacteria|p__Firmicutes|c__Clostridia|o__Clostridiales|f__Hungateiclostridiaceae	0.155999	-0.0909091	0.0909091	0	0.000928182	0	HLP <= HCs	0.000556909	0.0545455	0	#NAME?	0.557612	k__Bacteria|p__Firmicutes|c__Clostridia|o__Clostridiales|f__Hungateiclostridiaceae	0	0	0	0	0	0	0	0	0	0	0	0	0	0	0	0	0	0	0	0	0	0	0	0	0	0	0	0.00267	0.0251	0	0	0	0	0	0.00286	0
k__Bacteria|p__Firmicutes|c__Clostridia|o__Clostridiales|f__Hungateiclostridiaceae|g__Mageeibacillus	0.155999	-0.0909091	0.0909091	0	0.000928182	0	HLP <= HCs	0.000556909	0.0545455	0	#NAME?	0.557612	k__Bacteria|p__Firmicutes|c__Clostridia|o__Clostridiales|f__Hungateiclostridiaceae|g__Mageeibacillus	0	0	0	0	0	0	0	0	0	0	0	0	0	0	0	0	0	0	0	0	0	0	0	0	0	0	0	0.00267	0.0251	0	0	0	0	0	0.00286	0
k__Bacteria|p__Firmicutes|c__Clostridia|o__Clostridiales|f__Hungateiclostridiaceae|g__Mageeibacillus|s__Mageeibacillus_indolicus	0.155999	-0.0909091	0.0909091	0	0.000928182	0	HLP <= HCs	0.000556909	0.0545455	0	#NAME?	0.557612	k__Bacteria|p__Firmicutes|c__Clostridia|o__Clostridiales|f__Hungateiclostridiaceae|g__Mageeibacillus|s__Mageeibacillus_indolicus	0	0	0	0	0	0	0	0	0	0	0	0	0	0	0	0	0	0	0	0	0	0	0	0	0	0	0	0.00267	0.0251	0	0	0	0	0	0.00286	0
k__Bacteria|p__Firmicutes|c__Clostridia|o__Clostridiales|f__Lachnospiraceae	0.651575	0.0743802	1	1	21.747	24.1272	HCs <= HLP	22.6991	1	1.10945	0.149842	0.825833	k__Bacteria|p__Firmicutes|c__Clostridia|o__Clostridiales|f__Lachnospiraceae	29.0367	14.2281	53.3694	37.6759	15.4163	16.8056	10.6291	10.9431	35.1664	21.3641	6.64554	19.8966	18.2281	62.3896	57.4895	19.9825	24.9861	3.12022	18.3051	16.3865	15.2499	25.7988	5.99089	16.0508	6.81224	18.6666	18.0795	2.49051	26.9018	36.4406	20.9474	14.7333	16.9487	21.848	12.3821	23.158
k__Bacteria|p__Firmicutes|c__Clostridia|o__Clostridiales|f__Lachnospiraceae|g__Anaerostipes	0.171916	-0.220386	1	0.818182	0.204837	0.112428	HLP <= HCs	0.167873	0.927273	0.548864	-0.865478	0.557612	k__Bacteria|p__Firmicutes|c__Clostridia|o__Clostridiales|f__Lachnospiraceae|g__Anaerostipes	0.31092	1.01334	0.75059	2.19286	0.10409	0.01599	0.00727	0.04418	0.00931	0.09655	0.13265	0.01089	0.03943	0.5591	0	0.01081	0.01356	0.34465	0.05073	0.02576	0.0735	0.26314	0	0.01902	0.00919	0.06578	0.09773	0.02886	0.0493	0.02213	0.13783	0.21465	0.0316	0.10734	0.22577	0.5662
k__Bacteria|p__Firmicutes|c__Clostridia|o__Clostridiales|f__Lachnospiraceae|g__Anaerostipes|s__Anaerostipes_hadrus	0.171916	-0.220386	1	0.818182	0.204837	0.112428	HLP <= HCs	0.167873	0.927273	0.548864	-0.865478	0.557612	k__Bacteria|p__Firmicutes|c__Clostridia|o__Clostridiales|f__Lachnospiraceae|g__Anaerostipes|s__Anaerostipes_hadrus	0.31092	1.01334	0.75059	2.19286	0.10409	0.01599	0.00727	0.04418	0.00931	0.09655	0.13265	0.01089	0.03943	0.5591	0	0.01081	0.01356	0.34465	0.05073	0.02576	0.0735	0.26314	0	0.01902	0.00919	0.06578	0.09773	0.02886	0.0493	0.02213	0.13783	0.21465	0.0316	0.10734	0.22577	0.5662
k__Bacteria|p__Firmicutes|c__Clostridia|o__Clostridiales|f__Lachnospiraceae|g__Blautia	0.818133	-0.0385675	1	1	2.50322	1.97721	HLP <= HCs	2.29282	1	0.789864	-0.340324	0.936727	k__Bacteria|p__Firmicutes|c__Clostridia|o__Clostridiales|f__Lachnospiraceae|g__Blautia	1.02781	4.72611	0.75503	18.9571	4.71376	0.56367	0.99183	2.23178	1.70316	2.87227	0.81191	0.57739	3.00896	5.29097	6.65744	1.63967	1.4343	0.24503	0.86171	2.76414	1.63578	1.39977	0.41858	2.09747	5.44965	0.55175	1.29787	0.43963	1.53952	2.97444	1.68432	0.88076	1.73952	1.625	0.70317	0.84019
k__Bacteria|p__Firmicutes|c__Clostridia|o__Clostridiales|f__Lachnospiraceae|g__Blautia|s__Blautia_obeum	0.19042	-0.212121	0.969697	1	0.167302	0.123888	HLP <= HCs	0.149937	0.981818	0.740504	-0.43342	0.557612	k__Bacteria|p__Firmicutes|c__Clostridia|o__Clostridiales|f__Lachnospiraceae|g__Blautia|s__Blautia_obeum	0.06265	0.28583	0.06656	0.45829	0.10439	0.05535	0.00379	0.01591	0.13136	0.44003	0.01277	0.03027	0.21864	0.56236	0.03036	0.02754	0.19198	0.01921	0.04741	0.16845	0.02434	0.13484	0.01569	0.073	0.09259	0.04963	0.22519	0.02252	0.10841	0.02327	0.03822	0.49087	0.05938	0.14935	0.17704	0.09353
k__Bacteria|p__Firmicutes|c__Clostridia|o__Clostridiales|f__Lachnospiraceae|g__Blautia|s__Blautia_sp_CAG_257	NaN	0	0	0	0	0	HCs <=> HLP	0	0	NaN	NaN	NaN	k__Bacteria|p__Firmicutes|c__Clostridia|o__Clostridiales|f__Lachnospiraceae|g__Blautia|s__Blautia_sp_CAG_257	0	0	0	0	0	0	0	0	0	0	0	0	0	0	0	0	0	0	0	0	0	0	0	0	0	0	0	0	0	0	0	0	0	0	0	0
k__Bacteria|p__Firmicutes|c__Clostridia|o__Clostridiales|f__Lachnospiraceae|g__Blautia|s__Blautia_wexlerae	0.0199437	-0.371901	0.969697	1	0.146033	0.0940405	HLP < HCs	0.125236	0.981818	0.643966	-0.634944	0.362311	k__Bacteria|p__Firmicutes|c__Clostridia|o__Clostridiales|f__Lachnospiraceae|g__Blautia|s__Blautia_wexlerae	0.11813	0.10338	0.04169	0.85707	0.28855	0.03075	0.25328	0.21585	0.0367	0.23641	0.00389	0.05066	0.09355	0.57459	0.06784	0.01727	0.13287	0.01579	0.02027	0.19537	0.04409	0.27035	0.01194	0.23917	0.02534	0.09409	0.0787	0	0.20882	0.0093	0.07376	0.05156	0.04669	0.13344	0.08693	0.07659
k__Bacteria|p__Firmicutes|c__Clostridia|o__Clostridiales|f__Lachnospiraceae|g__Blautia|s__Ruminococcus_gnavus	0.677963	0.0523416	0.242424	0.272727	0.0597155	0.293554	HCs <= HLP	0.153251	0.254545	4.91587	2.29745	0.849402	k__Bacteria|p__Firmicutes|c__Clostridia|o__Clostridiales|f__Lachnospiraceae|g__Blautia|s__Ruminococcus_gnavus	0	0	0.03095	0	0.33469	0.13219	0	0.31653	0	0	0	0	0	0	2.95652	0	0	0	0	0	0	0	0	0	1.68187	0	0	0.41711	0.96849	0.03792	0	0	0	0	0	0
k__Bacteria|p__Firmicutes|c__Clostridia|o__Clostridiales|f__Lachnospiraceae|g__Blautia|s__Ruminococcus_torques	0.858065	-0.030303	0.969697	1	2.13017	1.46572	HLP <= HCs	1.86439	0.981818	0.688077	-0.539357	0.954183	k__Bacteria|p__Firmicutes|c__Clostridia|o__Clostridiales|f__Lachnospiraceae|g__Blautia|s__Ruminococcus_torques	0.84703	4.33691	0.61582	17.6417	3.98613	0.34537	0.73476	1.6835	1.5351	2.19583	0.79525	0.49646	2.69677	4.15402	3.60272	1.59486	1.10945	0.21003	0.79402	2.40032	1.56736	0.99458	0.39095	1.7853	3.64986	0.40803	0.99398	0	0.2538	2.90393	1.57233	0.33832	1.63346	1.34222	0.4392	0.67006
k__Bacteria|p__Firmicutes|c__Clostridia|o__Clostridiales|f__Lachnospiraceae|g__Butyrivibrio	0.153243	0.206612	0.333333	0.545455	1.59061	3.69057	HCs <= HLP	2.4306	0.418182	2.32022	1.21426	0.557612	k__Bacteria|p__Firmicutes|c__Clostridia|o__Clostridiales|f__Lachnospiraceae|g__Butyrivibrio	0	0	0	0	0	0.18885	0	0	24.4513	1.19468	0	0	3.01029	0	38.7419	0.11282	2.93487	0	0.01177	0	0	0	0.05841	0.00554	0	0	0	0	12.872	13.8864	0	0	0.11294	0.43835	0	0
k__Bacteria|p__Firmicutes|c__Clostridia|o__Clostridiales|f__Lachnospiraceae|g__Butyrivibrio|s__Butyrivibrio_crossotus	0.284036	0.151515	0.333333	0.454545	1.13644	2.90004	HCs <= HLP	1.84188	0.381818	2.55187	1.35156	0.611856	k__Bacteria|p__Firmicutes|c__Clostridia|o__Clostridiales|f__Lachnospiraceae|g__Butyrivibrio|s__Butyrivibrio_crossotus	0	0	0	0	0	0.18885	0	0	22.5682	1.19468	0	0	1.28872	0	25.8601	0.0889	0.15005	0	0	0	0	0	0	0.00554	0	0	0	0	12.7423	10.0255	0	0	0.08101	0.43835	0	0
k__Bacteria|p__Firmicutes|c__Clostridia|o__Clostridiales|f__Lachnospiraceae|g__Butyrivibrio|s__Butyrivibrio_sp_CAG_318	0.130844	0.181818	0.151515	0.363636	0.454175	0.790528	HCs <= HLP	0.588716	0.236364	1.74058	0.79957	0.557612	k__Bacteria|p__Firmicutes|c__Clostridia|o__Clostridiales|f__Lachnospiraceae|g__Butyrivibrio|s__Butyrivibrio_sp_CAG_318	0	0	0	0	0	0	0	0	1.88313	0	0	0	1.72156	0	12.8818	0.02392	2.78483	0	0.01177	0	0	0	0.05841	0	0	0	0	0	0.12973	3.86087	0	0	0.03193	0	0	0
k__Bacteria|p__Firmicutes|c__Clostridia|o__Clostridiales|f__Lachnospiraceae|g__Coprococcus	0.0376799	-0.333333	1	1	3.22721	2.14489	HLP < HCs	2.79428	1	0.664626	-0.589384	0.419092	k__Bacteria|p__Firmicutes|c__Clostridia|o__Clostridiales|f__Lachnospiraceae|g__Coprococcus	9.70075	2.19695	0.80365	4.01701	2.00186	3.05977	0.77731	0.22491	0.88239	3.45254	0.16432	0.35387	1.58027	13.5419	1.23429	1.42264	2.12459	0.17665	0.94074	1.55554	0.42872	9.48761	1.59966	1.09183	0.11059	0.58124	5.5855	0.16559	0.56518	4.70159	0.68643	0.67671	0.66417	3.49548	0.41862	0.60406
k__Bacteria|p__Firmicutes|c__Clostridia|o__Clostridiales|f__Lachnospiraceae|g__Coprococcus|s__Coprococcus_catus	0.0595253	-0.30303	1	1	0.468723	0.227882	HLP <= HCs	0.372386	1	0.486176	-1.04045	0.507506	k__Bacteria|p__Firmicutes|c__Clostridia|o__Clostridiales|f__Lachnospiraceae|g__Coprococcus|s__Coprococcus_catus	0.13741	1.49345	0.34944	0.43545	0.61361	0.06494	0.03999	0.20561	0.0949	0.63305	0.07958	0.0244	0.55678	0.55214	0.48588	0.17582	0.16718	0.10929	0.25285	0.16434	0.14969	0.41991	0.21906	0.91779	0.04228	0.11047	0.22547	0.07841	0.37686	0.1237	0.12183	0.40249	0.13805	1.14243	0.23743	0.16386
k__Bacteria|p__Firmicutes|c__Clostridia|o__Clostridiales|f__Lachnospiraceae|g__Coprococcus|s__Coprococcus_comes	0.178972	-0.217631	1	1	0.6658	0.443892	HLP <= HCs	0.577037	1	0.666705	-0.58488	0.557612	k__Bacteria|p__Firmicutes|c__Clostridia|o__Clostridiales|f__Lachnospiraceae|g__Coprococcus|s__Coprococcus_comes	1.32836	0.7035	0.45421	3.58156	0.99228	0.07412	0.19718	0.01931	0.12125	2.21125	0.08474	0.14046	1.02132	0.44048	0.56042	0.60707	0.82558	0.06736	0.55092	0.26808	0.27827	0.98448	0.03926	0.17403	0.06831	0.47077	0.09206	0.08719	0.18832	0.50551	0.48128	0.2672	0.20754	0.31375	0.18119	0.44021
k__Bacteria|p__Firmicutes|c__Clostridia|o__Clostridiales|f__Lachnospiraceae|g__Coprococcus|s__Coprococcus_eutactus	0.335407	-0.15427	0.727273	0.727273	2.09268	1.47311	HLP <= HCs	1.84486	0.727273	0.703934	-0.506487	0.630941	k__Bacteria|p__Firmicutes|c__Clostridia|o__Clostridiales|f__Lachnospiraceae|g__Coprococcus|s__Coprococcus_eutactus	8.23498	0	0	0	0.39597	2.92071	0.54015	0	0.66624	0.60824	0	0.18901	0.00217	12.5493	0.18798	0.63974	1.13183	0	0.13697	1.12312	0.00076	8.08322	1.34133	0	0	0	5.26797	0	0	4.07238	0.08332	0.00701	0.31858	2.0393	0	0
k__Bacteria|p__Firmicutes|c__Clostridia|o__Clostridiales|f__Lachnospiraceae|g__Dorea	0.214888	-0.201102	1	1	1.62492	1.22306	HLP <= HCs	1.46418	1	0.752688	-0.409876	0.557612	k__Bacteria|p__Firmicutes|c__Clostridia|o__Clostridiales|f__Lachnospiraceae|g__Dorea	1.91052	4.22579	0.4679	3.80633	2.59681	0.22456	0.42719	0.18224	0.50562	3.80747	0.65006	0.2642	3.02718	1.78457	1.89101	2.69604	0.95174	0.6203	0.51333	0.73033	0.98761	0.7857	0.34313	0.82892	0.09536	1.0328	0.64226	0.21399	0.69786	1.01895	0.68008	1.6745	0.34665	1.13196	0.77643	0.59703
k__Bacteria|p__Firmicutes|c__Clostridia|o__Clostridiales|f__Lachnospiraceae|g__Dorea|s__Dorea_formicigenerans	0.214888	-0.201102	1	1	0.387083	0.357979	HLP <= HCs	0.375441	1	0.924813	-0.112767	0.557612	k__Bacteria|p__Firmicutes|c__Clostridia|o__Clostridiales|f__Lachnospiraceae|g__Dorea|s__Dorea_formicigenerans	0.35822	0.8192	0.26335	0.71513	0.70363	0.10292	0.1057	0.10699	0.08617	1.29077	0.13628	0.09623	1.31508	0.53162	0.33212	0.88464	0.39522	0.04819	0.11495	0.13001	0.21049	0.29779	0.05155	0.28063	0.03249	0.33843	0.14139	0.10387	0.12132	0.28687	0.10605	0.46332	0.0896	0.14438	0.21048	0.07953
k__Bacteria|p__Firmicutes|c__Clostridia|o__Clostridiales|f__Lachnospiraceae|g__Dorea|s__Dorea_longicatena	0.343305	-0.15427	1	1	1.23784	0.865082	HLP <= HCs	1.08874	1	0.698864	-0.516916	0.630941	k__Bacteria|p__Firmicutes|c__Clostridia|o__Clostridiales|f__Lachnospiraceae|g__Dorea|s__Dorea_longicatena	1.5523	3.40659	0.20455	3.0912	1.89318	0.12164	0.32149	0.07525	0.41945	2.5167	0.51378	0.16797	1.7121	1.25295	1.55889	1.81141	0.55652	0.57212	0.39838	0.60032	0.77711	0.4879	0.29159	0.54829	0.06288	0.69437	0.50087	0.11012	0.57654	0.73208	0.57404	1.21118	0.25705	0.98759	0.56594	0.5175
k__Bacteria|p__Firmicutes|c__Clostridia|o__Clostridiales|f__Lachnospiraceae|g__Eisenbergiella	0.137979	-0.139118	0.181818	0.0454545	0.0269094	0.00247	HLP <= HCs	0.0171336	0.127273	0.0917895	-3.44553	0.557612	k__Bacteria|p__Firmicutes|c__Clostridia|o__Clostridiales|f__Lachnospiraceae|g__Eisenbergiella	0.03881	0	0	0	0	0	0	0.05434	0	0	0	0	0	0	0	0	0	0	0	0	0	0	0	0	0	0	0.00604	0.46507	0	0	0	0.0655	0	0	0	0
k__Bacteria|p__Firmicutes|c__Clostridia|o__Clostridiales|f__Lachnospiraceae|g__Eisenbergiella|s__Eisenbergiella_massiliensis	0.827231	-0.0151515	0.0606061	0.0454545	0.0131985	0.00182455	HLP <= HCs	0.00864891	0.0545455	0.138239	-2.85476	0.943181	k__Bacteria|p__Firmicutes|c__Clostridia|o__Clostridiales|f__Lachnospiraceae|g__Eisenbergiella|s__Eisenbergiella_massiliensis	0	0	0	0	0	0	0	0.04014	0	0	0	0	0	0	0	0	0	0	0	0	0	0	0	0	0	0	0	0.41615	0	0	0	0	0	0	0	0
k__Bacteria|p__Firmicutes|c__Clostridia|o__Clostridiales|f__Lachnospiraceae|g__Eisenbergiella|s__Eisenbergiella_tayi	0.130272	-0.141873	0.181818	0.0454545	0.0137109	0.000645455	HLP <= HCs	0.00848473	0.127273	0.047076	-4.40886	0.557612	k__Bacteria|p__Firmicutes|c__Clostridia|o__Clostridiales|f__Lachnospiraceae|g__Eisenbergiella|s__Eisenbergiella_tayi	0.03881	0	0	0	0	0	0	0.0142	0	0	0	0	0	0	0	0	0	0	0	0	0	0	0	0	0	0	0.00604	0.04892	0	0	0	0.0655	0	0	0	0
k__Bacteria|p__Firmicutes|c__Clostridia|o__Clostridiales|f__Lachnospiraceae|g__Fusicatenibacter	0.227923	-0.195592	1	1	0.62044	0.451024	HLP <= HCs	0.552673	1	0.726943	-0.460087	0.557612	k__Bacteria|p__Firmicutes|c__Clostridia|o__Clostridiales|f__Lachnospiraceae|g__Fusicatenibacter	0.62111	0.78554	1.8566	3.403	0.65907	0.10144	0.12925	0.43347	0.20409	0.26403	0.11039	0.07963	0.57035	0.91193	1.01956	0.32363	0.74161	0.07474	0.87691	0.58331	0.1671	1.19693	0.04247	0.64137	0.01062	0.41454	0.49376	0.0059	0.26892	0.21726	0.24145	0.58706	0.15218	0.26828	1.82898	1.58352
k__Bacteria|p__Firmicutes|c__Clostridia|o__Clostridiales|f__Lachnospiraceae|g__Fusicatenibacter|s__Fusicatenibacter_saccharivorans	0.227923	-0.195592	1	1	0.62044	0.451024	HLP <= HCs	0.552673	1	0.726943	-0.460087	0.557612	k__Bacteria|p__Firmicutes|c__Clostridia|o__Clostridiales|f__Lachnospiraceae|g__Fusicatenibacter|s__Fusicatenibacter_saccharivorans	0.62111	0.78554	1.8566	3.403	0.65907	0.10144	0.12925	0.43347	0.20409	0.26403	0.11039	0.07963	0.57035	0.91193	1.01956	0.32363	0.74161	0.07474	0.87691	0.58331	0.1671	1.19693	0.04247	0.64137	0.01062	0.41454	0.49376	0.0059	0.26892	0.21726	0.24145	0.58706	0.15218	0.26828	1.82898	1.58352
k__Bacteria|p__Firmicutes|c__Clostridia|o__Clostridiales|f__Lachnospiraceae|g__Lachnoclostridium	0.00772445	-0.38843	0.575758	0.227273	0.0579285	0.00577909	HLP < HCs	0.0370687	0.436364	0.0997625	-3.32536	0.222898	k__Bacteria|p__Firmicutes|c__Clostridia|o__Clostridiales|f__Lachnospiraceae|g__Lachnoclostridium	0.00942	0.0193	0	0	0.03863	0	0.00078	0.07657	0	0.01231	0	0	0	0.00933	0	0	0.02069	0	0	0	0	0	0	0.00436	0	0	0.01295	1.05254	0.35463	0	0	0.12527	0	0	0.02546	0.01825
k__Bacteria|p__Firmicutes|c__Clostridia|o__Clostridiales|f__Lachnospiraceae|g__Lachnoclostridium|s__Clostridium_aldenense	0.155999	-0.0909091	0.0909091	0	0.000749697	0	HLP <= HCs	0.000449818	0.0545455	0	#NAME?	0.557612	k__Bacteria|p__Firmicutes|c__Clostridia|o__Clostridiales|f__Lachnospiraceae|g__Lachnoclostridium|s__Clostridium_aldenense	0	0	0	0	0	0	0	0	0	0	0	0	0	0	0	0	0	0	0	0	0	0	0	0	0	0	0	0.01365	0.00782	0	0	0.00327	0	0	0	0
k__Bacteria|p__Firmicutes|c__Clostridia|o__Clostridiales|f__Lachnospiraceae|g__Lachnoclostridium|s__Clostridium_asparagiforme	0.787303	-0.0247934	0.121212	0.0909091	0.0115006	0.00343	HLP <= HCs	0.00827236	0.109091	0.298245	-1.74543	0.934083	k__Bacteria|p__Firmicutes|c__Clostridia|o__Clostridiales|f__Lachnospiraceae|g__Lachnoclostridium|s__Clostridium_asparagiforme	0	0.00239	0	0	0.00293	0	0	0.06315	0	0.01231	0	0	0	0	0	0	0	0	0	0	0	0	0	0	0	0	0.00448	0.36972	0	0	0	0	0	0	0	0
k__Bacteria|p__Firmicutes|c__Clostridia|o__Clostridiales|f__Lachnospiraceae|g__Lachnoclostridium|s__Clostridium_bolteae	0.0232354	-0.212121	0.212121	0	0.015067	0	HLP < HCs	0.00904018	0.127273	0	#NAME?	0.364889	k__Bacteria|p__Firmicutes|c__Clostridia|o__Clostridiales|f__Lachnospiraceae|g__Lachnoclostridium|s__Clostridium_bolteae	0.00732	0	0	0	0.03081	0	0	0	0	0	0	0	0	0	0	0	0	0	0	0	0	0	0	0	0	0	0	0.0082	0.34681	0	0	0.03291	0	0	0	0
k__Bacteria|p__Firmicutes|c__Clostridia|o__Clostridiales|f__Lachnospiraceae|g__Lachnoclostridium|s__Clostridium_citroniae	0.0236313	-0.31405	0.484848	0.181818	0.0120206	0.00234909	HLP < HCs	0.008152	0.363636	0.195422	-2.35534	0.364889	k__Bacteria|p__Firmicutes|c__Clostridia|o__Clostridiales|f__Lachnospiraceae|g__Lachnoclostridium|s__Clostridium_citroniae	0.0021	0.01691	0	0	0.00489	0	0.00078	0.01342	0	0	0	0	0	0.00933	0	0	0.02069	0	0	0	0	0	0	0.00436	0	0	0.00847	0.16349	0	0	0	0.01301	0	0	0.02546	0.01825
k__Bacteria|p__Firmicutes|c__Clostridia|o__Clostridiales|f__Lachnospiraceae|g__Lachnoclostridium|s__Clostridium_clostridioforme	0.435754	-0.030303	0.030303	0	0.00936273	0	HLP <= HCs	0.00561764	0.0181818	0	#NAME?	0.630941	k__Bacteria|p__Firmicutes|c__Clostridia|o__Clostridiales|f__Lachnospiraceae|g__Lachnoclostridium|s__Clostridium_clostridioforme	0	0	0	0	0	0	0	0	0	0	0	0	0	0	0	0	0	0	0	0	0	0	0	0	0	0	0	0.30897	0	0	0	0	0	0	0	0
k__Bacteria|p__Firmicutes|c__Clostridia|o__Clostridiales|f__Lachnospiraceae|g__Lachnoclostridium|s__Clostridium_lavalense	0.435754	-0.030303	0.030303	0	3.63636e-05	0	HLP <= HCs	2.18182e-05	0.0181818	0	#NAME?	0.630941	k__Bacteria|p__Firmicutes|c__Clostridia|o__Clostridiales|f__Lachnospiraceae|g__Lachnoclostridium|s__Clostridium_lavalense	0	0	0	0	0	0	0	0	0	0	0	0	0	0	0	0	0	0	0	0	0	0	0	0	0	0	0	0	0	0	0	0	0	0	0	0
k__Bacteria|p__Firmicutes|c__Clostridia|o__Clostridiales|f__Lachnospiraceae|g__Lachnoclostridium|s__Clostridium_symbiosum	0.155999	-0.0909091	0.0909091	0	0.00919091	0	HLP <= HCs	0.00551455	0.0545455	0	#NAME?	0.557612	k__Bacteria|p__Firmicutes|c__Clostridia|o__Clostridiales|f__Lachnospiraceae|g__Lachnoclostridium|s__Clostridium_symbiosum	0	0	0	0	0	0	0	0	0	0	0	0	0	0	0	0	0	0	0	0	0	0	0	0	0	0	0	0.1885	0	0	0	0.07607	0	0	0	0
k__Bacteria|p__Firmicutes|c__Clostridia|o__Clostridiales|f__Lachnospiraceae|g__Lachnospira	0.572697	-0.0909091	0.727273	0.727273	0.500835	0.401604	HLP <= HCs	0.461143	0.727273	0.801869	-0.318562	0.753883	k__Bacteria|p__Firmicutes|c__Clostridia|o__Clostridiales|f__Lachnospiraceae|g__Lachnospira	1.9822	0	4.32396	0	0.05906	0.56847	0.32223	0	0	0	0.03578	0.01846	0.00779	0.45525	0.69297	0.02859	2.09652	0.05611	0.0624	0	0	0.03168	0	0.49666	0.2192	0.69338	0	0	0	1.98562	0.02845	0.23978	0.29962	1.13622	0.40178	0.61605
k__Bacteria|p__Firmicutes|c__Clostridia|o__Clostridiales|f__Lachnospiraceae|g__Lachnospira|s__Lachnospira_pectinoschiza	0.572697	-0.0909091	0.727273	0.727273	0.500835	0.401604	HLP <= HCs	0.461143	0.727273	0.801869	-0.318562	0.753883	k__Bacteria|p__Firmicutes|c__Clostridia|o__Clostridiales|f__Lachnospiraceae|g__Lachnospira|s__Lachnospira_pectinoschiza	1.9822	0	4.32396	0	0.05906	0.56847	0.32223	0	0	0	0.03578	0.01846	0.00779	0.45525	0.69297	0.02859	2.09652	0.05611	0.0624	0	0	0.03168	0	0.49666	0.2192	0.69338	0	0	0	1.98562	0.02845	0.23978	0.29962	1.13622	0.40178	0.61605
k__Bacteria|p__Firmicutes|c__Clostridia|o__Clostridiales|f__Lachnospiraceae|g__Lachnospiraceae_unclassified	0.23246	0.192837	0.939394	1	5.82582	7.76562	HCs <= HLP	6.60174	0.963636	1.33297	0.41464	0.557612	k__Bacteria|p__Firmicutes|c__Clostridia|o__Clostridiales|f__Lachnospiraceae|g__Lachnospiraceae_unclassified	11.3109	1.14239	16.1002	2.45849	3.21179	6.80026	0.69274	6.58092	0.02899	4.89632	4.70729	6.21238	2.07436	31.4008	2.73872	7.71962	6.63653	0.54279	9.43865	8.51254	10.5653	7.16917	0.83809	3.36704	0.19293	12.6197	4.44223	0	9.14187	1.3576	11.6837	3.5517	6.6491	5.58792	7.00182	3.2701
k__Bacteria|p__Firmicutes|c__Clostridia|o__Clostridiales|f__Lachnospiraceae|g__Lachnospiraceae_unclassified|s__Eubacterium_rectale	0.23246	0.192837	0.939394	1	5.82582	7.76562	HCs <= HLP	6.60174	0.963636	1.33297	0.41464	0.557612	k__Bacteria|p__Firmicutes|c__Clostridia|o__Clostridiales|f__Lachnospiraceae|g__Lachnospiraceae_unclassified|s__Eubacterium_rectale	11.3109	1.14239	16.1002	2.45849	3.21179	6.80026	0.69274	6.58092	0.02899	4.89632	4.70729	6.21238	2.07436	31.4008	2.73872	7.71962	6.63653	0.54279	9.43865	8.51254	10.5653	7.16917	0.83809	3.36704	0.19293	12.6197	4.44223	0	9.14187	1.3576	11.6837	3.5517	6.6491	5.58792	7.00182	3.2701
k__Bacteria|p__Firmicutes|c__Clostridia|o__Clostridiales|f__Lachnospiraceae|g__Oribacterium	0.435754	-0.030303	0.030303	0	0.000302424	0	HLP <= HCs	0.000181455	0.0181818	0	#NAME?	0.630941	k__Bacteria|p__Firmicutes|c__Clostridia|o__Clostridiales|f__Lachnospiraceae|g__Oribacterium	0	0	0	0	0	0	0	0	0	0	0	0	0	0	0	0	0	0	0	0	0	0	0	0	0	0	0	0	0	0	0	0	0	0	0	0
k__Bacteria|p__Firmicutes|c__Clostridia|o__Clostridiales|f__Lachnospiraceae|g__Oribacterium|s__Oribacterium_parvum	NaN	0	0	0	0	0	HCs <=> HLP	0	0	NaN	NaN	NaN	k__Bacteria|p__Firmicutes|c__Clostridia|o__Clostridiales|f__Lachnospiraceae|g__Oribacterium|s__Oribacterium_parvum	0	0	0	0	0	0	0	0	0	0	0	0	0	0	0	0	0	0	0	0	0	0	0	0	0	0	0	0	0	0	0	0	0	0	0	0
k__Bacteria|p__Firmicutes|c__Clostridia|o__Clostridiales|f__Lachnospiraceae|g__Oribacterium|s__Oribacterium_sinus	0.435754	-0.030303	0.030303	0	0.000302424	0	HLP <= HCs	0.000181455	0.0181818	0	#NAME?	0.630941	k__Bacteria|p__Firmicutes|c__Clostridia|o__Clostridiales|f__Lachnospiraceae|g__Oribacterium|s__Oribacterium_sinus	0	0	0	0	0	0	0	0	0	0	0	0	0	0	0	0	0	0	0	0	0	0	0	0	0	0	0	0	0	0	0	0	0	0	0	0
k__Bacteria|p__Firmicutes|c__Clostridia|o__Clostridiales|f__Lachnospiraceae|g__Roseburia	0.884894	0.0247934	1	1	5.56122	6.35247	HCs <= HLP	5.87772	1	1.14228	0.191916	0.970822	k__Bacteria|p__Firmicutes|c__Clostridia|o__Clostridiales|f__Lachnospiraceae|g__Roseburia	2.12426	0.11866	28.3115	2.84111	2.03125	5.28263	7.28051	1.11465	7.38148	4.76797	0.03313	12.3798	4.90953	8.43566	4.51364	6.02873	7.97918	1.05995	5.54886	2.20988	1.39193	5.45528	2.69055	7.49858	0.72234	2.70746	5.50113	0.10209	1.41255	10.2766	5.80512	6.71742	6.95293	8.05747	0.99387	15.0626
k__Bacteria|p__Firmicutes|c__Clostridia|o__Clostridiales|f__Lachnospiraceae|g__Roseburia|s__Roseburia_faecis	0.594253	0.0867769	0.909091	0.954545	3.62969	4.10967	HCs <= HLP	3.82168	0.927273	1.13224	0.179174	0.772955	k__Bacteria|p__Firmicutes|c__Clostridia|o__Clostridiales|f__Lachnospiraceae|g__Roseburia|s__Roseburia_faecis	0.70246	0	16.1104	0.38438	1.3646	4.62615	5.76288	0	6.31957	1.76317	0.0087	11.7217	1.69559	3.13537	4.28597	0.76651	6.33968	1.03958	4.81652	0.08093	0.13979	5.30022	1.95858	0.44907	0.29042	2.16664	4.42207	0	1.06492	9.97382	3.33199	0.20606	5.90266	7.02468	0.12908	11.9275
k__Bacteria|p__Firmicutes|c__Clostridia|o__Clostridiales|f__Lachnospiraceae|g__Roseburia|s__Roseburia_hominis	0.883436	-0.0247934	0.787879	0.818182	0.305263	0.294655	HLP <= HCs	0.30102	0.8	0.96525	-0.0510247	0.970822	k__Bacteria|p__Firmicutes|c__Clostridia|o__Clostridiales|f__Lachnospiraceae|g__Roseburia|s__Roseburia_hominis	0.05823	0.01403	0.03634	0	0.05105	0.13916	0	0.08875	0.10865	0.22222	0	0	0.89848	0.20482	0	0.05505	0.26137	0	0.01236	0.60283	0.27985	0.09277	0.11651	0.24439	0.17449	0.09878	0.07604	0	0.04897	0.11949	0.02449	1.73514	0.32791	0.00221	0	0.42328
k__Bacteria|p__Firmicutes|c__Clostridia|o__Clostridiales|f__Lachnospiraceae|g__Roseburia|s__Roseburia_intestinalis	0.965514	0.00826446	0.727273	0.818182	0.403611	0.556594	HCs <= HLP	0.464804	0.763636	1.37904	0.46366	0.980923	k__Bacteria|p__Firmicutes|c__Clostridia|o__Clostridiales|f__Lachnospiraceae|g__Roseburia|s__Roseburia_intestinalis	0.14251	0	4.87511	0.01476	0.02511	0.3081	0	0.2011	0.01808	0	0	0.04915	0.13226	1.50758	0	2.50533	0.30663	0.02037	0	0	0.64381	0	0.02359	4.9048	0.07093	0.04621	0	0.10209	0	0.05167	0.05409	0.01117	0.15078	0.0652	0.60328	1.11396
k__Bacteria|p__Firmicutes|c__Clostridia|o__Clostridiales|f__Lachnospiraceae|g__Roseburia|s__Roseburia_inulinivorans	0.938354	0.0137741	0.909091	0.909091	1.11068	1.32915	HCs <= HLP	1.19807	0.909091	1.1967	0.259058	0.980923	k__Bacteria|p__Firmicutes|c__Clostridia|o__Clostridiales|f__Lachnospiraceae|g__Roseburia|s__Roseburia_inulinivorans	1.22105	0.10358	7.18015	1.89718	0.5905	0.20921	1.51763	0.81396	0.88557	2.76233	0	0.59895	1.74691	3.49082	0.02712	2.68945	1.01694	0	0.71999	1.39134	0.30012	0	0.51183	1.80375	0.11487	0.38707	1.00301	0	0.27124	0.11524	2.39455	4.76506	0.57158	0.95452	0.02975	1.48979
k__Bacteria|p__Firmicutes|c__Clostridia|o__Clostridiales|f__Lachnospiraceae|g__Roseburia|s__Roseburia_sp_CAG_182	0.179914	0.146006	0.121212	0.272727	0.0198827	0.0145309	HCs <= HLP	0.017742	0.181818	0.730831	-0.452391	0.557612	k__Bacteria|p__Firmicutes|c__Clostridia|o__Clostridiales|f__Lachnospiraceae|g__Roseburia|s__Roseburia_sp_CAG_182	0	0	0	0.41595	0	0	0	0.01084	0.04419	0	0	0	0.20735	0	0	0	0	0	0	0	0	0	0.0704	0	0	0	0	0	0.02741	0	0	0	0	0.00542	0	0
k__Bacteria|p__Firmicutes|c__Clostridia|o__Clostridiales|f__Lachnospiraceae|g__Roseburia|s__Roseburia_sp_CAG_303	0.234979	0.0454545	0	0.0454545	0	0.000707727	HCs <= HLP	0.000283091	0.0181818	Inf	Inf	0.557612	k__Bacteria|p__Firmicutes|c__Clostridia|o__Clostridiales|f__Lachnospiraceae|g__Roseburia|s__Roseburia_sp_CAG_303	0	0	0.01557	0	0	0	0	0	0	0	0	0	0	0	0	0	0	0	0	0	0	0	0	0	0	0	0	0	0	0	0	0	0	0	0	0
k__Bacteria|p__Firmicutes|c__Clostridia|o__Clostridiales|f__Lachnospiraceae|g__Roseburia|s__Roseburia_sp_CAG_309	0.889292	0.0192837	0.272727	0.318182	0.0207306	0.0168895	HCs <= HLP	0.0191942	0.290909	0.814715	-0.295632	0.970822	k__Bacteria|p__Firmicutes|c__Clostridia|o__Clostridiales|f__Lachnospiraceae|g__Roseburia|s__Roseburia_sp_CAG_309	0	0	0	0.10513	0	0	0	0	0.00256	0.02024	0.00104	0	0	0	0.20055	0	0	0	0	0	0.02837	0.00426	0	0.07505	0.07163	0	0	0	0	0	0	0	0	0	0.01738	0.05263
k__Bacteria|p__Firmicutes|c__Clostridia|o__Clostridiales|f__Lachnospiraceae|g__Roseburia|s__Roseburia_sp_CAG_471	0.419478	-0.125344	0.606061	0.5	0.0713582	0.0302736	HLP <= HCs	0.0549244	0.563636	0.424249	-1.23702	0.630941	k__Bacteria|p__Firmicutes|c__Clostridia|o__Clostridiales|f__Lachnospiraceae|g__Roseburia|s__Roseburia_sp_CAG_471	0	0.00105	0.09392	0.02371	0	0	0	0	0.00286	0	0.02339	0.00993	0.22893	0.09707	0	0.01239	0.05456	0	0	0.13478	0	0.05803	0.00964	0.02152	0	0.00876	0	0	0	0.01636	0	0	0	0.00544	0.21439	0.05541
k__Bacteria|p__Firmicutes|c__Clostridia|o__Clostridiales|f__Lachnospiraceae|g__Sellimonas	NaN	0	0	0	0	0	HCs <=> HLP	0	0	NaN	NaN	NaN	k__Bacteria|p__Firmicutes|c__Clostridia|o__Clostridiales|f__Lachnospiraceae|g__Sellimonas	0	0	0	0	0	0	0	0	0	0	0	0	0	0	0	0	0	0	0	0	0	0	0	0	0	0	0	0	0	0	0	0	0	0	0	0
k__Bacteria|p__Firmicutes|c__Clostridia|o__Clostridiales|f__Lachnospiraceae|g__Sellimonas|s__Sellimonas_intestinalis	NaN	0	0	0	0	0	HCs <=> HLP	0	0	NaN	NaN	NaN	k__Bacteria|p__Firmicutes|c__Clostridia|o__Clostridiales|f__Lachnospiraceae|g__Sellimonas|s__Sellimonas_intestinalis	0	0	0	0	0	0	0	0	0	0	0	0	0	0	0	0	0	0	0	0	0	0	0	0	0	0	0	0	0	0	0	0	0	0	0	0
k__Bacteria|p__Firmicutes|c__Clostridia|o__Clostridiales|f__Lachnospiraceae|g__Tyzzerella	0.130272	-0.141873	0.181818	0.0454545	0.00279182	0.000107727	HLP <= HCs	0.00171818	0.127273	0.0385868	-4.69575	0.557612	k__Bacteria|p__Firmicutes|c__Clostridia|o__Clostridiales|f__Lachnospiraceae|g__Tyzzerella	0	0	0	0	0	0	0	0	0	0	0	0	0	0	0	0	0.05252	0	0	0.00502	0	0.0095	0	0	0.00237	0	0	0.01682	0	0	0	0	0	0	0.00626	0
k__Bacteria|p__Firmicutes|c__Clostridia|o__Clostridiales|f__Lachnospiraceae|g__Tyzzerella|s__Tyzzerella_nexilis	0.130272	-0.141873	0.181818	0.0454545	0.00279182	0.000107727	HLP <= HCs	0.00171818	0.127273	0.0385868	-4.69575	0.557612	k__Bacteria|p__Firmicutes|c__Clostridia|o__Clostridiales|f__Lachnospiraceae|g__Tyzzerella|s__Tyzzerella_nexilis	0	0	0	0	0	0	0	0	0	0	0	0	0	0	0	0	0.05252	0	0	0.00502	0	0.0095	0	0	0.00237	0	0	0.01682	0	0	0	0	0	0	0.00626	0
k__Bacteria|p__Firmicutes|c__Clostridia|o__Clostridiales|f__Oscillospiraceae	0.831397	-0.0358127	1	0.954545	1.10964	0.914261	HLP <= HCs	1.03149	0.981818	0.823927	-0.279412	0.943982	k__Bacteria|p__Firmicutes|c__Clostridia|o__Clostridiales|f__Oscillospiraceae	0.38063	4.62069	0.46546	0.18599	0.65154	0.22108	0.21044	1.97453	0.95977	0.98364	0.00568	0.07628	1.10777	0.47132	2.40429	0.3233	2.80408	0	1.23729	2.43618	1.29001	1.05987	1.64804	0.81619	1.70354	0.48856	0.35084	0.03538	1.0218	0.88044	0.33103	0.57234	0.4478	0.28662	2.74643	0.13945
k__Bacteria|p__Firmicutes|c__Clostridia|o__Clostridiales|f__Oscillospiraceae|g__Oscillibacter	0.831397	-0.0358127	1	0.954545	1.10964	0.914261	HLP <= HCs	1.03149	0.981818	0.823927	-0.279412	0.943982	k__Bacteria|p__Firmicutes|c__Clostridia|o__Clostridiales|f__Oscillospiraceae|g__Oscillibacter	0.38063	4.62069	0.46546	0.18599	0.65154	0.22108	0.21044	1.97453	0.95977	0.98364	0.00568	0.07628	1.10777	0.47132	2.40429	0.3233	2.80408	0	1.23729	2.43618	1.29001	1.05987	1.64804	0.81619	1.70354	0.48856	0.35084	0.03538	1.0218	0.88044	0.33103	0.57234	0.4478	0.28662	2.74643	0.13945
k__Bacteria|p__Firmicutes|c__Clostridia|o__Clostridiales|f__Oscillospiraceae|g__Oscillibacter|s__Oscillibacter_sp_57_20	0.925371	0.0165289	1	0.954545	0.744235	0.684346	HCs <= HLP	0.720279	0.981818	0.91953	-0.121031	0.980923	k__Bacteria|p__Firmicutes|c__Clostridia|o__Clostridiales|f__Oscillospiraceae|g__Oscillibacter|s__Oscillibacter_sp_57_20	0.22072	1.89581	0.45853	0.11845	0.38832	0.2129	0.15941	1.55978	0.83119	0.5688	0.00315	0.06004	0.90721	0.41903	1.64275	0.23244	2.41394	0	1.16969	1.99589	1.11269	0.97142	1.54867	0.68971	1.66584	0.37897	0.29624	0.01691	0.74167	0.55278	0.32218	0.56096	0.26248	0.2588	2.25667	0.12912
k__Bacteria|p__Firmicutes|c__Clostridia|o__Clostridiales|f__Oscillospiraceae|g__Oscillibacter|s__Oscillibacter_sp_CAG_241	0.449684	-0.12259	0.969697	0.954545	0.365404	0.229915	HLP <= HCs	0.311209	0.963636	0.629208	-0.66839	0.639889	k__Bacteria|p__Firmicutes|c__Clostridia|o__Clostridiales|f__Oscillospiraceae|g__Oscillibacter|s__Oscillibacter_sp_CAG_241	0.15991	2.72488	0.00694	0.06753	0.26322	0.00818	0.05103	0.41475	0.12858	0.41485	0.00253	0.01624	0.20056	0.05229	0.76154	0.09086	0.39014	0	0.06759	0.44029	0.17732	0.08845	0.09937	0.12647	0.03769	0.10959	0.0546	0.01847	0.28013	0.32767	0.00885	0.01138	0.18533	0.02782	0.48976	0.01033
k__Bacteria|p__Firmicutes|c__Clostridia|o__Clostridiales|f__Peptostreptococcaceae	0.936593	0.0137741	0.606061	0.636364	0.0483421	0.0275041	HCs <= HLP	0.0400069	0.618182	0.568947	-0.813635	0.980923	k__Bacteria|p__Firmicutes|c__Clostridia|o__Clostridiales|f__Peptostreptococcaceae	0.00429	0	0.10221	0.09017	0	0.07235	0.00059	0	0.01459	0.01179	0	0.02638	0.02533	0	0.03452	0.01327	0.01009	0.06889	0.12623	0	0.00709	0.02105	0.12186	0.02095	0.02907	0	0	0	0.04305	0.12721	0	0	0.01287	0.75121	0	0.23577
k__Bacteria|p__Firmicutes|c__Clostridia|o__Clostridiales|f__Peptostreptococcaceae|g__Intestinibacter	0.936593	0.0137741	0.606061	0.636364	0.0475836	0.0270132	HCs <= HLP	0.0393555	0.618182	0.567699	-0.816802	0.980923	k__Bacteria|p__Firmicutes|c__Clostridia|o__Clostridiales|f__Peptostreptococcaceae|g__Intestinibacter	0.00429	0	0.10221	0.09017	0	0.07235	0.00059	0	0.01459	0.01179	0	0.02638	0.02533	0	0.03452	0.01327	0.01009	0.06308	0.12623	0	0.00709	0.02105	0.12186	0.02095	0.02907	0	0	0	0.01802	0.12721	0	0	0.00788	0.75121	0	0.23577
k__Bacteria|p__Firmicutes|c__Clostridia|o__Clostridiales|f__Peptostreptococcaceae|g__Intestinibacter|s__Intestinibacter_bartlettii	0.936593	0.0137741	0.606061	0.636364	0.0475836	0.0270132	HCs <= HLP	0.0393555	0.618182	0.567699	-0.816802	0.980923	k__Bacteria|p__Firmicutes|c__Clostridia|o__Clostridiales|f__Peptostreptococcaceae|g__Intestinibacter|s__Intestinibacter_bartlettii	0.00429	0	0.10221	0.09017	0	0.07235	0.00059	0	0.01459	0.01179	0	0.02638	0.02533	0	0.03452	0.01327	0.01009	0.06308	0.12623	0	0.00709	0.02105	0.12186	0.02095	0.02907	0	0	0	0.01802	0.12721	0	0	0.00788	0.75121	0	0.23577
k__Bacteria|p__Firmicutes|c__Clostridia|o__Clostridiales|f__Peptostreptococcaceae|g__Peptostreptococcus	0.435754	-0.030303	0.030303	0	0.000758182	0	HLP <= HCs	0.000454909	0.0181818	0	#NAME?	0.630941	k__Bacteria|p__Firmicutes|c__Clostridia|o__Clostridiales|f__Peptostreptococcaceae|g__Peptostreptococcus	0	0	0	0	0	0	0	0	0	0	0	0	0	0	0	0	0	0	0	0	0	0	0	0	0	0	0	0	0.02502	0	0	0	0	0	0	0
k__Bacteria|p__Firmicutes|c__Clostridia|o__Clostridiales|f__Peptostreptococcaceae|g__Peptostreptococcus|s__Peptostreptococcus_anaerobius	0.435754	-0.030303	0.030303	0	0.000758182	0	HLP <= HCs	0.000454909	0.0181818	0	#NAME?	0.630941	k__Bacteria|p__Firmicutes|c__Clostridia|o__Clostridiales|f__Peptostreptococcaceae|g__Peptostreptococcus|s__Peptostreptococcus_anaerobius	0	0	0	0	0	0	0	0	0	0	0	0	0	0	0	0	0	0	0	0	0	0	0	0	0	0	0	0	0.02502	0	0	0	0	0	0	0
k__Bacteria|p__Firmicutes|c__Clostridia|o__Clostridiales|f__Peptostreptococcaceae|g__Romboutsia	0.0851548	0.0909091	0	0.0909091	0	0.000490909	HCs <= HLP	0.000196364	0.0363636	Inf	Inf	0.557612	k__Bacteria|p__Firmicutes|c__Clostridia|o__Clostridiales|f__Peptostreptococcaceae|g__Romboutsia	0	0	0	0	0	0	0	0	0	0	0	0	0	0	0	0	0	0.00581	0	0	0	0	0	0	0	0	0	0	0	0	0	0	0.00499	0	0	0
k__Bacteria|p__Firmicutes|c__Clostridia|o__Clostridiales|f__Peptostreptococcaceae|g__Romboutsia|s__Romboutsia_ilealis	0.0851548	0.0909091	0	0.0909091	0	0.000490909	HCs <= HLP	0.000196364	0.0363636	Inf	Inf	0.557612	k__Bacteria|p__Firmicutes|c__Clostridia|o__Clostridiales|f__Peptostreptococcaceae|g__Romboutsia|s__Romboutsia_ilealis	0	0	0	0	0	0	0	0	0	0	0	0	0	0	0	0	0	0.00581	0	0	0	0	0	0	0	0	0	0	0	0	0	0	0.00499	0	0	0
k__Bacteria|p__Firmicutes|c__Clostridia|o__Clostridiales|f__Ruminococcaceae	0.00224426	-0.482094	1	1	16.7476	9.67167	HLP < HCs	13.9172	1	0.577498	-0.792113	0.144966	k__Bacteria|p__Firmicutes|c__Clostridia|o__Clostridiales|f__Ruminococcaceae	25.1731	18.9134	11.4373	22.7642	14.5206	5.22659	8.43387	6.05719	14.4039	14.6104	1.66464	6.16544	15.7135	12.2441	10.2116	12.6896	19.4526	1.83501	20.1062	11.9229	8.25009	9.60758	8.41519	18.2643	2.22952	6.08833	13.0714	6.33138	17.3626	14.2309	8.87558	15.3401	7.22553	9.7615	39.0696	28.4002
k__Bacteria|p__Firmicutes|c__Clostridia|o__Clostridiales|f__Ruminococcaceae|g__Agathobaculum	0.600255	-0.0853994	0.939394	0.954545	0.252096	0.188753	HLP <= HCs	0.226759	0.945455	0.748732	-0.417478	0.775211	k__Bacteria|p__Firmicutes|c__Clostridia|o__Clostridiales|f__Ruminococcaceae|g__Agathobaculum	0.67911	1.48465	0.43362	0.09767	0.42208	0.12957	0.03609	0.33713	0.08717	0.11212	0.09392	0.07965	0.74103	0.3971	0	0.02072	0.0691	0.87304	0.0374	0.34078	0.09089	0.0051	0.11641	0.04461	0.01334	0.06128	0.05576	0	0.25221	0.23986	0.49286	0.22478	0.15943	0.01913	0.51338	0
k__Bacteria|p__Firmicutes|c__Clostridia|o__Clostridiales|f__Ruminococcaceae|g__Agathobaculum|s__Agathobaculum_butyriciproducens	0.600255	-0.0853994	0.939394	0.954545	0.252096	0.188753	HLP <= HCs	0.226759	0.945455	0.748732	-0.417478	0.775211	k__Bacteria|p__Firmicutes|c__Clostridia|o__Clostridiales|f__Ruminococcaceae|g__Agathobaculum|s__Agathobaculum_butyriciproducens	0.67911	1.48465	0.43362	0.09767	0.42208	0.12957	0.03609	0.33713	0.08717	0.11212	0.09392	0.07965	0.74103	0.3971	0	0.02072	0.0691	0.87304	0.0374	0.34078	0.09089	0.0051	0.11641	0.04461	0.01334	0.06128	0.05576	0	0.25221	0.23986	0.49286	0.22478	0.15943	0.01913	0.51338	0
k__Bacteria|p__Firmicutes|c__Clostridia|o__Clostridiales|f__Ruminococcaceae|g__Anaeromassilibacillus	0.154439	-0.133609	0.181818	0.0454545	0.00682091	0.00187273	HLP <= HCs	0.00484164	0.127273	0.274557	-1.86482	0.557612	k__Bacteria|p__Firmicutes|c__Clostridia|o__Clostridiales|f__Ruminococcaceae|g__Anaeromassilibacillus	0	0	0	0	0.09274	0	0	0	0	0	0	0	0	0	0	0	0	0	0.0412	0	0	0	0	0.02314	0	0	0	0	0.01973	0	0	0	0	0	0	0
k__Bacteria|p__Firmicutes|c__Clostridia|o__Clostridiales|f__Ruminococcaceae|g__Anaeromassilibacillus|s__Anaeromassilibacillus_sp_An250	0.154439	-0.133609	0.181818	0.0454545	0.00682091	0.00187273	HLP <= HCs	0.00484164	0.127273	0.274557	-1.86482	0.557612	k__Bacteria|p__Firmicutes|c__Clostridia|o__Clostridiales|f__Ruminococcaceae|g__Anaeromassilibacillus|s__Anaeromassilibacillus_sp_An250	0	0	0	0	0.09274	0	0	0	0	0	0	0	0	0	0	0	0	0	0.0412	0	0	0	0	0.02314	0	0	0	0	0.01973	0	0	0	0	0	0	0
k__Bacteria|p__Firmicutes|c__Clostridia|o__Clostridiales|f__Ruminococcaceae|g__Anaerotruncus	0.895968	0.0165289	0.212121	0.227273	0.114904	0.127725	HCs <= HLP	0.120032	0.218182	1.11158	0.152616	0.974656	k__Bacteria|p__Firmicutes|c__Clostridia|o__Clostridiales|f__Ruminococcaceae|g__Anaerotruncus	0	0	0	0	0	0	0	0	0	0	0	0	0	0	0.02674	0.12791	0	0	0	0	0	0	2.57265	0	0.02302	0	0.31132	2.79582	0.12543	0	0	0.02606	0	0	0.52278	0
k__Bacteria|p__Firmicutes|c__Clostridia|o__Clostridiales|f__Ruminococcaceae|g__Anaerotruncus|s__Anaerotruncus_colihominis	0.0604648	-0.151515	0.151515	0	0.00200242	0	HLP <= HCs	0.00120145	0.0909091	0	#NAME?	0.507506	k__Bacteria|p__Firmicutes|c__Clostridia|o__Clostridiales|f__Ruminococcaceae|g__Anaerotruncus|s__Anaerotruncus_colihominis	0	0	0	0	0	0	0	0	0	0	0	0	0	0	0	0	0	0	0	0	0	0	0	0	0	0	0	0.01556	0	0	0	0.02606	0	0	0.01405	0
k__Bacteria|p__Firmicutes|c__Clostridia|o__Clostridiales|f__Ruminococcaceae|g__Anaerotruncus|s__Anaerotruncus_sp_CAG_528	0.39346	0.0895317	0.121212	0.227273	0.112901	0.127725	HCs <= HLP	0.118831	0.163636	1.1313	0.17798	0.630941	k__Bacteria|p__Firmicutes|c__Clostridia|o__Clostridiales|f__Ruminococcaceae|g__Anaerotruncus|s__Anaerotruncus_sp_CAG_528	0	0	0	0	0	0	0	0	0	0	0	0	0	0	0.02674	0.12791	0	0	0	0	0	0	2.57265	0	0.02302	0	0.31132	2.78026	0.12543	0	0	0	0	0	0.50873	0
k__Bacteria|p__Firmicutes|c__Clostridia|o__Clostridiales|f__Ruminococcaceae|g__Faecalibacterium	0.0104322	-0.407713	1	1	10.6162	6.68973	HLP < HCs	9.04558	1	0.630146	-0.666242	0.222898	k__Bacteria|p__Firmicutes|c__Clostridia|o__Clostridiales|f__Ruminococcaceae|g__Faecalibacterium	7.53482	4.81324	9.74803	16.201	10.3636	4.2689	7.89449	2.80814	9.09699	11.2077	1.53647	3.15682	10.1359	8.54413	4.95005	11.1782	14.2082	0.96198	12.9957	10.4142	6.24258	8.22736	4.62944	15.6627	1.81908	5.134	9.40989	1.68361	11.5962	11.3682	7.9235	13.1884	5.36848	8.5088	30.2149	15.0792
k__Bacteria|p__Firmicutes|c__Clostridia|o__Clostridiales|f__Ruminococcaceae|g__Faecalibacterium|s__Faecalibacterium_prausnitzii	0.0104322	-0.407713	1	1	10.6162	6.68973	HLP < HCs	9.04558	1	0.630146	-0.666242	0.222898	k__Bacteria|p__Firmicutes|c__Clostridia|o__Clostridiales|f__Ruminococcaceae|g__Faecalibacterium|s__Faecalibacterium_prausnitzii	7.53482	4.81324	9.74803	16.201	10.3636	4.2689	7.89449	2.80814	9.09699	11.2077	1.53647	3.15682	10.1359	8.54413	4.95005	11.1782	14.2082	0.96198	12.9957	10.4142	6.24258	8.22736	4.62944	15.6627	1.81908	5.134	9.40989	1.68361	11.5962	11.3682	7.9235	13.1884	5.36848	8.5088	30.2149	15.0792
k__Bacteria|p__Firmicutes|c__Clostridia|o__Clostridiales|f__Ruminococcaceae|g__Flavonifractor	0.937071	-0.0137741	0.636364	0.681818	0.0418015	0.0307836	HLP <= HCs	0.0373944	0.654545	0.736424	-0.441392	0.980923	k__Bacteria|p__Firmicutes|c__Clostridia|o__Clostridiales|f__Ruminococcaceae|g__Flavonifractor	0.04264	0.12971	0.11875	0	0.00362	0.0003	0	0.00671	0.01581	0.05184	0	0	0	0.04296	0	0.02143	0.06037	0	0.02515	0.01135	0.00898	0.04282	0	0.03581	0.00366	0.00204	0.08176	0.30626	0	0	0	0.02561	0	0	0.07312	0.03865
k__Bacteria|p__Firmicutes|c__Clostridia|o__Clostridiales|f__Ruminococcaceae|g__Flavonifractor|s__Flavonifractor_plautii	0.937071	-0.0137741	0.636364	0.681818	0.0418015	0.0307836	HLP <= HCs	0.0373944	0.654545	0.736424	-0.441392	0.980923	k__Bacteria|p__Firmicutes|c__Clostridia|o__Clostridiales|f__Ruminococcaceae|g__Flavonifractor|s__Flavonifractor_plautii	0.04264	0.12971	0.11875	0	0.00362	0.0003	0	0.00671	0.01581	0.05184	0	0	0	0.04296	0	0.02143	0.06037	0	0.02515	0.01135	0.00898	0.04282	0	0.03581	0.00366	0.00204	0.08176	0.30626	0	0	0	0.02561	0	0	0.07312	0.03865
k__Bacteria|p__Firmicutes|c__Clostridia|o__Clostridiales|f__Ruminococcaceae|g__Gemmiger	0.00680278	-0.429752	1	0.954545	0.384653	0.206541	HLP < HCs	0.313408	0.981818	0.536955	-0.897126	0.218089	k__Bacteria|p__Firmicutes|c__Clostridia|o__Clostridiales|f__Ruminococcaceae|g__Gemmiger	0.40271	0.32285	0.40872	0.65629	0.96109	0.36221	0.08896	0.02023	0.17102	0.36374	0.01905	0.0376	0.71873	0.52785	0.06486	0.09453	0.09941	0	0.63662	0.29799	0.10449	1.00632	0.08487	0.44549	0.07025	0.0963	0.38989	0.06751	0.30232	0.24395	0.07264	0.60454	0.10624	0.13828	0.11123	0.28511
k__Bacteria|p__Firmicutes|c__Clostridia|o__Clostridiales|f__Ruminococcaceae|g__Gemmiger|s__Gemmiger_formicilis	0.00680278	-0.429752	1	0.954545	0.384653	0.206541	HLP < HCs	0.313408	0.981818	0.536955	-0.897126	0.218089	k__Bacteria|p__Firmicutes|c__Clostridia|o__Clostridiales|f__Ruminococcaceae|g__Gemmiger|s__Gemmiger_formicilis	0.40271	0.32285	0.40872	0.65629	0.96109	0.36221	0.08896	0.02023	0.17102	0.36374	0.01905	0.0376	0.71873	0.52785	0.06486	0.09453	0.09941	0	0.63662	0.29799	0.10449	1.00632	0.08487	0.44549	0.07025	0.0963	0.38989	0.06751	0.30232	0.24395	0.07264	0.60454	0.10624	0.13828	0.11123	0.28511
k__Bacteria|p__Firmicutes|c__Clostridia|o__Clostridiales|f__Ruminococcaceae|g__Harryflintia	0.435754	-0.030303	0.030303	0	0.000194242	0	HLP <= HCs	0.000116545	0.0181818	0	#NAME?	0.630941	k__Bacteria|p__Firmicutes|c__Clostridia|o__Clostridiales|f__Ruminococcaceae|g__Harryflintia	0	0	0	0	0	0	0	0	0	0	0	0	0	0	0	0	0	0	0	0	0	0	0	0	0	0	0	0	0	0	0	0	0	0	0.00641	0
k__Bacteria|p__Firmicutes|c__Clostridia|o__Clostridiales|f__Ruminococcaceae|g__Harryflintia|s__Harryflintia_acetispora	0.435754	-0.030303	0.030303	0	0.000194242	0	HLP <= HCs	0.000116545	0.0181818	0	#NAME?	0.630941	k__Bacteria|p__Firmicutes|c__Clostridia|o__Clostridiales|f__Ruminococcaceae|g__Harryflintia|s__Harryflintia_acetispora	0	0	0	0	0	0	0	0	0	0	0	0	0	0	0	0	0	0	0	0	0	0	0	0	0	0	0	0	0	0	0	0	0	0	0.00641	0
k__Bacteria|p__Firmicutes|c__Clostridia|o__Clostridiales|f__Ruminococcaceae|g__Pseudoflavonifractor	0.435754	-0.030303	0.030303	0	0.0131621	0	HLP <= HCs	0.00789727	0.0181818	0	#NAME?	0.630941	k__Bacteria|p__Firmicutes|c__Clostridia|o__Clostridiales|f__Ruminococcaceae|g__Pseudoflavonifractor	0	0	0	0	0	0	0	0	0	0	0	0	0	0	0	0	0	0	0	0	0	0	0	0	0	0	0	0.43435	0	0	0	0	0	0	0	0
k__Bacteria|p__Firmicutes|c__Clostridia|o__Clostridiales|f__Ruminococcaceae|g__Pseudoflavonifractor|s__Pseudoflavonifractor_sp_An184	0.435754	-0.030303	0.030303	0	0.0131621	0	HLP <= HCs	0.00789727	0.0181818	0	#NAME?	0.630941	k__Bacteria|p__Firmicutes|c__Clostridia|o__Clostridiales|f__Ruminococcaceae|g__Pseudoflavonifractor|s__Pseudoflavonifractor_sp_An184	0	0	0	0	0	0	0	0	0	0	0	0	0	0	0	0	0	0	0	0	0	0	0	0	0	0	0	0.43435	0	0	0	0	0	0	0	0
k__Bacteria|p__Firmicutes|c__Clostridia|o__Clostridiales|f__Ruminococcaceae|g__Ruminococcaceae_unclassified	0.685957	-0.0661157	0.878788	0.818182	0.388427	0.507182	HLP <= HCs	0.435929	0.854545	1.30573	0.384861	0.856933	k__Bacteria|p__Firmicutes|c__Clostridia|o__Clostridiales|f__Ruminococcaceae|g__Ruminococcaceae_unclassified	0.00973	0	0	0.52848	0.03751	0.0335	0.03488	1.85266	0.41807	0.19793	0.0152	0.01714	0.04282	0.00474	3.53328	0	0.11231	0	0.73522	0	0.18963	0.29077	0.00164	0.00122	0.03099	0	1.52784	0.76831	2.2935	0.59283	0.06901	0.0594	0.04837	0.1842	0.00471	0
k__Bacteria|p__Firmicutes|c__Clostridia|o__Clostridiales|f__Ruminococcaceae|g__Ruminococcaceae_unclassified|s__Clostridium_leptum	0.406451	-0.0909091	0.212121	0.136364	0.00980606	0.000473636	HLP <= HCs	0.00607309	0.181818	0.0483004	-4.37182	0.630941	k__Bacteria|p__Firmicutes|c__Clostridia|o__Clostridiales|f__Ruminococcaceae|g__Ruminococcaceae_unclassified|s__Clostridium_leptum	0.00973	0	0	0	0.03066	0	0	0	0	0	0	0	0	0.00474	0	0	0	0	0.00467	0	0	0	0	0	0	0	0	0.11831	0	0	0	0.0594	0	0	0.0011	0
k__Bacteria|p__Firmicutes|c__Clostridia|o__Clostridiales|f__Ruminococcaceae|g__Ruminococcaceae_unclassified|s__Clostridium_methylpentosum	0.435754	-0.030303	0.030303	0	0.000253939	0	HLP <= HCs	0.000152364	0.0181818	0	#NAME?	0.630941	k__Bacteria|p__Firmicutes|c__Clostridia|o__Clostridiales|f__Ruminococcaceae|g__Ruminococcaceae_unclassified|s__Clostridium_methylpentosum	0	0	0	0	0	0	0	0	0	0	0	0	0	0	0	0	0	0	0	0	0	0	0	0	0	0	0	0	0	0	0	0	0	0	0	0
k__Bacteria|p__Firmicutes|c__Clostridia|o__Clostridiales|f__Ruminococcaceae|g__Ruminococcaceae_unclassified|s__Eubacterium_siraeum	0.889324	-0.023416	0.727273	0.681818	0.377998	0.505659	HLP <= HCs	0.429062	0.709091	1.33773	0.419788	0.970822	k__Bacteria|p__Firmicutes|c__Clostridia|o__Clostridiales|f__Ruminococcaceae|g__Ruminococcaceae_unclassified|s__Eubacterium_siraeum	0	0	0	0.52848	0.00685	0.0335	0.03488	1.84205	0.40722	0.19793	0.0152	0.01714	0.04282	0	3.53328	0	0.11231	0	0.73056	0	0.18963	0.29077	0	0	0.03099	0	1.52784	0.65	2.2935	0.59283	0.06901	0	0.04837	0.1842	0	0
k__Bacteria|p__Firmicutes|c__Clostridia|o__Clostridiales|f__Ruminococcaceae|g__Ruminococcaceae_unclassified|s__Ruminococcaceae_bacterium_D5	0.812395	0.023416	0.121212	0.136364	0.000369697	0.00105	HCs <= HLP	0.000641818	0.127273	2.84016	1.50597	0.934083	k__Bacteria|p__Firmicutes|c__Clostridia|o__Clostridiales|f__Ruminococcaceae|g__Ruminococcaceae_unclassified|s__Ruminococcaceae_bacterium_D5	0	0	0	0	0	0	0	0.01061	0.01085	0	0	0	0	0	0	0	0	0	0	0	0	0	0.00164	0.00122	0	0	0	0	0	0	0	0	0	0	0.00361	0
k__Bacteria|p__Firmicutes|c__Clostridia|o__Clostridiales|f__Ruminococcaceae|g__Ruminococcus	0.137228	-0.239669	0.969697	0.909091	4.83888	1.90256	HLP <= HCs	3.66435	0.945455	0.393182	-1.34673	0.557612	k__Bacteria|p__Firmicutes|c__Clostridia|o__Clostridiales|f__Ruminococcaceae|g__Ruminococcus	16.4455	11.9804	0.72822	5.26806	2.49224	0.43159	0.37946	1.00825	4.59764	2.55626	0	2.87421	3.98688	2.70751	1.57872	1.24674	4.82068	0	5.58515	0.85857	1.6069	0.0352	1.01017	2.02115	0.26918	0.79469	1.22557	0	2.33473	1.71468	0.31758	1.17618	1.54301	0.91108	6.81645	12.987
k__Bacteria|p__Firmicutes|c__Clostridia|o__Clostridiales|f__Ruminococcaceae|g__Ruminococcus|s__Ruminococcus_bicirculans	0.515943	-0.104683	0.757576	0.727273	1.00223	0.212068	HLP <= HCs	0.686162	0.745455	0.211597	-2.24061	0.699476	k__Bacteria|p__Firmicutes|c__Clostridia|o__Clostridiales|f__Ruminococcaceae|g__Ruminococcus|s__Ruminococcus_bicirculans	0.14033	0	0.71288	0.06714	0.72759	0.13221	0.01886	0.0615	0.01676	0.24583	0	0.06996	1.08613	0.47254	0.07163	0.02072	1.16663	0	0.24875	0	0.12996	0.0352	0	0.06842	0.02048	0.25035	0.52711	0	0.12594	0.42581	0.07144	0	0.07082	0.05607	2.51186	12.3705
k__Bacteria|p__Firmicutes|c__Clostridia|o__Clostridiales|f__Ruminococcaceae|g__Ruminococcus|s__Ruminococcus_bromii	0.936	-0.0137741	0.575758	0.590909	1.83294	0.72368	HLP <= HCs	1.38923	0.581818	0.39482	-1.34073	0.980923	k__Bacteria|p__Firmicutes|c__Clostridia|o__Clostridiales|f__Ruminococcaceae|g__Ruminococcus|s__Ruminococcus_bromii	15.8485	0	0	2.18237	1.75331	0.07317	0	0	1.90878	0	0	2.43589	1.12551	0	1.13991	0.48039	3.46769	0	3.50902	0	0	0	0.59465	0.05274	0.08308	0.54281	0.69846	0	0	1.28886	0	0	0.48241	0.01192	4.28513	0
k__Bacteria|p__Firmicutes|c__Clostridia|o__Clostridiales|f__Ruminococcaceae|g__Ruminococcus|s__Ruminococcus_callidus	0.388313	-0.126722	0.484848	0.363636	0.00822788	0.0183368	HLP <= HCs	0.0122715	0.436364	2.22862	1.15615	0.630941	k__Bacteria|p__Firmicutes|c__Clostridia|o__Clostridiales|f__Ruminococcaceae|g__Ruminococcus|s__Ruminococcus_callidus	0.02792	0.03839	0	0.00606	0.01134	0.00299	0.01405	0.00087	0.00204	0.28095	0	0	0	0	0	0	0	0	0	0	0	0	0	0.00745	0	0.00154	0	0	0	0	0.09249	0	0.01257	0	0.00065	0
k__Bacteria|p__Firmicutes|c__Clostridia|o__Clostridiales|f__Ruminococcaceae|g__Ruminococcus|s__Ruminococcus_champanellensis	0.827231	-0.0151515	0.0606061	0.0454545	0.00236788	0.00152909	HLP <= HCs	0.00203236	0.0545455	0.645764	-0.630921	0.943181	k__Bacteria|p__Firmicutes|c__Clostridia|o__Clostridiales|f__Ruminococcaceae|g__Ruminococcus|s__Ruminococcus_champanellensis	0	0	0	0	0	0	0	0	0	0	0	0	0	0	0	0	0	0	0	0	0	0	0	0	0	0	0	0	0	0	0	0	0	0	0	0
k__Bacteria|p__Firmicutes|c__Clostridia|o__Clostridiales|f__Ruminococcaceae|g__Ruminococcus|s__Ruminococcus_lactaris	0.599409	-0.0716253	0.333333	0.318182	0.182837	0.09885	HLP <= HCs	0.149242	0.327273	0.540646	-0.887245	0.775211	k__Bacteria|p__Firmicutes|c__Clostridia|o__Clostridiales|f__Ruminococcaceae|g__Ruminococcus|s__Ruminococcus_lactaris	0.42871	0	0.01534	0.30474	0	0	0.31108	0.00454	1.16377	0	0	0.16567	0	0	0	0	0	0	0	0.76669	0	0	0.00246	0	0.16562	0	0	0	0	0	0	1.17618	0	0	0	0.61648
k__Bacteria|p__Firmicutes|c__Clostridia|o__Clostridiales|f__Ruminococcaceae|g__Ruminococcus|s__Ruminococcus_obeum_CAG_39	0.435754	-0.030303	0.030303	0	9.36364e-05	0	HLP <= HCs	5.61818e-05	0.0181818	0	#NAME?	0.630941	k__Bacteria|p__Firmicutes|c__Clostridia|o__Clostridiales|f__Ruminococcaceae|g__Ruminococcus|s__Ruminococcus_obeum_CAG_39	0	0	0	0	0	0	0.00309	0	0	0	0	0	0	0	0	0	0	0	0	0	0	0	0	0	0	0	0	0	0	0	0	0	0	0	0	0
k__Bacteria|p__Firmicutes|c__Clostridia|o__Clostridiales|f__Ruminococcaceae|g__Ruminococcus|s__Ruminococcus_sp_CAG_330	0.803178	-0.0358127	0.393939	0.318182	0.0909239	0.103826	HLP <= HCs	0.0960849	0.363636	1.1419	0.191441	0.934083	k__Bacteria|p__Firmicutes|c__Clostridia|o__Clostridiales|f__Ruminococcaceae|g__Ruminococcus|s__Ruminococcus_sp_CAG_330	0	0	0	0	0	0.13836	0	0.29223	0	0	0	0.19138	0.08335	0	0.26113	0.74564	0.18636	0	0	0.09189	0	0	0	0	0	0	0	0	0	0	0.15365	0	0.22927	0.8431	0	0
k__Bacteria|p__Firmicutes|c__Clostridia|o__Clostridiales|f__Ruminococcaceae|g__Ruminococcus|s__Ruminococcus_sp_CAG_403	0.166382	0.166667	0.181818	0.318182	0.0108912	0.148835	HCs <= HLP	0.0660689	0.236364	13.6656	3.77248	0.557612	k__Bacteria|p__Firmicutes|c__Clostridia|o__Clostridiales|f__Ruminococcaceae|g__Ruminococcus|s__Ruminococcus_sp_CAG_403	0	0	0	0	0	0.02987	0	0.64912	0	0	0	0	0.01212	0.64866	0.0479	0	0	0	1.82738	0	0	0	0.04746	0	0	0	0	0	0	0	0	0	0.02111	0	0.00735	0
k__Bacteria|p__Firmicutes|c__Clostridia|o__Clostridiales|f__Ruminococcaceae|g__Ruminococcus|s__Ruminococcus_sp_CAG_488	0.74004	-0.0495868	0.454545	0.409091	1.40919	0.520849	HLP <= HCs	1.05385	0.436364	0.369609	-1.43593	0.910433	k__Bacteria|p__Firmicutes|c__Clostridia|o__Clostridiales|f__Ruminococcaceae|g__Ruminococcus|s__Ruminococcus_sp_CAG_488	0	11.942	0	2.70776	0	0.05498	0	0	1.50629	2.02948	0	0	1.67977	0.00359	0	0	0	0	0	0	0.00716	0	0.36561	0.924	0	0	0	0	0.0103	0	0	0	0.72684	0	0.01145	0
k__Bacteria|p__Firmicutes|c__Clostridia|o__Clostridiales|f__Ruminococcaceae|g__Ruminococcus|s__Ruminococcus_sp_CAG_563	0.118399	-0.176309	0.272727	0.0909091	0.299185	0.074585	HLP <= HCs	0.209345	0.2	0.249294	-2.00408	0.557612	k__Bacteria|p__Firmicutes|c__Clostridia|o__Clostridiales|f__Ruminococcaceae|g__Ruminococcus|s__Ruminococcus_sp_CAG_563	0	0	0	0	0	0	0.03237	0	0	0	0	0.01131	0	1.58272	0.05815	0	0	0	0	0	1.46978	0	0	0.96854	0	0	0	0	2.1985	0	0	0	0	0	0	0
k__Bacteria|p__Firmicutes|c__Clostridia|o__Clostridiales|f__Ruminococcaceae|g__Ruminococcus|s__Ruminococcus_sp_CAG_624	NaN	0	0	0	0	0	HCs <=> HLP	0	0	NaN	NaN	NaN	k__Bacteria|p__Firmicutes|c__Clostridia|o__Clostridiales|f__Ruminococcaceae|g__Ruminococcus|s__Ruminococcus_sp_CAG_624	0	0	0	0	0	0	0	0	0	0	0	0	0	0	0	0	0	0	0	0	0	0	0	0	0	0	0	0	0	0	0	0	0	0	0	0
k__Bacteria|p__Firmicutes|c__Clostridia|o__Clostridiales|f__Ruminococcaceae|g__Ruthenibacterium	0.0106337	-0.399449	0.727273	0.454545	0.0904639	0.0165291	HLP < HCs	0.06089	0.618182	0.182715	-2.45234	0.222898	k__Bacteria|p__Firmicutes|c__Clostridia|o__Clostridiales|f__Ruminococcaceae|g__Ruthenibacterium	0.05858	0.18248	0	0.01266	0.14766	0.00054	0	0.02406	0.01715	0.12081	0	0	0.08821	0.01977	0.05795	0	0.08255	0	0.04978	0	0.00662	0	0	0.03025	0	0	0.06935	0.27552	0.43847	0.07134	0	0.03514	0	0	0.80665	0.01029
k__Bacteria|p__Firmicutes|c__Clostridia|o__Clostridiales|f__Ruminococcaceae|g__Ruthenibacterium|s__Ruthenibacterium_lactatiformans	0.0106337	-0.399449	0.727273	0.454545	0.0904639	0.0165291	HLP < HCs	0.06089	0.618182	0.182715	-2.45234	0.222898	k__Bacteria|p__Firmicutes|c__Clostridia|o__Clostridiales|f__Ruminococcaceae|g__Ruthenibacterium|s__Ruthenibacterium_lactatiformans	0.05858	0.18248	0	0.01266	0.14766	0.00054	0	0.02406	0.01715	0.12081	0	0	0.08821	0.01977	0.05795	0	0.08255	0	0.04978	0	0.00662	0	0	0.03025	0	0	0.06935	0.27552	0.43847	0.07134	0	0.03514	0	0	0.80665	0.01029
k__Bacteria|p__Firmicutes|c__Erysipelotrichia	0.388746	-0.140496	1	0.954545	1.38579	0.882948	HLP <= HCs	1.18466	0.981818	0.637142	-0.650313	0.630941	k__Bacteria|p__Firmicutes|c__Erysipelotrichia	0.01111	10.083	0.00959	1.38773	0.14953	0.0109	0.64231	0.03427	0.26746	1.10636	0.83849	0.64509	4.32654	3.56092	0.22274	0.78321	2.07684	0.66542	0	1.45578	0.34472	4.47502	0.24983	1.3966	0.16231	0.71463	0.02484	0.88695	1.77591	1.80677	1.40078	0.08184	0.61212	2.59107	0.12018	0.00176
k__Bacteria|p__Firmicutes|c__Erysipelotrichia|o__Erysipelotrichales	0.388746	-0.140496	1	0.954545	1.38579	0.882948	HLP <= HCs	1.18466	0.981818	0.637142	-0.650313	0.630941	k__Bacteria|p__Firmicutes|c__Erysipelotrichia|o__Erysipelotrichales	0.01111	10.083	0.00959	1.38773	0.14953	0.0109	0.64231	0.03427	0.26746	1.10636	0.83849	0.64509	4.32654	3.56092	0.22274	0.78321	2.07684	0.66542	0	1.45578	0.34472	4.47502	0.24983	1.3966	0.16231	0.71463	0.02484	0.88695	1.77591	1.80677	1.40078	0.08184	0.61212	2.59107	0.12018	0.00176
k__Bacteria|p__Firmicutes|c__Erysipelotrichia|o__Erysipelotrichales|f__Erysipelotrichaceae	0.388746	-0.140496	1	0.954545	1.38579	0.882948	HLP <= HCs	1.18466	0.981818	0.637142	-0.650313	0.630941	k__Bacteria|p__Firmicutes|c__Erysipelotrichia|o__Erysipelotrichales|f__Erysipelotrichaceae	0.01111	10.083	0.00959	1.38773	0.14953	0.0109	0.64231	0.03427	0.26746	1.10636	0.83849	0.64509	4.32654	3.56092	0.22274	0.78321	2.07684	0.66542	0	1.45578	0.34472	4.47502	0.24983	1.3966	0.16231	0.71463	0.02484	0.88695	1.77591	1.80677	1.40078	0.08184	0.61212	2.59107	0.12018	0.00176
k__Bacteria|p__Firmicutes|c__Erysipelotrichia|o__Erysipelotrichales|f__Erysipelotrichaceae|g__Candidatus_Stoquefichus	NaN	0	0	0	0	0	HCs <=> HLP	0	0	NaN	NaN	NaN	k__Bacteria|p__Firmicutes|c__Erysipelotrichia|o__Erysipelotrichales|f__Erysipelotrichaceae|g__Candidatus_Stoquefichus	0	0	0	0	0	0	0	0	0	0	0	0	0	0	0	0	0	0	0	0	0	0	0	0	0	0	0	0	0	0	0	0	0	0	0	0
k__Bacteria|p__Firmicutes|c__Erysipelotrichia|o__Erysipelotrichales|f__Erysipelotrichaceae|g__Candidatus_Stoquefichus|s__Candidatus_Stoquefichus_sp_KLE1796	NaN	0	0	0	0	0	HCs <=> HLP	0	0	NaN	NaN	NaN	k__Bacteria|p__Firmicutes|c__Erysipelotrichia|o__Erysipelotrichales|f__Erysipelotrichaceae|g__Candidatus_Stoquefichus|s__Candidatus_Stoquefichus_sp_KLE1796	0	0	0	0	0	0	0	0	0	0	0	0	0	0	0	0	0	0	0	0	0	0	0	0	0	0	0	0	0	0	0	0	0	0	0	0
k__Bacteria|p__Firmicutes|c__Erysipelotrichia|o__Erysipelotrichales|f__Erysipelotrichaceae|g__Catenibacterium	0.526401	-0.101928	0.727273	0.727273	0.828825	0.345742	HLP <= HCs	0.635592	0.727273	0.417147	-1.26137	0.708338	k__Bacteria|p__Firmicutes|c__Erysipelotrichia|o__Erysipelotrichales|f__Erysipelotrichaceae|g__Catenibacterium	0	9.21045	0	0.4286	0	0	0.44794	0	0.10086	0.06655	0.68725	0.55439	2.24522	0	0	0.48619	1.61904	0.51306	0	0.87604	0.08783	3.56339	0.09058	0.05985	0	0.40284	0.02445	0.611	0.1797	0.73378	1.14697	0	0.36329	1.91824	0	0
k__Bacteria|p__Firmicutes|c__Erysipelotrichia|o__Erysipelotrichales|f__Erysipelotrichaceae|g__Catenibacterium|s__Catenibacterium_mitsuokai	0.526401	-0.101928	0.727273	0.727273	0.828825	0.345742	HLP <= HCs	0.635592	0.727273	0.417147	-1.26137	0.708338	k__Bacteria|p__Firmicutes|c__Erysipelotrichia|o__Erysipelotrichales|f__Erysipelotrichaceae|g__Catenibacterium|s__Catenibacterium_mitsuokai	0	9.21045	0	0.4286	0	0	0.44794	0	0.10086	0.06655	0.68725	0.55439	2.24522	0	0	0.48619	1.61904	0.51306	0	0.87604	0.08783	3.56339	0.09058	0.05985	0	0.40284	0.02445	0.611	0.1797	0.73378	1.14697	0	0.36329	1.91824	0	0
k__Bacteria|p__Firmicutes|c__Erysipelotrichia|o__Erysipelotrichales|f__Erysipelotrichaceae|g__Coprobacillus	0.908186	-0.0151515	0.242424	0.227273	0.0521797	0.00979045	HLP <= HCs	0.035224	0.236364	0.18763	-2.41404	0.976581	k__Bacteria|p__Firmicutes|c__Erysipelotrichia|o__Erysipelotrichales|f__Erysipelotrichaceae|g__Coprobacillus	0.00953	0	0	0	0.01884	0	0	0	0	0.00443	0	0.00222	0	0	0.07336	0	0	0	0	0	0	0.16911	0	0	0	0.04287	0	0	1.37814	0	0	0	0	0	0	0
k__Bacteria|p__Firmicutes|c__Erysipelotrichia|o__Erysipelotrichales|f__Erysipelotrichaceae|g__Coprobacillus|s__Coprobacillus_cateniformis	0.908186	-0.0151515	0.242424	0.227273	0.0521797	0.00979045	HLP <= HCs	0.035224	0.236364	0.18763	-2.41404	0.976581	k__Bacteria|p__Firmicutes|c__Erysipelotrichia|o__Erysipelotrichales|f__Erysipelotrichaceae|g__Coprobacillus|s__Coprobacillus_cateniformis	0.00953	0	0	0	0.01884	0	0	0	0	0.00443	0	0.00222	0	0	0.07336	0	0	0	0	0	0	0.16911	0	0	0	0.04287	0	0	1.37814	0	0	0	0	0	0	0
k__Bacteria|p__Firmicutes|c__Erysipelotrichia|o__Erysipelotrichales|f__Erysipelotrichaceae|g__Dielma	0.0454939	-0.207989	0.242424	0.0454545	0.00465424	1.45455e-05	HLP < HCs	0.00279836	0.163636	0.0031252	-8.32183	0.450803	k__Bacteria|p__Firmicutes|c__Erysipelotrichia|o__Erysipelotrichales|f__Erysipelotrichaceae|g__Dielma	0.00158	0.07583	0.00032	0	0.0161	0	0	0	0	0	0	0	0	0	0	0	0	0	0	0	0	0	0	0	0	0	0	0	0	0	0	0.00648	0	0	0.00967	0
k__Bacteria|p__Firmicutes|c__Erysipelotrichia|o__Erysipelotrichales|f__Erysipelotrichaceae|g__Dielma|s__Dielma_fastidiosa	0.0454939	-0.207989	0.242424	0.0454545	0.00465424	1.45455e-05	HLP < HCs	0.00279836	0.163636	0.0031252	-8.32183	0.450803	k__Bacteria|p__Firmicutes|c__Erysipelotrichia|o__Erysipelotrichales|f__Erysipelotrichaceae|g__Dielma|s__Dielma_fastidiosa	0.00158	0.07583	0.00032	0	0.0161	0	0	0	0	0	0	0	0	0	0	0	0	0	0	0	0	0	0	0	0	0	0	0	0	0	0	0.00648	0	0	0.00967	0
k__Bacteria|p__Firmicutes|c__Erysipelotrichia|o__Erysipelotrichales|f__Erysipelotrichaceae|g__Erysipelatoclostridium	0.0512924	-0.23416	0.333333	0.0909091	0.0199694	0.00417409	HLP <= HCs	0.0136513	0.236364	0.209024	-2.25826	0.490427	k__Bacteria|p__Firmicutes|c__Erysipelotrichia|o__Erysipelotrichales|f__Erysipelotrichaceae|g__Erysipelatoclostridium	0	0.05322	0	0	0.1146	0.00573	0	0	0	0	0	0	0	0	0.03412	0	0	0	0	0	0	0	0	0	0.05771	0	0.00039	0.27595	0.01338	0	0	0.00537	0	0	0.01548	0
k__Bacteria|p__Firmicutes|c__Erysipelotrichia|o__Erysipelotrichales|f__Erysipelotrichaceae|g__Erysipelatoclostridium|s__Clostridium_innocuum	0.0236745	-0.254821	0.30303	0.0454545	0.0153924	0.000774545	HLP < HCs	0.00954527	0.2	0.0503199	-4.31273	0.364889	k__Bacteria|p__Firmicutes|c__Erysipelotrichia|o__Erysipelotrichales|f__Erysipelotrichaceae|g__Erysipelatoclostridium|s__Clostridium_innocuum	0	0.05322	0	0	0.00119	0.00573	0	0	0	0	0	0	0	0	0.01704	0	0	0	0	0	0	0	0	0	0	0	0.00039	0.25223	0.01338	0	0	0.00146	0	0	0.01548	0
k__Bacteria|p__Firmicutes|c__Erysipelotrichia|o__Erysipelotrichales|f__Erysipelotrichaceae|g__Erysipelatoclostridium|s__Erysipelatoclostridium_ramosum	0.762989	-0.0275482	0.121212	0.0909091	0.00457697	0.00339955	HLP <= HCs	0.004106	0.109091	0.74275	-0.429051	0.927336	k__Bacteria|p__Firmicutes|c__Erysipelotrichia|o__Erysipelotrichales|f__Erysipelotrichaceae|g__Erysipelatoclostridium|s__Erysipelatoclostridium_ramosum	0	0	0	0	0.11341	0	0	0	0	0	0	0	0	0	0.01708	0	0	0	0	0	0	0	0	0	0.05771	0	0	0.02372	0	0	0	0.00391	0	0	0	0
k__Bacteria|p__Firmicutes|c__Erysipelotrichia|o__Erysipelotrichales|f__Erysipelotrichaceae|g__Holdemanella	0.775374	-0.046832	0.69697	0.863636	0.468799	0.514559	HLP <= HCs	0.487103	0.763636	1.09761	0.134365	0.928744	k__Bacteria|p__Firmicutes|c__Erysipelotrichia|o__Erysipelotrichales|f__Erysipelotrichaceae|g__Holdemanella	0	0.61898	0	0.95912	0	0	0.19437	0	0.16053	1.02179	0.15124	0.07532	2.08133	3.52262	0.09563	0.29702	0.45781	0.13249	0	0.57974	0.25689	0.74253	0.15924	1.33675	0.1046	0.26891	0	0	0.20469	1.05366	0.25381	0	0.24883	0.67282	0	0
k__Bacteria|p__Firmicutes|c__Erysipelotrichia|o__Erysipelotrichales|f__Erysipelotrichaceae|g__Holdemanella|s__Holdemanella_biformis	0.775374	-0.046832	0.69697	0.863636	0.468799	0.514559	HLP <= HCs	0.487103	0.763636	1.09761	0.134365	0.928744	k__Bacteria|p__Firmicutes|c__Erysipelotrichia|o__Erysipelotrichales|f__Erysipelotrichaceae|g__Holdemanella|s__Holdemanella_biformis	0	0.61898	0	0.95912	0	0	0.19437	0	0.16053	1.02179	0.15124	0.07532	2.08133	3.52262	0.09563	0.29702	0.45781	0.13249	0	0.57974	0.25689	0.74253	0.15924	1.33675	0.1046	0.26891	0	0	0.20469	1.05366	0.25381	0	0.24883	0.67282	0	0
k__Bacteria|p__Firmicutes|c__Erysipelotrichia|o__Erysipelotrichales|f__Erysipelotrichaceae|g__Holdemania	0.36274	0.118457	0.242424	0.363636	0.0101845	0.00748773	HCs <= HLP	0.00910582	0.290909	0.735205	-0.443782	0.630941	k__Bacteria|p__Firmicutes|c__Erysipelotrichia|o__Erysipelotrichales|f__Erysipelotrichaceae|g__Holdemania	0	0.12448	0.00928	0	0	0.00517	0	0.03427	0	0.01359	0	0	0	0.0383	0.01963	0	0	0	0	0	0	0	0	0	0	0	0	0	0	0.01932	0	0.06999	0	0	0.07795	0
k__Bacteria|p__Firmicutes|c__Erysipelotrichia|o__Erysipelotrichales|f__Erysipelotrichaceae|g__Holdemania|s__Holdemania_filiformis	0.36274	0.118457	0.242424	0.363636	0.0101845	0.00748773	HCs <= HLP	0.00910582	0.290909	0.735205	-0.443782	0.630941	k__Bacteria|p__Firmicutes|c__Erysipelotrichia|o__Erysipelotrichales|f__Erysipelotrichaceae|g__Holdemania|s__Holdemania_filiformis	0	0.12448	0.00928	0	0	0.00517	0	0.03427	0	0.01359	0	0	0	0.0383	0.01963	0	0	0	0	0	0	0	0	0	0	0	0	0	0	0.01932	0	0.06999	0	0	0.07795	0
k__Bacteria|p__Firmicutes|c__Erysipelotrichia|o__Erysipelotrichales|f__Erysipelotrichaceae|g__Solobacterium	0.435754	-0.030303	0.030303	0	0.000517879	0	HLP <= HCs	0.000310727	0.0181818	0	#NAME?	0.630941	k__Bacteria|p__Firmicutes|c__Erysipelotrichia|o__Erysipelotrichales|f__Erysipelotrichaceae|g__Solobacterium	0	0	0	0	0	0	0	0	0	0	0	0	0	0	0	0	0	0	0	0	0	0	0	0	0	0	0	0	0	0	0	0	0	0	0.01709	0
k__Bacteria|p__Firmicutes|c__Erysipelotrichia|o__Erysipelotrichales|f__Erysipelotrichaceae|g__Solobacterium|s__Solobacterium_moorei	0.435754	-0.030303	0.030303	0	0.000517879	0	HLP <= HCs	0.000310727	0.0181818	0	#NAME?	0.630941	k__Bacteria|p__Firmicutes|c__Erysipelotrichia|o__Erysipelotrichales|f__Erysipelotrichaceae|g__Solobacterium|s__Solobacterium_moorei	0	0	0	0	0	0	0	0	0	0	0	0	0	0	0	0	0	0	0	0	0	0	0	0	0	0	0	0	0	0	0	0	0	0	0.01709	0
k__Bacteria|p__Firmicutes|c__Erysipelotrichia|o__Erysipelotrichales|f__Erysipelotrichaceae|g__Turicibacter	0.986258	0.00275482	0.0909091	0.0909091	0.000664545	0.00117909	HCs <= HLP	0.000870364	0.0909091	1.77428	0.827235	0.992581	k__Bacteria|p__Firmicutes|c__Erysipelotrichia|o__Erysipelotrichales|f__Erysipelotrichaceae|g__Turicibacter	0	0	0	0	0	0	0	0	0.00607	0	0	0.01316	0	0	0	0	0	0.01987	0	0	0	0	0	0	0	0	0	0	0	0	0	0	0	0	0	0.00176
k__Bacteria|p__Firmicutes|c__Erysipelotrichia|o__Erysipelotrichales|f__Erysipelotrichaceae|g__Turicibacter|s__Turicibacter_sanguinis	0.986258	0.00275482	0.0909091	0.0909091	0.000664545	0.00117909	HCs <= HLP	0.000870364	0.0909091	1.77428	0.827235	0.992581	k__Bacteria|p__Firmicutes|c__Erysipelotrichia|o__Erysipelotrichales|f__Erysipelotrichaceae|g__Turicibacter|s__Turicibacter_sanguinis	0	0	0	0	0	0	0	0	0.00607	0	0	0.01316	0	0	0	0	0	0.01987	0	0	0	0	0	0	0	0	0	0	0	0	0	0	0	0	0	0.00176
k__Bacteria|p__Firmicutes|c__Firmicutes_unclassified	0.966039	-0.00826446	1	0.954545	0.950836	0.989456	HLP <= HCs	0.966284	0.981818	1.04062	0.0574388	0.980923	k__Bacteria|p__Firmicutes|c__Firmicutes_unclassified	0.11858	0.58137	0.2376	0.27836	0.42828	0.06733	0.43182	0.14826	0.94436	2.80041	0.01073	0.10414	1.22119	5.71524	2.22058	0.16503	0.92102	0	2.02032	6.85889	0.43998	0.72412	0.51281	1.31059	1.11705	0.04521	0.29137	0.04138	1.3991	0.45228	0.02468	0.96849	0.16909	0.08961	0.39898	0.14167
k__Bacteria|p__Firmicutes|c__Firmicutes_unclassified|o__Firmicutes_unclassified	0.966039	-0.00826446	1	0.954545	0.950836	0.989456	HLP <= HCs	0.966284	0.981818	1.04062	0.0574388	0.980923	k__Bacteria|p__Firmicutes|c__Firmicutes_unclassified|o__Firmicutes_unclassified	0.11858	0.58137	0.2376	0.27836	0.42828	0.06733	0.43182	0.14826	0.94436	2.80041	0.01073	0.10414	1.22119	5.71524	2.22058	0.16503	0.92102	0	2.02032	6.85889	0.43998	0.72412	0.51281	1.31059	1.11705	0.04521	0.29137	0.04138	1.3991	0.45228	0.02468	0.96849	0.16909	0.08961	0.39898	0.14167
k__Bacteria|p__Firmicutes|c__Firmicutes_unclassified|o__Firmicutes_unclassified|f__Firmicutes_unclassified	0.966039	-0.00826446	1	0.954545	0.950836	0.989456	HLP <= HCs	0.966284	0.981818	1.04062	0.0574388	0.980923	k__Bacteria|p__Firmicutes|c__Firmicutes_unclassified|o__Firmicutes_unclassified|f__Firmicutes_unclassified	0.11858	0.58137	0.2376	0.27836	0.42828	0.06733	0.43182	0.14826	0.94436	2.80041	0.01073	0.10414	1.22119	5.71524	2.22058	0.16503	0.92102	0	2.02032	6.85889	0.43998	0.72412	0.51281	1.31059	1.11705	0.04521	0.29137	0.04138	1.3991	0.45228	0.02468	0.96849	0.16909	0.08961	0.39898	0.14167
k__Bacteria|p__Firmicutes|c__Firmicutes_unclassified|o__Firmicutes_unclassified|f__Firmicutes_unclassified|g__Firmicutes_unclassified	0.966039	-0.00826446	1	0.954545	0.950836	0.989456	HLP <= HCs	0.966284	0.981818	1.04062	0.0574388	0.980923	k__Bacteria|p__Firmicutes|c__Firmicutes_unclassified|o__Firmicutes_unclassified|f__Firmicutes_unclassified|g__Firmicutes_unclassified	0.11858	0.58137	0.2376	0.27836	0.42828	0.06733	0.43182	0.14826	0.94436	2.80041	0.01073	0.10414	1.22119	5.71524	2.22058	0.16503	0.92102	0	2.02032	6.85889	0.43998	0.72412	0.51281	1.31059	1.11705	0.04521	0.29137	0.04138	1.3991	0.45228	0.02468	0.96849	0.16909	0.08961	0.39898	0.14167
k__Bacteria|p__Firmicutes|c__Firmicutes_unclassified|o__Firmicutes_unclassified|f__Firmicutes_unclassified|g__Firmicutes_unclassified|s__Firmicutes_bacterium_CAG_110	0.855393	-0.030303	0.787879	0.636364	0.0675385	0.173865	HLP <= HCs	0.110069	0.727273	2.5743	1.36418	0.954183	k__Bacteria|p__Firmicutes|c__Firmicutes_unclassified|o__Firmicutes_unclassified|f__Firmicutes_unclassified|g__Firmicutes_unclassified|s__Firmicutes_bacterium_CAG_110	0.0292	0.04158	0	0.00624	0	0.022	0.01433	0.02374	0.02081	0.27452	0	0	0.0073	0.50235	0.53003	0	0.09383	0	1.97436	0.00694	0.03309	0.1888	0.05429	0.08336	0.00561	0	0.07325	0.03474	0.81278	0.01213	0	0	0.01432	0	0.08339	0.02326
k__Bacteria|p__Firmicutes|c__Firmicutes_unclassified|o__Firmicutes_unclassified|f__Firmicutes_unclassified|g__Firmicutes_unclassified|s__Firmicutes_bacterium_CAG_145	0.435754	-0.030303	0.030303	0	0.000320606	0	HLP <= HCs	0.000192364	0.0181818	0	#NAME?	0.630941	k__Bacteria|p__Firmicutes|c__Firmicutes_unclassified|o__Firmicutes_unclassified|f__Firmicutes_unclassified|g__Firmicutes_unclassified|s__Firmicutes_bacterium_CAG_145	0	0	0	0	0	0	0	0	0	0	0	0	0	0	0	0	0	0	0	0	0	0	0	0	0	0	0	0	0	0	0	0.01058	0	0	0	0
k__Bacteria|p__Firmicutes|c__Firmicutes_unclassified|o__Firmicutes_unclassified|f__Firmicutes_unclassified|g__Firmicutes_unclassified|s__Firmicutes_bacterium_CAG_170	0.442194	-0.123967	0.757576	0.818182	0.256478	0.319809	HLP <= HCs	0.28181	0.781818	1.24693	0.318377	0.632842	k__Bacteria|p__Firmicutes|c__Firmicutes_unclassified|o__Firmicutes_unclassified|f__Firmicutes_unclassified|g__Firmicutes_unclassified|s__Firmicutes_bacterium_CAG_170	0	0.48037	0	0	0.12258	0	0.30123	0.09223	0.05161	0.41276	0.01073	0	0.10457	5.01171	0.05772	0.01208	0.57185	0	0.02759	0.62809	0.28346	0.22916	0.27773	0.09493	0	0.03282	0.18172	0.00303	0.10297	0.18424	0	0	0.10294	0.0246	0.18831	0.00775
k__Bacteria|p__Firmicutes|c__Firmicutes_unclassified|o__Firmicutes_unclassified|f__Firmicutes_unclassified|g__Firmicutes_unclassified|s__Firmicutes_bacterium_CAG_238	0.119909	0.209366	0.242424	0.454545	0.0353464	0.0641323	HCs <= HLP	0.0468607	0.327273	1.8144	0.859489	0.557612	k__Bacteria|p__Firmicutes|c__Firmicutes_unclassified|o__Firmicutes_unclassified|f__Firmicutes_unclassified|g__Firmicutes_unclassified|s__Firmicutes_bacterium_CAG_238	0	0.01242	0	0	0	0	0	0.00995	0.18924	0.00974	0	0	0	0	0.68001	0	0	0	0	0	0	0	0.02859	0.02196	0.07745	0	0	0	0.17295	0	0	0	0	0	0.03772	0
k__Bacteria|p__Firmicutes|c__Firmicutes_unclassified|o__Firmicutes_unclassified|f__Firmicutes_unclassified|g__Firmicutes_unclassified|s__Firmicutes_bacterium_CAG_534	0.0851548	0.0909091	0	0.0909091	0	0.0328223	HCs <= HLP	0.0131289	0.0363636	Inf	Inf	0.557612	k__Bacteria|p__Firmicutes|c__Firmicutes_unclassified|o__Firmicutes_unclassified|f__Firmicutes_unclassified|g__Firmicutes_unclassified|s__Firmicutes_bacterium_CAG_534	0	0	0	0	0	0	0	0	0	0	0	0	0	0	0.7137	0	0	0	0	0	0	0	0.00839	0	0	0	0	0	0	0	0	0	0	0	0	0
k__Bacteria|p__Firmicutes|c__Firmicutes_unclassified|o__Firmicutes_unclassified|f__Firmicutes_unclassified|g__Firmicutes_unclassified|s__Firmicutes_bacterium_CAG_555	0.435754	-0.030303	0.030303	0	0.155471	0	HLP <= HCs	0.0932825	0.0181818	0	#NAME?	0.630941	k__Bacteria|p__Firmicutes|c__Firmicutes_unclassified|o__Firmicutes_unclassified|f__Firmicutes_unclassified|g__Firmicutes_unclassified|s__Firmicutes_bacterium_CAG_555	0	0	0	0	0	0	0	0	0	0	0	0	0	0	0	0	0	0	0	5.13054	0	0	0	0	0	0	0	0	0	0	0	0	0	0	0	0
k__Bacteria|p__Firmicutes|c__Firmicutes_unclassified|o__Firmicutes_unclassified|f__Firmicutes_unclassified|g__Firmicutes_unclassified|s__Firmicutes_bacterium_CAG_791	0.350634	0.0977961	0.121212	0.227273	0.127504	0.0966118	HCs <= HLP	0.115147	0.163636	0.757715	-0.400274	0.630941	k__Bacteria|p__Firmicutes|c__Firmicutes_unclassified|o__Firmicutes_unclassified|f__Firmicutes_unclassified|g__Firmicutes_unclassified|s__Firmicutes_bacterium_CAG_791	0	0	0	0	0	0	0	0	0	0	0	0	0	0	0	0.04273	0	0	0	0.47959	0	0	0.01296	0	1.03196	0	0	0	0	0	0	0	0	0	0	0
k__Bacteria|p__Firmicutes|c__Firmicutes_unclassified|o__Firmicutes_unclassified|f__Firmicutes_unclassified|g__Firmicutes_unclassified|s__Firmicutes_bacterium_CAG_83	0.636541	-0.077135	0.939394	0.909091	0.21079	0.195509	HLP <= HCs	0.204677	0.927273	0.927506	-0.108572	0.810548	k__Bacteria|p__Firmicutes|c__Firmicutes_unclassified|o__Firmicutes_unclassified|f__Firmicutes_unclassified|g__Firmicutes_unclassified|s__Firmicutes_bacterium_CAG_83	0.06265	0.047	0.2376	0.04812	0.30569	0.03958	0.10962	0.00088	0.16943	1.34875	0	0.09299	0.97175	0.15406	0.06561	0.11022	0.14323	0	0.01837	0.22056	0.09003	0.28023	0.0313	0.3374	0.00203	0.01239	0.0364	0	0.25442	0.23853	0.02468	0.95791	0.0477	0.05161	0.01314	0.09078
k__Bacteria|p__Firmicutes|c__Firmicutes_unclassified|o__Firmicutes_unclassified|f__Firmicutes_unclassified|g__Firmicutes_unclassified|s__Firmicutes_bacterium_CAG_95	0.419624	-0.129477	0.818182	0.590909	0.0973894	0.106706	HLP <= HCs	0.101116	0.727273	1.09566	0.131803	0.630941	k__Bacteria|p__Firmicutes|c__Firmicutes_unclassified|o__Firmicutes_unclassified|f__Firmicutes_unclassified|g__Firmicutes_unclassified|s__Firmicutes_bacterium_CAG_95	0.02673	0	0	0.22399	0	0.00575	0.00664	0.02145	0.51327	0.75464	0	0.01114	0.13757	0.04713	0.1735	0	0.11211	0	0	0.39318	0.0334	0.02593	0.09954	0.77294	0	0	0	0.00361	0.05598	0.01738	0	0	0.00412	0.01339	0.07641	0.01989
k__Bacteria|p__Firmicutes|c__Negativicutes	0.500572	-0.110193	1	0.954545	5.06122	4.89119	HLP <= HCs	4.99321	0.981818	0.966404	-0.0493011	0.685457	k__Bacteria|p__Firmicutes|c__Negativicutes	2.72402	10.1771	0.75809	9.16084	0.00797	1.15512	1.56999	1.72695	6.74888	0.67519	4.84958	4.05718	4.73185	0.24303	0.27772	2.44588	14.4316	0.02586	0.94743	3.86237	3.52769	2.4229	7.61668	3.68647	5.86994	8.68761	5.27492	1.94833	4.31776	0.6123	6.87762	0.81411	2.11996	10.989	2.81088	0.04313
k__Bacteria|p__Firmicutes|c__Negativicutes|o__Acidaminococcales	0.610865	0.0826446	0.757576	0.863636	2.51286	2.97526	HCs <= HLP	2.69782	0.8	1.18402	0.243688	0.783344	k__Bacteria|p__Firmicutes|c__Negativicutes|o__Acidaminococcales	0.43938	10.1771	0.36882	9.16084	0	0.40482	0	1.65548	1.46455	0.62922	4.84332	0	4.73185	0.00143	0.0237	2.42081	2.52726	0.00889	0	3.24031	3.52172	2.42106	6.86177	0.00376	4.66998	6.95122	3.18251	1.94833	0	0.58632	6.8742	0.46321	0	10.8862	2.81088	0
k__Bacteria|p__Firmicutes|c__Negativicutes|o__Acidaminococcales|f__Acidaminococcaceae	0.610865	0.0826446	0.757576	0.863636	2.51286	2.97526	HCs <= HLP	2.69782	0.8	1.18402	0.243688	0.783344	k__Bacteria|p__Firmicutes|c__Negativicutes|o__Acidaminococcales|f__Acidaminococcaceae	0.43938	10.1771	0.36882	9.16084	0	0.40482	0	1.65548	1.46455	0.62922	4.84332	0	4.73185	0.00143	0.0237	2.42081	2.52726	0.00889	0	3.24031	3.52172	2.42106	6.86177	0.00376	4.66998	6.95122	3.18251	1.94833	0	0.58632	6.8742	0.46321	0	10.8862	2.81088	0
k__Bacteria|p__Firmicutes|c__Negativicutes|o__Acidaminococcales|f__Acidaminococcaceae|g__Phascolarctobacterium	0.610865	0.0826446	0.757576	0.863636	2.51286	2.97526	HCs <= HLP	2.69782	0.8	1.18402	0.243688	0.783344	k__Bacteria|p__Firmicutes|c__Negativicutes|o__Acidaminococcales|f__Acidaminococcaceae|g__Phascolarctobacterium	0.43938	10.1771	0.36882	9.16084	0	0.40482	0	1.65548	1.46455	0.62922	4.84332	0	4.73185	0.00143	0.0237	2.42081	2.52726	0.00889	0	3.24031	3.52172	2.42106	6.86177	0.00376	4.66998	6.95122	3.18251	1.94833	0	0.58632	6.8742	0.46321	0	10.8862	2.81088	0
k__Bacteria|p__Firmicutes|c__Negativicutes|o__Acidaminococcales|f__Acidaminococcaceae|g__Phascolarctobacterium|s__Phascolarctobacterium_faecium	0.855558	0.0247934	0.272727	0.318182	0.306014	0.278793	HCs <= HLP	0.295125	0.290909	0.911047	-0.134403	0.954183	k__Bacteria|p__Firmicutes|c__Negativicutes|o__Acidaminococcales|f__Acidaminococcaceae|g__Phascolarctobacterium|s__Phascolarctobacterium_faecium	0.43938	0.01471	0.36882	0	0	0.40482	0	0	1.46455	0.62922	0	0	0	0.00143	0.0237	0	0	0.00889	0	0	0	0	0	0.00376	0	0	0	1.94833	0	0	0	0.46321	0	0	2.81088	0
k__Bacteria|p__Firmicutes|c__Negativicutes|o__Acidaminococcales|f__Acidaminococcaceae|g__Phascolarctobacterium|s__Phascolarctobacterium_succinatutens	0.669463	0.0661157	0.515152	0.545455	2.20684	2.69647	HCs <= HLP	2.4027	0.527273	1.22187	0.289088	0.844577	k__Bacteria|p__Firmicutes|c__Negativicutes|o__Acidaminococcales|f__Acidaminococcaceae|g__Phascolarctobacterium|s__Phascolarctobacterium_succinatutens	0	10.1623	0	9.16084	0	0	0	1.65548	0	0	4.84332	0	4.73185	0	0	2.42081	2.52726	0	0	3.24031	3.52172	2.42106	6.86177	0	4.66998	6.95122	3.18251	0	0	0.58632	6.8742	0	0	10.8862	0	0
k__Bacteria|p__Firmicutes|c__Negativicutes|o__Selenomonadales	0.676238	-0.0550964	0.30303	0.272727	0.433537	0.471076	HLP <= HCs	0.448553	0.290909	1.08659	0.119806	0.849193	k__Bacteria|p__Firmicutes|c__Negativicutes|o__Selenomonadales	2.25218	0	0	0	0	0.54247	0.09219	0	0.14737	0	0	0	0	0.2416	0	0	3.68725	0	0	0.53174	0	0	0	0	0	0	2.09175	0	0	0	0	0	0	0	0	0
k__Bacteria|p__Firmicutes|c__Negativicutes|o__Selenomonadales|f__Selenomonadaceae	0.676238	-0.0550964	0.30303	0.272727	0.433537	0.471076	HLP <= HCs	0.448553	0.290909	1.08659	0.119806	0.849193	k__Bacteria|p__Firmicutes|c__Negativicutes|o__Selenomonadales|f__Selenomonadaceae	2.25218	0	0	0	0	0.54247	0.09219	0	0.14737	0	0	0	0	0.2416	0	0	3.68725	0	0	0.53174	0	0	0	0	0	0	2.09175	0	0	0	0	0	0	0	0	0
k__Bacteria|p__Firmicutes|c__Negativicutes|o__Selenomonadales|f__Selenomonadaceae|g__Megamonas	0.544359	-0.0716253	0.242424	0.181818	0.305689	0.429926	HLP <= HCs	0.355384	0.218182	1.40642	0.492024	0.723599	k__Bacteria|p__Firmicutes|c__Negativicutes|o__Selenomonadales|f__Selenomonadaceae|g__Megamonas	2.25218	0	0	0	0	0.54247	0.09219	0	0.14737	0	0	0	0	0.2416	0	0	0	0	0	0	0	0	0	0	0	0	2.09175	0	0	0	0	0	0	0	0	0
k__Bacteria|p__Firmicutes|c__Negativicutes|o__Selenomonadales|f__Selenomonadaceae|g__Megamonas|s__Megamonas_funiformis	0.544359	-0.0716253	0.242424	0.181818	0.230679	0.394165	HLP <= HCs	0.296073	0.218182	1.70872	0.772916	0.723599	k__Bacteria|p__Firmicutes|c__Negativicutes|o__Selenomonadales|f__Selenomonadaceae|g__Megamonas|s__Megamonas_funiformis	1.75414	0	0	0	0	0.5064	0.08195	0	0.12607	0	0	0	0	0.16372	0	0	0	0	0	0	0	0	0	0	0	0	1.62209	0	0	0	0	0	0	0	0	0
k__Bacteria|p__Firmicutes|c__Negativicutes|o__Selenomonadales|f__Selenomonadaceae|g__Megamonas|s__Megamonas_hypermegale	0.362893	-0.103306	0.242424	0.136364	0.0750097	0.0357605	HLP <= HCs	0.05931	0.2	0.476744	-1.06871	0.630941	k__Bacteria|p__Firmicutes|c__Negativicutes|o__Selenomonadales|f__Selenomonadaceae|g__Megamonas|s__Megamonas_hypermegale	0.49804	0	0	0	0	0.03607	0.01024	0	0.0213	0	0	0	0	0.07788	0	0	0	0	0	0	0	0	0	0	0	0	0.46966	0	0	0	0	0	0	0	0	0
k__Bacteria|p__Firmicutes|c__Negativicutes|o__Selenomonadales|f__Selenomonadaceae|g__Mitsuokella	0.716996	0.0275482	0.0606061	0.0909091	0.127848	0.0411505	HCs <= HLP	0.0931691	0.0727273	0.32187	-1.63545	0.886083	k__Bacteria|p__Firmicutes|c__Negativicutes|o__Selenomonadales|f__Selenomonadaceae|g__Mitsuokella	0	0	0	0	0	0	0	0	0	0	0	0	0	0	0	0	3.68725	0	0	0.53174	0	0	0	0	0	0	0	0	0	0	0	0	0	0	0	0
k__Bacteria|p__Firmicutes|c__Negativicutes|o__Selenomonadales|f__Selenomonadaceae|g__Mitsuokella|s__Mitsuokella_jalaludinii	0.234979	0.0454545	0	0.0454545	0	0.0130577	HCs <= HLP	0.00522309	0.0181818	Inf	Inf	0.557612	k__Bacteria|p__Firmicutes|c__Negativicutes|o__Selenomonadales|f__Selenomonadaceae|g__Mitsuokella|s__Mitsuokella_jalaludinii	0	0	0	0	0	0	0	0	0	0	0	0	0	0	0	0	0	0	0	0	0	0	0	0	0	0	0	0	0	0	0	0	0	0	0	0
k__Bacteria|p__Firmicutes|c__Negativicutes|o__Selenomonadales|f__Selenomonadaceae|g__Mitsuokella|s__Mitsuokella_multacida	0.716996	0.0275482	0.0606061	0.0909091	0.127848	0.0280932	HCs <= HLP	0.0879462	0.0727273	0.219739	-2.18614	0.886083	k__Bacteria|p__Firmicutes|c__Negativicutes|o__Selenomonadales|f__Selenomonadaceae|g__Mitsuokella|s__Mitsuokella_multacida	0	0	0	0	0	0	0	0	0	0	0	0	0	0	0	0	3.68725	0	0	0.53174	0	0	0	0	0	0	0	0	0	0	0	0	0	0	0	0
k__Bacteria|p__Firmicutes|c__Negativicutes|o__Veillonellales	0.38892	0.139118	0.787879	0.863636	2.11483	1.44485	HCs <= HLP	1.84683	0.818182	0.683199	-0.549622	0.630941	k__Bacteria|p__Firmicutes|c__Negativicutes|o__Veillonellales	0.03246	0	0.38927	0	0.00797	0.20784	1.4778	0.07148	5.13696	0.04597	0.00626	4.05718	0	0	0.25403	0.02507	8.2171	0.01697	0.94743	0.09031	0.00597	0.00184	0.7549	3.6827	1.19996	1.73639	0.00066	0	4.31776	0.02598	0.00342	0.3509	2.11996	0.10284	0	0.04313
k__Bacteria|p__Firmicutes|c__Negativicutes|o__Veillonellales|f__Veillonellaceae	0.38892	0.139118	0.787879	0.863636	2.11483	1.44485	HCs <= HLP	1.84683	0.818182	0.683199	-0.549622	0.630941	k__Bacteria|p__Firmicutes|c__Negativicutes|o__Veillonellales|f__Veillonellaceae	0.03246	0	0.38927	0	0.00797	0.20784	1.4778	0.07148	5.13696	0.04597	0.00626	4.05718	0	0	0.25403	0.02507	8.2171	0.01697	0.94743	0.09031	0.00597	0.00184	0.7549	3.6827	1.19996	1.73639	0.00066	0	4.31776	0.02598	0.00342	0.3509	2.11996	0.10284	0	0.04313
k__Bacteria|p__Firmicutes|c__Negativicutes|o__Veillonellales|f__Veillonellaceae|g__Allisonella	0.992581	0.00275482	0.484848	0.454545	0.00868091	0.0103291	HCs <= HLP	0.00934018	0.472727	1.18986	0.250795	0.992581	k__Bacteria|p__Firmicutes|c__Negativicutes|o__Veillonellales|f__Veillonellaceae|g__Allisonella	0	0	0	0	0.00797	0.00881	0.00191	0	0	0.01823	0.00626	0	0	0	0.03783	0.01389	0.0612	0	0	0	0.00597	0.00184	0	0	0	0.00861	0.00066	0	0	0.02598	0.00342	0	0	0	0	0
k__Bacteria|p__Firmicutes|c__Negativicutes|o__Veillonellales|f__Veillonellaceae|g__Allisonella|s__Allisonella_histaminiformans	0.992581	0.00275482	0.484848	0.454545	0.00868091	0.0103291	HCs <= HLP	0.00934018	0.472727	1.18986	0.250795	0.992581	k__Bacteria|p__Firmicutes|c__Negativicutes|o__Veillonellales|f__Veillonellaceae|g__Allisonella|s__Allisonella_histaminiformans	0	0	0	0	0.00797	0.00881	0.00191	0	0	0.01823	0.00626	0	0	0	0.03783	0.01389	0.0612	0	0	0	0.00597	0.00184	0	0	0	0.00861	0.00066	0	0	0.02598	0.00342	0	0	0	0	0
k__Bacteria|p__Firmicutes|c__Negativicutes|o__Veillonellales|f__Veillonellaceae|g__Dialister	0.522367	-0.0798898	0.272727	0.227273	1.41756	0.276422	HLP <= HCs	0.961105	0.254545	0.194998	-2.35847	0.706427	k__Bacteria|p__Firmicutes|c__Negativicutes|o__Veillonellales|f__Veillonellaceae|g__Dialister	0	0	0	0	0	0	0	0	5.09799	0	0	4.05718	0	0	0.2096	0	2.75247	0.01697	0.74504	0	0	0	0	3.49682	0	0	0	0	4.31776	0	0	0.32187	0	0	0	0.04313
k__Bacteria|p__Firmicutes|c__Negativicutes|o__Veillonellales|f__Veillonellaceae|g__Dialister|s__Dialister_invisus	0.925637	0.0110193	0.151515	0.181818	0.333598	0.044695	HCs <= HLP	0.218037	0.163636	0.133979	-2.89992	0.980923	k__Bacteria|p__Firmicutes|c__Negativicutes|o__Veillonellales|f__Veillonellaceae|g__Dialister|s__Dialister_invisus	0	0	0	0	0	0	0	0	0	0	0	4.05718	0	0	0.2096	0	0	0.01697	0.74504	0	0	0	0	0	0	0	0	0	4.31776	0	0	0.23085	0	0	0	0.04313
k__Bacteria|p__Firmicutes|c__Negativicutes|o__Veillonellales|f__Veillonellaceae|g__Dialister|s__Dialister_pneumosintes	0.435754	-0.030303	0.030303	0	0.00275788	0	HLP <= HCs	0.00165473	0.0181818	0	#NAME?	0.630941	k__Bacteria|p__Firmicutes|c__Negativicutes|o__Veillonellales|f__Veillonellaceae|g__Dialister|s__Dialister_pneumosintes	0	0	0	0	0	0	0	0	0	0	0	0	0	0	0	0	0	0	0	0	0	0	0	0	0	0	0	0	0	0	0	0.09101	0	0	0	0
k__Bacteria|p__Firmicutes|c__Negativicutes|o__Veillonellales|f__Veillonellaceae|g__Dialister|s__Dialister_sp_CAG_357	0.793394	-0.0179063	0.0606061	0.0454545	0.891832	0.231727	HLP <= HCs	0.62779	0.0545455	0.259832	-1.94435	0.934083	k__Bacteria|p__Firmicutes|c__Negativicutes|o__Veillonellales|f__Veillonellaceae|g__Dialister|s__Dialister_sp_CAG_357	0	0	0	0	0	0	0	0	5.09799	0	0	0	0	0	0	0	0	0	0	0	0	0	0	0	0	0	0	0	0	0	0	0	0	0	0	0
k__Bacteria|p__Firmicutes|c__Negativicutes|o__Veillonellales|f__Veillonellaceae|g__Dialister|s__Dialister_succinatiphilus	0.254762	-0.0606061	0.0606061	0	0.189372	0	HLP <= HCs	0.113623	0.0363636	0	#NAME?	0.557612	k__Bacteria|p__Firmicutes|c__Negativicutes|o__Veillonellales|f__Veillonellaceae|g__Dialister|s__Dialister_succinatiphilus	0	0	0	0	0	0	0	0	0	0	0	0	0	0	0	0	2.75247	0	0	0	0	0	0	3.49682	0	0	0	0	0	0	0	0	0	0	0	0
k__Bacteria|p__Firmicutes|c__Negativicutes|o__Veillonellales|f__Veillonellaceae|g__Megasphaera	0.981598	0.00413223	0.242424	0.227273	0.668815	1.01119	HCs <= HLP	0.805765	0.236364	1.51192	0.596379	0.992525	k__Bacteria|p__Firmicutes|c__Negativicutes|o__Veillonellales|f__Veillonellaceae|g__Megasphaera	0	0	0	0	0	0	1.47589	0	0	0	0	0	0	0	0	0	5.3459	0	0	0.07119	0	0	0	0	0	1.72778	0	0	0	0	0	0	2.11996	0	0	0
k__Bacteria|p__Firmicutes|c__Negativicutes|o__Veillonellales|f__Veillonellaceae|g__Megasphaera|s__Megasphaera_elsdenii	0.981598	0.00413223	0.242424	0.227273	0.668815	1.01119	HCs <= HLP	0.805765	0.236364	1.51192	0.596379	0.992525	k__Bacteria|p__Firmicutes|c__Negativicutes|o__Veillonellales|f__Veillonellaceae|g__Megasphaera|s__Megasphaera_elsdenii	0	0	0	0	0	0	1.47589	0	0	0	0	0	0	0	0	0	5.3459	0	0	0.07119	0	0	0	0	0	1.72778	0	0	0	0	0	0	2.11996	0	0	0
k__Bacteria|p__Firmicutes|c__Negativicutes|o__Veillonellales|f__Veillonellaceae|g__Veillonella	0.0256779	0.31405	0.272727	0.545455	0.0197703	0.146903	HCs < HLP	0.0706235	0.381818	7.4305	2.89346	0.378229	k__Bacteria|p__Firmicutes|c__Negativicutes|o__Veillonellales|f__Veillonellaceae|g__Veillonella	0.03246	0	0.38927	0	0	0.19903	0	0.07148	0.03896	0.02774	0	0	0	0	0.0066	0.01118	0.05753	0	0.20238	0.01912	0	0	0.7549	0.18588	1.19996	0	0	0	0	0	0	0.02904	0	0.10284	0	0
k__Bacteria|p__Firmicutes|c__Negativicutes|o__Veillonellales|f__Veillonellaceae|g__Veillonella|s__Veillonella_atypica	0.248896	0.134986	0.181818	0.272727	0.00221242	0.0769591	HCs <= HLP	0.0321111	0.218182	34.785	5.12039	0.557612	k__Bacteria|p__Firmicutes|c__Negativicutes|o__Veillonellales|f__Veillonellaceae|g__Veillonella|s__Veillonella_atypica	0	0	0.19981	0	0	0.00335	0	0.02319	0	0	0	0	0	0	0	0	0.02645	0	0	0.00149	0	0	0.69046	0.02421	0.61764	0	0	0	0	0	0	0	0	0	0	0
k__Bacteria|p__Firmicutes|c__Negativicutes|o__Veillonellales|f__Veillonellaceae|g__Veillonella|s__Veillonella_dispar	0.116204	0.170799	0.121212	0.272727	0.00158242	0.0147459	HCs <= HLP	0.00684782	0.181818	9.31856	3.22011	0.557612	k__Bacteria|p__Firmicutes|c__Negativicutes|o__Veillonellales|f__Veillonellaceae|g__Veillonella|s__Veillonella_dispar	0	0	0.02661	0	0	0.01202	0	0	0	0	0	0	0	0	0.0066	0	0.02917	0	0	0.00696	0	0	0.04774	0	0.17925	0	0	0	0	0	0	0	0	0	0	0
k__Bacteria|p__Firmicutes|c__Negativicutes|o__Veillonellales|f__Veillonellaceae|g__Veillonella|s__Veillonella_infantium	0.0576037	0.177686	0.0606061	0.227273	0.000242121	0.00839818	HCs <= HLP	0.00350455	0.127273	34.6859	5.11628	0.507506	k__Bacteria|p__Firmicutes|c__Negativicutes|o__Veillonellales|f__Veillonellaceae|g__Veillonella|s__Veillonella_infantium	0	0	0.0199	0	0	0	0	0	0	0	0	0	0	0	0	0	0.00191	0	0	0.00608	0	0	0.00522	0	0.12093	0	0	0	0	0	0	0	0	0	0	0
k__Bacteria|p__Firmicutes|c__Negativicutes|o__Veillonellales|f__Veillonellaceae|g__Veillonella|s__Veillonella_parvula	0.0241027	0.30303	0.212121	0.5	0.0157333	0.0427064	HCs < HLP	0.0265225	0.327273	2.71439	1.44063	0.364889	k__Bacteria|p__Firmicutes|c__Negativicutes|o__Veillonellales|f__Veillonellaceae|g__Veillonella|s__Veillonella_parvula	0.03246	0	0.09997	0	0	0.18365	0	0.04829	0.03896	0.02774	0	0	0	0	0	0.01118	0	0	0.20238	0.0046	0	0	0.01149	0.16167	0.27895	0	0	0	0	0	0	0.02904	0	0.10284	0	0
k__Bacteria|p__Firmicutes|c__Negativicutes|o__Veillonellales|f__Veillonellaceae|g__Veillonella|s__Veillonella_rogosae	0.0851548	0.0909091	0	0.0909091	0	0.000518182	HCs <= HLP	0.000207273	0.0363636	Inf	Inf	0.557612	k__Bacteria|p__Firmicutes|c__Negativicutes|o__Veillonellales|f__Veillonellaceae|g__Veillonella|s__Veillonella_rogosae	0	0	0.00217	0	0	0	0	0	0	0	0	0	0	0	0	0	0	0	0	0	0	0	0	0	0	0	0	0	0	0	0	0	0	0	0	0
k__Bacteria|p__Firmicutes|c__Negativicutes|o__Veillonellales|f__Veillonellaceae|g__Veillonella|s__Veillonella_sp_T11011_6	0.032444	0.136364	0	0.136364	0	0.00135636	HCs < HLP	0.000542545	0.0545455	Inf	Inf	0.403985	k__Bacteria|p__Firmicutes|c__Negativicutes|o__Veillonellales|f__Veillonellaceae|g__Veillonella|s__Veillonella_sp_T11011_6	0	0	0.01587	0	0	0	0	0	0	0	0	0	0	0	0	0	0	0	0	0	0	0	0	0	0.0032	0	0	0	0	0	0	0	0	0	0	0
k__Bacteria|p__Firmicutes|c__Negativicutes|o__Veillonellales|f__Veillonellaceae|g__Veillonella|s__Veillonella_tobetsuensis	0.032444	0.136364	0	0.136364	0	0.00221955	HCs < HLP	0.000887818	0.0545455	Inf	Inf	0.403985	k__Bacteria|p__Firmicutes|c__Negativicutes|o__Veillonellales|f__Veillonellaceae|g__Veillonella|s__Veillonella_tobetsuensis	0	0	0.02494	0	0	0	0	0	0	0	0	0	0	0	0	0	0	0	0	0	0	0	0	0	0	0	0	0	0	0	0	0	0	0	0	0
k__Bacteria|p__Firmicutes|c__Tissierellia	0.0232354	-0.212121	0.212121	0	0.0028803	0	HLP < HCs	0.00172818	0.127273	0	#NAME?	0.364889	k__Bacteria|p__Firmicutes|c__Tissierellia	0.00547	0	0	0	0	0	0.00085	0	0	0	0	0	0	0	0	0	0.00538	0	0	0	0	0	0	0	0	0	0	0.00689	0.07318	0	0	0	0	0	0	0
k__Bacteria|p__Firmicutes|c__Tissierellia|o__Tissierellales	0.0376025	-0.181818	0.181818	0	0.00267152	0	HLP < HCs	0.00160291	0.109091	0	#NAME?	0.419092	k__Bacteria|p__Firmicutes|c__Tissierellia|o__Tissierellales	0.00547	0	0	0	0	0	0.00085	0	0	0	0	0	0	0	0	0	0.00538	0	0	0	0	0	0	0	0	0	0	0	0.07318	0	0	0	0	0	0	0
k__Bacteria|p__Firmicutes|c__Tissierellia|o__Tissierellales|f__Peptoniphilaceae	0.0376025	-0.181818	0.181818	0	0.00267152	0	HLP < HCs	0.00160291	0.109091	0	#NAME?	0.419092	k__Bacteria|p__Firmicutes|c__Tissierellia|o__Tissierellales|f__Peptoniphilaceae	0.00547	0	0	0	0	0	0.00085	0	0	0	0	0	0	0	0	0	0.00538	0	0	0	0	0	0	0	0	0	0	0	0.07318	0	0	0	0	0	0	0
k__Bacteria|p__Firmicutes|c__Tissierellia|o__Tissierellales|f__Peptoniphilaceae|g__Parvimonas	0.0604648	-0.151515	0.151515	0	0.00146182	0	HLP <= HCs	0.000877091	0.0909091	0	#NAME?	0.507506	k__Bacteria|p__Firmicutes|c__Tissierellia|o__Tissierellales|f__Peptoniphilaceae|g__Parvimonas	0.00547	0	0	0	0	0	0.00085	0	0	0	0	0	0	0	0	0	0.00538	0	0	0	0	0	0	0	0	0	0	0	0.03586	0	0	0	0	0	0	0
k__Bacteria|p__Firmicutes|c__Tissierellia|o__Tissierellales|f__Peptoniphilaceae|g__Parvimonas|s__Parvimonas_micra	0.0969622	-0.121212	0.121212	0	0.000375152	0	HLP <= HCs	0.000225091	0.0727273	0	#NAME?	0.557612	k__Bacteria|p__Firmicutes|c__Tissierellia|o__Tissierellales|f__Peptoniphilaceae|g__Parvimonas|s__Parvimonas_micra	0.00547	0	0	0	0	0	0.00085	0	0	0	0	0	0	0	0	0	0.00538	0	0	0	0	0	0	0	0	0	0	0	0	0	0	0	0	0	0	0
k__Bacteria|p__Firmicutes|c__Tissierellia|o__Tissierellales|f__Peptoniphilaceae|g__Parvimonas|s__Parvimonas_sp_KA00067	0.435754	-0.030303	0.030303	0	0.00108667	0	HLP <= HCs	0.000652	0.0181818	0	#NAME?	0.630941	k__Bacteria|p__Firmicutes|c__Tissierellia|o__Tissierellales|f__Peptoniphilaceae|g__Parvimonas|s__Parvimonas_sp_KA00067	0	0	0	0	0	0	0	0	0	0	0	0	0	0	0	0	0	0	0	0	0	0	0	0	0	0	0	0	0.03586	0	0	0	0	0	0	0
k__Bacteria|p__Firmicutes|c__Tissierellia|o__Tissierellales|f__Peptoniphilaceae|g__Peptoniphilus	0.254762	-0.0606061	0.0606061	0	0.0012097	0	HLP <= HCs	0.000725818	0.0363636	0	#NAME?	0.557612	k__Bacteria|p__Firmicutes|c__Tissierellia|o__Tissierellales|f__Peptoniphilaceae|g__Peptoniphilus	0	0	0	0	0	0	0	0	0	0	0	0	0	0	0	0	0	0	0	0	0	0	0	0	0	0	0	0	0.03732	0	0	0	0	0	0	0
k__Bacteria|p__Firmicutes|c__Tissierellia|o__Tissierellales|f__Peptoniphilaceae|g__Peptoniphilus|s__Peptoniphilus_lacrimalis	0.435754	-0.030303	0.030303	0	0.000929394	0	HLP <= HCs	0.000557636	0.0181818	0	#NAME?	0.630941	k__Bacteria|p__Firmicutes|c__Tissierellia|o__Tissierellales|f__Peptoniphilaceae|g__Peptoniphilus|s__Peptoniphilus_lacrimalis	0	0	0	0	0	0	0	0	0	0	0	0	0	0	0	0	0	0	0	0	0	0	0	0	0	0	0	0	0.03067	0	0	0	0	0	0	0
k__Bacteria|p__Firmicutes|c__Tissierellia|o__Tissierellales|f__Peptoniphilaceae|g__Peptoniphilus|s__Peptoniphilus_sp_DNF00840	0.435754	-0.030303	0.030303	0	0.000201515	0	HLP <= HCs	0.000120909	0.0181818	0	#NAME?	0.630941	k__Bacteria|p__Firmicutes|c__Tissierellia|o__Tissierellales|f__Peptoniphilaceae|g__Peptoniphilus|s__Peptoniphilus_sp_DNF00840	0	0	0	0	0	0	0	0	0	0	0	0	0	0	0	0	0	0	0	0	0	0	0	0	0	0	0	0	0.00665	0	0	0	0	0	0	0
k__Bacteria|p__Firmicutes|c__Tissierellia|o__Tissierellales|f__Peptoniphilaceae|g__Peptoniphilus|s__Peptoniphilus_sp_HMSC062D09	0.435754	-0.030303	0.030303	0	7.87879e-05	0	HLP <= HCs	4.72727e-05	0.0181818	0	#NAME?	0.630941	k__Bacteria|p__Firmicutes|c__Tissierellia|o__Tissierellales|f__Peptoniphilaceae|g__Peptoniphilus|s__Peptoniphilus_sp_HMSC062D09	0	0	0	0	0	0	0	0	0	0	0	0	0	0	0	0	0	0	0	0	0	0	0	0	0	0	0	0	0	0	0	0	0	0	0	0
k__Bacteria|p__Firmicutes|c__Tissierellia|o__Tissierellia_unclassified	0.435754	-0.030303	0.030303	0	0.000208788	0	HLP <= HCs	0.000125273	0.0181818	0	#NAME?	0.630941	k__Bacteria|p__Firmicutes|c__Tissierellia|o__Tissierellia_unclassified	0	0	0	0	0	0	0	0	0	0	0	0	0	0	0	0	0	0	0	0	0	0	0	0	0	0	0	0.00689	0	0	0	0	0	0	0	0
k__Bacteria|p__Firmicutes|c__Tissierellia|o__Tissierellia_unclassified|f__Tissierellia_unclassified	0.435754	-0.030303	0.030303	0	0.000208788	0	HLP <= HCs	0.000125273	0.0181818	0	#NAME?	0.630941	k__Bacteria|p__Firmicutes|c__Tissierellia|o__Tissierellia_unclassified|f__Tissierellia_unclassified	0	0	0	0	0	0	0	0	0	0	0	0	0	0	0	0	0	0	0	0	0	0	0	0	0	0	0	0.00689	0	0	0	0	0	0	0	0
k__Bacteria|p__Firmicutes|c__Tissierellia|o__Tissierellia_unclassified|f__Tissierellia_unclassified|g__Tissierellia_unclassified	0.435754	-0.030303	0.030303	0	0.000208788	0	HLP <= HCs	0.000125273	0.0181818	0	#NAME?	0.630941	k__Bacteria|p__Firmicutes|c__Tissierellia|o__Tissierellia_unclassified|f__Tissierellia_unclassified|g__Tissierellia_unclassified	0	0	0	0	0	0	0	0	0	0	0	0	0	0	0	0	0	0	0	0	0	0	0	0	0	0	0	0.00689	0	0	0	0	0	0	0	0
k__Bacteria|p__Firmicutes|c__Tissierellia|o__Tissierellia_unclassified|f__Tissierellia_unclassified|g__Tissierellia_unclassified|s__Tissierellia_bacterium_KA00581	0.435754	-0.030303	0.030303	0	0.000208788	0	HLP <= HCs	0.000125273	0.0181818	0	#NAME?	0.630941	k__Bacteria|p__Firmicutes|c__Tissierellia|o__Tissierellia_unclassified|f__Tissierellia_unclassified|g__Tissierellia_unclassified|s__Tissierellia_bacterium_KA00581	0	0	0	0	0	0	0	0	0	0	0	0	0	0	0	0	0	0	0	0	0	0	0	0	0	0	0	0.00689	0	0	0	0	0	0	0	0
k__Bacteria|p__Fusobacteria	0.0969622	-0.121212	0.121212	0	0.0114255	0	HLP <= HCs	0.00685527	0.0727273	0	#NAME?	0.557612	k__Bacteria|p__Fusobacteria	0	0	0	0	0	0	0	0	0	0	0	0	0	0	0	0	0.07818	0	0	0	0	0	0	0	0	0	0	0.03703	0.07376	0	0	0	0	0	0.18807	0
k__Bacteria|p__Fusobacteria|c__Fusobacteriia	0.0969622	-0.121212	0.121212	0	0.0114255	0	HLP <= HCs	0.00685527	0.0727273	0	#NAME?	0.557612	k__Bacteria|p__Fusobacteria|c__Fusobacteriia	0	0	0	0	0	0	0	0	0	0	0	0	0	0	0	0	0.07818	0	0	0	0	0	0	0	0	0	0	0.03703	0.07376	0	0	0	0	0	0.18807	0
k__Bacteria|p__Fusobacteria|c__Fusobacteriia|o__Fusobacteriales	0.0969622	-0.121212	0.121212	0	0.0114255	0	HLP <= HCs	0.00685527	0.0727273	0	#NAME?	0.557612	k__Bacteria|p__Fusobacteria|c__Fusobacteriia|o__Fusobacteriales	0	0	0	0	0	0	0	0	0	0	0	0	0	0	0	0	0.07818	0	0	0	0	0	0	0	0	0	0	0.03703	0.07376	0	0	0	0	0	0.18807	0
k__Bacteria|p__Fusobacteria|c__Fusobacteriia|o__Fusobacteriales|f__Fusobacteriaceae	0.254762	-0.0606061	0.0606061	0	0.00273545	0	HLP <= HCs	0.00164127	0.0363636	0	#NAME?	0.557612	k__Bacteria|p__Fusobacteria|c__Fusobacteriia|o__Fusobacteriales|f__Fusobacteriaceae	0	0	0	0	0	0	0	0	0	0	0	0	0	0	0	0	0.03142	0	0	0	0	0	0	0	0	0	0	0	0.05885	0	0	0	0	0	0	0
k__Bacteria|p__Fusobacteria|c__Fusobacteriia|o__Fusobacteriales|f__Fusobacteriaceae|g__Fusobacterium	0.254762	-0.0606061	0.0606061	0	0.00273545	0	HLP <= HCs	0.00164127	0.0363636	0	#NAME?	0.557612	k__Bacteria|p__Fusobacteria|c__Fusobacteriia|o__Fusobacteriales|f__Fusobacteriaceae|g__Fusobacterium	0	0	0	0	0	0	0	0	0	0	0	0	0	0	0	0	0.03142	0	0	0	0	0	0	0	0	0	0	0	0.05885	0	0	0	0	0	0	0
k__Bacteria|p__Fusobacteria|c__Fusobacteriia|o__Fusobacteriales|f__Fusobacteriaceae|g__Fusobacterium|s__Fusobacterium_gonidiaformans	0.254762	-0.0606061	0.0606061	0	0.00250576	0	HLP <= HCs	0.00150345	0.0363636	0	#NAME?	0.557612	k__Bacteria|p__Fusobacteria|c__Fusobacteriia|o__Fusobacteriales|f__Fusobacteriaceae|g__Fusobacterium|s__Fusobacterium_gonidiaformans	0	0	0	0	0	0	0	0	0	0	0	0	0	0	0	0	0.03142	0	0	0	0	0	0	0	0	0	0	0	0.05127	0	0	0	0	0	0	0
k__Bacteria|p__Fusobacteria|c__Fusobacteriia|o__Fusobacteriales|f__Fusobacteriaceae|g__Fusobacterium|s__Fusobacterium_naviforme	0.435754	-0.030303	0.030303	0	0.000229697	0	HLP <= HCs	0.000137818	0.0181818	0	#NAME?	0.630941	k__Bacteria|p__Fusobacteria|c__Fusobacteriia|o__Fusobacteriales|f__Fusobacteriaceae|g__Fusobacterium|s__Fusobacterium_naviforme	0	0	0	0	0	0	0	0	0	0	0	0	0	0	0	0	0	0	0	0	0	0	0	0	0	0	0	0	0.00758	0	0	0	0	0	0	0
k__Bacteria|p__Fusobacteria|c__Fusobacteriia|o__Fusobacteriales|f__Leptotrichiaceae	0.0969622	-0.121212	0.121212	0	0.00869	0	HLP <= HCs	0.005214	0.0727273	0	#NAME?	0.557612	k__Bacteria|p__Fusobacteria|c__Fusobacteriia|o__Fusobacteriales|f__Leptotrichiaceae	0	0	0	0	0	0	0	0	0	0	0	0	0	0	0	0	0.04677	0	0	0	0	0	0	0	0	0	0	0.03703	0.0149	0	0	0	0	0	0.18807	0
k__Bacteria|p__Fusobacteria|c__Fusobacteriia|o__Fusobacteriales|f__Leptotrichiaceae|g__Sneathia	0.0969622	-0.121212	0.121212	0	0.00869	0	HLP <= HCs	0.005214	0.0727273	0	#NAME?	0.557612	k__Bacteria|p__Fusobacteria|c__Fusobacteriia|o__Fusobacteriales|f__Leptotrichiaceae|g__Sneathia	0	0	0	0	0	0	0	0	0	0	0	0	0	0	0	0	0.04677	0	0	0	0	0	0	0	0	0	0	0.03703	0.0149	0	0	0	0	0	0.18807	0
k__Bacteria|p__Fusobacteria|c__Fusobacteriia|o__Fusobacteriales|f__Leptotrichiaceae|g__Sneathia|s__Sneathia_amnii	0.0969622	-0.121212	0.121212	0	0.00869	0	HLP <= HCs	0.005214	0.0727273	0	#NAME?	0.557612	k__Bacteria|p__Fusobacteria|c__Fusobacteriia|o__Fusobacteriales|f__Leptotrichiaceae|g__Sneathia|s__Sneathia_amnii	0	0	0	0	0	0	0	0	0	0	0	0	0	0	0	0	0.04677	0	0	0	0	0	0	0	0	0	0	0.03703	0.0149	0	0	0	0	0	0.18807	0
k__Bacteria|p__Lentisphaerae	0.46732	-0.0688705	0.151515	0.0909091	0.00692545	0.00049	HLP <= HCs	0.00435127	0.127273	0.0707535	-3.82106	0.653049	k__Bacteria|p__Lentisphaerae	0	0.1508	0	0	0	0	0.00098	0	0.00544	0	0	0	0	0	0	0	0	0	0	0.01619	0	0	0	0	0	0	0	0	0.02593	0	0	0	0.00534	0	0	0
k__Bacteria|p__Lentisphaerae|c__Lentisphaeria	0.46732	-0.0688705	0.151515	0.0909091	0.00692545	0.00049	HLP <= HCs	0.00435127	0.127273	0.0707535	-3.82106	0.653049	k__Bacteria|p__Lentisphaerae|c__Lentisphaeria	0	0.1508	0	0	0	0	0.00098	0	0.00544	0	0	0	0	0	0	0	0	0	0	0.01619	0	0	0	0	0	0	0	0	0.02593	0	0	0	0.00534	0	0	0
k__Bacteria|p__Lentisphaerae|c__Lentisphaeria|o__Victivallales	0.46732	-0.0688705	0.151515	0.0909091	0.00692545	0.00049	HLP <= HCs	0.00435127	0.127273	0.0707535	-3.82106	0.653049	k__Bacteria|p__Lentisphaerae|c__Lentisphaeria|o__Victivallales	0	0.1508	0	0	0	0	0.00098	0	0.00544	0	0	0	0	0	0	0	0	0	0	0.01619	0	0	0	0	0	0	0	0	0.02593	0	0	0	0.00534	0	0	0
k__Bacteria|p__Lentisphaerae|c__Lentisphaeria|o__Victivallales|f__Victivallaceae	0.46732	-0.0688705	0.151515	0.0909091	0.00692545	0.00049	HLP <= HCs	0.00435127	0.127273	0.0707535	-3.82106	0.653049	k__Bacteria|p__Lentisphaerae|c__Lentisphaeria|o__Victivallales|f__Victivallaceae	0	0.1508	0	0	0	0	0.00098	0	0.00544	0	0	0	0	0	0	0	0	0	0	0.01619	0	0	0	0	0	0	0	0	0.02593	0	0	0	0.00534	0	0	0
k__Bacteria|p__Lentisphaerae|c__Lentisphaeria|o__Victivallales|f__Victivallaceae|g__Victivallis	0.46732	-0.0688705	0.151515	0.0909091	0.00692545	0.00049	HLP <= HCs	0.00435127	0.127273	0.0707535	-3.82106	0.653049	k__Bacteria|p__Lentisphaerae|c__Lentisphaeria|o__Victivallales|f__Victivallaceae|g__Victivallis	0	0.1508	0	0	0	0	0.00098	0	0.00544	0	0	0	0	0	0	0	0	0	0	0.01619	0	0	0	0	0	0	0	0	0.02593	0	0	0	0.00534	0	0	0
k__Bacteria|p__Lentisphaerae|c__Lentisphaeria|o__Victivallales|f__Victivallaceae|g__Victivallis|s__Victivallis_vadensis	0.46732	-0.0688705	0.151515	0.0909091	0.00692545	0.00049	HLP <= HCs	0.00435127	0.127273	0.0707535	-3.82106	0.653049	k__Bacteria|p__Lentisphaerae|c__Lentisphaeria|o__Victivallales|f__Victivallaceae|g__Victivallis|s__Victivallis_vadensis	0	0.1508	0	0	0	0	0.00098	0	0.00544	0	0	0	0	0	0	0	0	0	0	0.01619	0	0	0	0	0	0	0	0	0.02593	0	0	0	0.00534	0	0	0
k__Bacteria|p__Proteobacteria	0.306658	0.165289	1	0.909091	1.13446	4.21012	HCs <= HLP	2.36473	0.963636	3.71112	1.89185	0.630941	k__Bacteria|p__Proteobacteria	0.26624	1.16356	0.75097	1.02428	0.06625	0.03338	0.09819	28.68	0.57987	7.17738	0.00487	0.15151	12.279	0.06369	3.83339	0.14972	0.39114	0	0.35722	0.07792	0.05338	0.47043	0.6321	0.09043	18.6553	0.20736	0.086	0.01758	0.13674	0.00763	0	3.28948	0.09718	0.18051	1.16215	0.79599
k__Bacteria|p__Proteobacteria|c__Betaproteobacteria	0.243441	-0.162534	0.424242	0.272727	0.108206	0.0400205	HLP <= HCs	0.0809318	0.363636	0.369854	-1.43497	0.557612	k__Bacteria|p__Proteobacteria|c__Betaproteobacteria	0.07376	0.0615	0	0.98802	0.01043	0	0	0	0.03588	0.49251	0	0	0	0	0.0058	0	0	0	0.30763	0	0	0	0	0	0	0	0.03679	0	0.00392	0	0	1.9394	0	0	0.01845	0.14414
k__Bacteria|p__Proteobacteria|c__Betaproteobacteria|o__Burkholderiales	0.243441	-0.162534	0.424242	0.272727	0.108206	0.0400205	HLP <= HCs	0.0809318	0.363636	0.369854	-1.43497	0.557612	k__Bacteria|p__Proteobacteria|c__Betaproteobacteria|o__Burkholderiales	0.07376	0.0615	0	0.98802	0.01043	0	0	0	0.03588	0.49251	0	0	0	0	0.0058	0	0	0	0.30763	0	0	0	0	0	0	0	0.03679	0	0.00392	0	0	1.9394	0	0	0.01845	0.14414
k__Bacteria|p__Proteobacteria|c__Betaproteobacteria|o__Burkholderiales|f__Oxalobacteraceae	0.435754	-0.030303	0.030303	0	0.00223515	0	HLP <= HCs	0.00134109	0.0181818	0	#NAME?	0.630941	k__Bacteria|p__Proteobacteria|c__Betaproteobacteria|o__Burkholderiales|f__Oxalobacteraceae	0.07376	0	0	0	0	0	0	0	0	0	0	0	0	0	0	0	0	0	0	0	0	0	0	0	0	0	0	0	0	0	0	0	0	0	0	0
k__Bacteria|p__Proteobacteria|c__Betaproteobacteria|o__Burkholderiales|f__Oxalobacteraceae|g__Oxalobacter	0.435754	-0.030303	0.030303	0	0.00223515	0	HLP <= HCs	0.00134109	0.0181818	0	#NAME?	0.630941	k__Bacteria|p__Proteobacteria|c__Betaproteobacteria|o__Burkholderiales|f__Oxalobacteraceae|g__Oxalobacter	0.07376	0	0	0	0	0	0	0	0	0	0	0	0	0	0	0	0	0	0	0	0	0	0	0	0	0	0	0	0	0	0	0	0	0	0	0
k__Bacteria|p__Proteobacteria|c__Betaproteobacteria|o__Burkholderiales|f__Oxalobacteraceae|g__Oxalobacter|s__Oxalobacter_formigenes	0.435754	-0.030303	0.030303	0	0.00223515	0	HLP <= HCs	0.00134109	0.0181818	0	#NAME?	0.630941	k__Bacteria|p__Proteobacteria|c__Betaproteobacteria|o__Burkholderiales|f__Oxalobacteraceae|g__Oxalobacter|s__Oxalobacter_formigenes	0.07376	0	0	0	0	0	0	0	0	0	0	0	0	0	0	0	0	0	0	0	0	0	0	0	0	0	0	0	0	0	0	0	0	0	0	0
k__Bacteria|p__Proteobacteria|c__Betaproteobacteria|o__Burkholderiales|f__Sutterellaceae	0.346353	-0.129477	0.393939	0.272727	0.105971	0.0400205	HLP <= HCs	0.0795907	0.345455	0.377655	-1.40486	0.630941	k__Bacteria|p__Proteobacteria|c__Betaproteobacteria|o__Burkholderiales|f__Sutterellaceae	0	0.0615	0	0.98802	0.01043	0	0	0	0.03588	0.49251	0	0	0	0	0.0058	0	0	0	0.30763	0	0	0	0	0	0	0	0.03679	0	0.00392	0	0	1.9394	0	0	0.01845	0.14414
k__Bacteria|p__Proteobacteria|c__Betaproteobacteria|o__Burkholderiales|f__Sutterellaceae|g__Parasutterella	0.356823	-0.126722	0.393939	0.272727	0.104925	0.0389364	HLP <= HCs	0.0785293	0.345455	0.371089	-1.43016	0.630941	k__Bacteria|p__Proteobacteria|c__Betaproteobacteria|o__Burkholderiales|f__Sutterellaceae|g__Parasutterella	0	0.0615	0	0.98802	0.01043	0	0	0	0.03588	0.47235	0	0	0	0	0.0058	0	0	0	0.30763	0	0	0	0	0	0	0	0.03566	0	0.00392	0	0	1.92823	0	0	0.01845	0.12528
k__Bacteria|p__Proteobacteria|c__Betaproteobacteria|o__Burkholderiales|f__Sutterellaceae|g__Parasutterella|s__Parasutterella_excrementihominis	0.356823	-0.126722	0.393939	0.272727	0.104925	0.0389364	HLP <= HCs	0.0785293	0.345455	0.371089	-1.43016	0.630941	k__Bacteria|p__Proteobacteria|c__Betaproteobacteria|o__Burkholderiales|f__Sutterellaceae|g__Parasutterella|s__Parasutterella_excrementihominis	0	0.0615	0	0.98802	0.01043	0	0	0	0.03588	0.47235	0	0	0	0	0.0058	0	0	0	0.30763	0	0	0	0	0	0	0	0.03566	0	0.00392	0	0	1.92823	0	0	0.01845	0.12528
k__Bacteria|p__Proteobacteria|c__Betaproteobacteria|o__Burkholderiales|f__Sutterellaceae|g__Turicimonas	0.787303	-0.0247934	0.121212	0.0909091	0.00104606	0.00108455	HLP <= HCs	0.00106145	0.109091	1.03679	0.0521241	0.934083	k__Bacteria|p__Proteobacteria|c__Betaproteobacteria|o__Burkholderiales|f__Sutterellaceae|g__Turicimonas	0	0	0	0	0	0	0	0	0	0.02016	0	0	0	0	0	0	0	0	0	0	0	0	0	0	0	0	0.00113	0	0	0	0	0.01117	0	0	0	0.01886
k__Bacteria|p__Proteobacteria|c__Betaproteobacteria|o__Burkholderiales|f__Sutterellaceae|g__Turicimonas|s__Turicimonas_muris	0.787303	-0.0247934	0.121212	0.0909091	0.00104606	0.00108455	HLP <= HCs	0.00106145	0.109091	1.03679	0.0521241	0.934083	k__Bacteria|p__Proteobacteria|c__Betaproteobacteria|o__Burkholderiales|f__Sutterellaceae|g__Turicimonas|s__Turicimonas_muris	0	0	0	0	0	0	0	0	0	0.02016	0	0	0	0	0	0	0	0	0	0	0	0	0	0	0	0	0.00113	0	0	0	0	0.01117	0	0	0	0.01886
k__Bacteria|p__Proteobacteria|c__Deltaproteobacteria	0.44357	-0.123967	0.848485	0.818182	0.153016	0.109342	HLP <= HCs	0.135547	0.836364	0.71458	-0.484832	0.632842	k__Bacteria|p__Proteobacteria|c__Deltaproteobacteria	0.00753	0.50554	0.08037	0	0.02479	0	0.08618	0.39712	0.51745	0	0	0	0.08192	0.06369	0.05218	0.14832	0.38754	0	0.02057	0.07792	0.02229	0.04831	0.2889	0.08247	0.00094	0.00836	0.04921	0.01758	0.13281	0.00763	0	0.161	0.04777	0.05084	1.01237	0.02958
k__Bacteria|p__Proteobacteria|c__Deltaproteobacteria|o__Desulfovibrionales	0.44357	-0.123967	0.848485	0.818182	0.153016	0.109342	HLP <= HCs	0.135547	0.836364	0.71458	-0.484832	0.632842	k__Bacteria|p__Proteobacteria|c__Deltaproteobacteria|o__Desulfovibrionales	0.00753	0.50554	0.08037	0	0.02479	0	0.08618	0.39712	0.51745	0	0	0	0.08192	0.06369	0.05218	0.14832	0.38754	0	0.02057	0.07792	0.02229	0.04831	0.2889	0.08247	0.00094	0.00836	0.04921	0.01758	0.13281	0.00763	0	0.161	0.04777	0.05084	1.01237	0.02958
k__Bacteria|p__Proteobacteria|c__Deltaproteobacteria|o__Desulfovibrionales|f__Desulfovibrionaceae	0.44357	-0.123967	0.848485	0.818182	0.153016	0.109342	HLP <= HCs	0.135547	0.836364	0.71458	-0.484832	0.632842	k__Bacteria|p__Proteobacteria|c__Deltaproteobacteria|o__Desulfovibrionales|f__Desulfovibrionaceae	0.00753	0.50554	0.08037	0	0.02479	0	0.08618	0.39712	0.51745	0	0	0	0.08192	0.06369	0.05218	0.14832	0.38754	0	0.02057	0.07792	0.02229	0.04831	0.2889	0.08247	0.00094	0.00836	0.04921	0.01758	0.13281	0.00763	0	0.161	0.04777	0.05084	1.01237	0.02958
k__Bacteria|p__Proteobacteria|c__Deltaproteobacteria|o__Desulfovibrionales|f__Desulfovibrionaceae|g__Bilophila	0.0418306	-0.323691	0.787879	0.590909	0.0806991	0.0217027	HLP < HCs	0.0571005	0.709091	0.268934	-1.89468	0.438417	k__Bacteria|p__Proteobacteria|c__Deltaproteobacteria|o__Desulfovibrionales|f__Desulfovibrionaceae|g__Bilophila	0.00753	0.50554	0.08037	0	0.02479	0	0.01722	0	0.01263	0	0	0	0.08192	0.06369	0.05218	0.10861	0.03651	0	0.02057	0.01111	0.02229	0.04831	0	0.08247	0	0	0.04921	0.01758	0.13281	0.00763	0	0.161	0.01039	0	0	0.02958
k__Bacteria|p__Proteobacteria|c__Deltaproteobacteria|o__Desulfovibrionales|f__Desulfovibrionaceae|g__Bilophila|s__Bilophila_wadsworthia	0.0418306	-0.323691	0.787879	0.590909	0.0806991	0.0217027	HLP < HCs	0.0571005	0.709091	0.268934	-1.89468	0.438417	k__Bacteria|p__Proteobacteria|c__Deltaproteobacteria|o__Desulfovibrionales|f__Desulfovibrionaceae|g__Bilophila|s__Bilophila_wadsworthia	0.00753	0.50554	0.08037	0	0.02479	0	0.01722	0	0.01263	0	0	0	0.08192	0.06369	0.05218	0.10861	0.03651	0	0.02057	0.01111	0.02229	0.04831	0	0.08247	0	0	0.04921	0.01758	0.13281	0.00763	0	0.161	0.01039	0	0	0.02958
k__Bacteria|p__Proteobacteria|c__Deltaproteobacteria|o__Desulfovibrionales|f__Desulfovibrionaceae|g__Desulfovibrio	0.232663	0.151515	0.212121	0.363636	0.0611412	0.0811227	HCs <= HLP	0.0691338	0.272727	1.32681	0.407961	0.557612	k__Bacteria|p__Proteobacteria|c__Deltaproteobacteria|o__Desulfovibrionales|f__Desulfovibrionaceae|g__Desulfovibrio	0	0	0	0	0	0	0.06896	0.39712	0.50482	0	0	0	0	0	0	0.03972	0.35104	0	0	0	0	0	0.27472	0	0	0	0	0	0	0	0	0	0.03738	0	0.86734	0
k__Bacteria|p__Proteobacteria|c__Deltaproteobacteria|o__Desulfovibrionales|f__Desulfovibrionaceae|g__Desulfovibrio|s__Desulfovibrio_fairfieldensis	0.435754	-0.030303	0.030303	0	0.00015697	0	HLP <= HCs	9.41818e-05	0.0181818	0	#NAME?	0.630941	k__Bacteria|p__Proteobacteria|c__Deltaproteobacteria|o__Desulfovibrionales|f__Desulfovibrionaceae|g__Desulfovibrio|s__Desulfovibrio_fairfieldensis	0	0	0	0	0	0	0	0	0	0	0	0	0	0	0	0	0	0	0	0	0	0	0	0	0	0	0	0	0	0	0	0	0	0	0.00518	0
k__Bacteria|p__Proteobacteria|c__Deltaproteobacteria|o__Desulfovibrionales|f__Desulfovibrionaceae|g__Desulfovibrio|s__Desulfovibrio_piger	0.232663	0.151515	0.212121	0.363636	0.0609842	0.0811227	HCs <= HLP	0.0690396	0.272727	1.33022	0.41167	0.557612	k__Bacteria|p__Proteobacteria|c__Deltaproteobacteria|o__Desulfovibrionales|f__Desulfovibrionaceae|g__Desulfovibrio|s__Desulfovibrio_piger	0	0	0	0	0	0	0.06896	0.39712	0.50482	0	0	0	0	0	0	0.03972	0.35104	0	0	0	0	0	0.27472	0	0	0	0	0	0	0	0	0	0.03738	0	0.86216	0
k__Bacteria|p__Proteobacteria|c__Deltaproteobacteria|o__Desulfovibrionales|f__Desulfovibrionaceae|g__Desulfovibrionaceae_unclassified	0.90448	0.0137741	0.151515	0.181818	0.0111755	0.00651773	HCs <= HLP	0.00931236	0.163636	0.583218	-0.777893	0.976581	k__Bacteria|p__Proteobacteria|c__Deltaproteobacteria|o__Desulfovibrionales|f__Desulfovibrionaceae|g__Desulfovibrionaceae_unclassified	0	0	0	0	0	0	0	0	0	0	0	0	0	0	0	0	0	0	0	0.0668	0	0	0.01419	0	0.00094	0.00836	0	0	0	0	0	0	0	0.05084	0.14502	0
k__Bacteria|p__Proteobacteria|c__Deltaproteobacteria|o__Desulfovibrionales|f__Desulfovibrionaceae|g__Desulfovibrionaceae_unclassified|s__Desulfovibrionaceae_bacterium	0.90448	0.0137741	0.151515	0.181818	0.0111755	0.00651773	HCs <= HLP	0.00931236	0.163636	0.583218	-0.777893	0.976581	k__Bacteria|p__Proteobacteria|c__Deltaproteobacteria|o__Desulfovibrionales|f__Desulfovibrionaceae|g__Desulfovibrionaceae_unclassified|s__Desulfovibrionaceae_bacterium	0	0	0	0	0	0	0	0	0	0	0	0	0	0	0	0	0	0	0	0.0668	0	0	0.01419	0	0.00094	0.00836	0	0	0	0	0	0	0	0.05084	0.14502	0
k__Bacteria|p__Proteobacteria|c__Epsilonproteobacteria	0.155999	-0.0909091	0.0909091	0	0.00170758	0	HLP <= HCs	0.00102455	0.0545455	0	#NAME?	0.557612	k__Bacteria|p__Proteobacteria|c__Epsilonproteobacteria	0	0	0	0	0	0	0	0	0	0	0	0	0	0	0	0	0.0036	0	0	0	0	0	0	0	0	0	0	0	0	0	0	0	0	0	0.03299	0
k__Bacteria|p__Proteobacteria|c__Epsilonproteobacteria|o__Campylobacterales	0.155999	-0.0909091	0.0909091	0	0.00170758	0	HLP <= HCs	0.00102455	0.0545455	0	#NAME?	0.557612	k__Bacteria|p__Proteobacteria|c__Epsilonproteobacteria|o__Campylobacterales	0	0	0	0	0	0	0	0	0	0	0	0	0	0	0	0	0.0036	0	0	0	0	0	0	0	0	0	0	0	0	0	0	0	0	0	0.03299	0
k__Bacteria|p__Proteobacteria|c__Epsilonproteobacteria|o__Campylobacterales|f__Campylobacteraceae	0.155999	-0.0909091	0.0909091	0	0.00170758	0	HLP <= HCs	0.00102455	0.0545455	0	#NAME?	0.557612	k__Bacteria|p__Proteobacteria|c__Epsilonproteobacteria|o__Campylobacterales|f__Campylobacteraceae	0	0	0	0	0	0	0	0	0	0	0	0	0	0	0	0	0.0036	0	0	0	0	0	0	0	0	0	0	0	0	0	0	0	0	0	0.03299	0
k__Bacteria|p__Proteobacteria|c__Epsilonproteobacteria|o__Campylobacterales|f__Campylobacteraceae|g__Campylobacter	0.155999	-0.0909091	0.0909091	0	0.00170758	0	HLP <= HCs	0.00102455	0.0545455	0	#NAME?	0.557612	k__Bacteria|p__Proteobacteria|c__Epsilonproteobacteria|o__Campylobacterales|f__Campylobacteraceae|g__Campylobacter	0	0	0	0	0	0	0	0	0	0	0	0	0	0	0	0	0.0036	0	0	0	0	0	0	0	0	0	0	0	0	0	0	0	0	0	0.03299	0
k__Bacteria|p__Proteobacteria|c__Epsilonproteobacteria|o__Campylobacterales|f__Campylobacteraceae|g__Campylobacter|s__Campylobacter_hominis	0.155999	-0.0909091	0.0909091	0	0.00170758	0	HLP <= HCs	0.00102455	0.0545455	0	#NAME?	0.557612	k__Bacteria|p__Proteobacteria|c__Epsilonproteobacteria|o__Campylobacterales|f__Campylobacteraceae|g__Campylobacter|s__Campylobacter_hominis	0	0	0	0	0	0	0	0	0	0	0	0	0	0	0	0	0.0036	0	0	0	0	0	0	0	0	0	0	0	0	0	0	0	0	0	0.03299	0
k__Bacteria|p__Proteobacteria|c__Gammaproteobacteria	0.139257	0.235537	0.666667	0.772727	0.847735	4.05938	HCs <= HLP	2.13239	0.709091	4.7885	2.25957	0.557612	k__Bacteria|p__Proteobacteria|c__Gammaproteobacteria	0.18495	0.59652	0.6706	0	0.01424	0.03338	0.01201	28.2829	0.02654	6.66643	0.00487	0.15151	12.1971	0	3.77541	0.0014	0	0	0.01702	0	0.0311	0.42212	0.34319	0.00796	18.6543	0.199	0	0	0	0	0	1.08351	0.04941	0.12967	0.09834	0.00392
k__Bacteria|p__Proteobacteria|c__Gammaproteobacteria|o__Aeromonadales	NaN	0	0	0	0	0	HCs <=> HLP	0	0	NaN	NaN	NaN	k__Bacteria|p__Proteobacteria|c__Gammaproteobacteria|o__Aeromonadales	0	0	0	0	0	0	0	0	0	0	0	0	0	0	0	0	0	0	0	0	0	0	0	0	0	0	0	0	0	0	0	0	0	0	0	0
k__Bacteria|p__Proteobacteria|c__Gammaproteobacteria|o__Aeromonadales|f__Aeromonadaceae	NaN	0	0	0	0	0	HCs <=> HLP	0	0	NaN	NaN	NaN	k__Bacteria|p__Proteobacteria|c__Gammaproteobacteria|o__Aeromonadales|f__Aeromonadaceae	0	0	0	0	0	0	0	0	0	0	0	0	0	0	0	0	0	0	0	0	0	0	0	0	0	0	0	0	0	0	0	0	0	0	0	0
k__Bacteria|p__Proteobacteria|c__Gammaproteobacteria|o__Aeromonadales|f__Aeromonadaceae|g__Aeromonas	NaN	0	0	0	0	0	HCs <=> HLP	0	0	NaN	NaN	NaN	k__Bacteria|p__Proteobacteria|c__Gammaproteobacteria|o__Aeromonadales|f__Aeromonadaceae|g__Aeromonas	0	0	0	0	0	0	0	0	0	0	0	0	0	0	0	0	0	0	0	0	0	0	0	0	0	0	0	0	0	0	0	0	0	0	0	0
k__Bacteria|p__Proteobacteria|c__Gammaproteobacteria|o__Aeromonadales|f__Aeromonadaceae|g__Aeromonas|s__Aeromonas_media	NaN	0	0	0	0	0	HCs <=> HLP	0	0	NaN	NaN	NaN	k__Bacteria|p__Proteobacteria|c__Gammaproteobacteria|o__Aeromonadales|f__Aeromonadaceae|g__Aeromonas|s__Aeromonas_media	0	0	0	0	0	0	0	0	0	0	0	0	0	0	0	0	0	0	0	0	0	0	0	0	0	0	0	0	0	0	0	0	0	0	0	0
k__Bacteria|p__Proteobacteria|c__Gammaproteobacteria|o__Enterobacterales	0.199578	0.198347	0.515152	0.636364	0.839205	4.00636	HCs <= HLP	2.10607	0.563636	4.77399	2.2552	0.557612	k__Bacteria|p__Proteobacteria|c__Gammaproteobacteria|o__Enterobacterales	0.18495	0.59652	0.06934	0	0.01424	0.00983	0	28.2829	0.02654	6.66375	0.00487	0.08787	12.1971	0	3.77541	0	0	0	0.01702	0	0.01474	0.42212	0.10035	0	18.6543	0.1883	0	0	0	0	0	1.08351	0	0	0.09834	0
k__Bacteria|p__Proteobacteria|c__Gammaproteobacteria|o__Enterobacterales|f__Enterobacteriaceae	0.199578	0.198347	0.515152	0.636364	0.839205	4.00636	HCs <= HLP	2.10607	0.563636	4.77399	2.2552	0.557612	k__Bacteria|p__Proteobacteria|c__Gammaproteobacteria|o__Enterobacterales|f__Enterobacteriaceae	0.18495	0.59652	0.06934	0	0.01424	0.00983	0	28.2829	0.02654	6.66375	0.00487	0.08787	12.1971	0	3.77541	0	0	0	0.01702	0	0.01474	0.42212	0.10035	0	18.6543	0.1883	0	0	0	0	0	1.08351	0	0	0.09834	0
k__Bacteria|p__Proteobacteria|c__Gammaproteobacteria|o__Enterobacterales|f__Enterobacteriaceae|g__Citrobacter	NaN	0	0	0	0	0	HCs <=> HLP	0	0	NaN	NaN	NaN	k__Bacteria|p__Proteobacteria|c__Gammaproteobacteria|o__Enterobacterales|f__Enterobacteriaceae|g__Citrobacter	0	0	0	0	0	0	0	0	0	0	0	0	0	0	0	0	0	0	0	0	0	0	0	0	0	0	0	0	0	0	0	0	0	0	0	0
k__Bacteria|p__Proteobacteria|c__Gammaproteobacteria|o__Enterobacterales|f__Enterobacteriaceae|g__Citrobacter|s__Citrobacter_portucalensis	NaN	0	0	0	0	0	HCs <=> HLP	0	0	NaN	NaN	NaN	k__Bacteria|p__Proteobacteria|c__Gammaproteobacteria|o__Enterobacterales|f__Enterobacteriaceae|g__Citrobacter|s__Citrobacter_portucalensis	0	0	0	0	0	0	0	0	0	0	0	0	0	0	0	0	0	0	0	0	0	0	0	0	0	0	0	0	0	0	0	0	0	0	0	0
k__Bacteria|p__Proteobacteria|c__Gammaproteobacteria|o__Enterobacterales|f__Enterobacteriaceae|g__Citrobacter|s__Citrobacter_youngae	NaN	0	0	0	0	0	HCs <=> HLP	0	0	NaN	NaN	NaN	k__Bacteria|p__Proteobacteria|c__Gammaproteobacteria|o__Enterobacterales|f__Enterobacteriaceae|g__Citrobacter|s__Citrobacter_youngae	0	0	0	0	0	0	0	0	0	0	0	0	0	0	0	0	0	0	0	0	0	0	0	0	0	0	0	0	0	0	0	0	0	0	0	0
k__Bacteria|p__Proteobacteria|c__Gammaproteobacteria|o__Enterobacterales|f__Enterobacteriaceae|g__Enterobacter	0.234979	0.0454545	0	0.0454545	0	0.00120636	HCs <= HLP	0.000482545	0.0181818	Inf	Inf	0.557612	k__Bacteria|p__Proteobacteria|c__Gammaproteobacteria|o__Enterobacterales|f__Enterobacteriaceae|g__Enterobacter	0	0	0	0	0	0	0	0	0.02654	0	0	0	0	0	0	0	0	0	0	0	0	0	0	0	0	0	0	0	0	0	0	0	0	0	0	0
k__Bacteria|p__Proteobacteria|c__Gammaproteobacteria|o__Enterobacterales|f__Enterobacteriaceae|g__Enterobacter|s__Enterobacter_cloacae_complex	NaN	0	0	0	0	0	HCs <=> HLP	0	0	NaN	NaN	NaN	k__Bacteria|p__Proteobacteria|c__Gammaproteobacteria|o__Enterobacterales|f__Enterobacteriaceae|g__Enterobacter|s__Enterobacter_cloacae_complex	0	0	0	0	0	0	0	0	0	0	0	0	0	0	0	0	0	0	0	0	0	0	0	0	0	0	0	0	0	0	0	0	0	0	0	0
k__Bacteria|p__Proteobacteria|c__Gammaproteobacteria|o__Enterobacterales|f__Enterobacteriaceae|g__Enterobacter|s__Enterobacter_mori	0.234979	0.0454545	0	0.0454545	0	0.00120636	HCs <= HLP	0.000482545	0.0181818	Inf	Inf	0.557612	k__Bacteria|p__Proteobacteria|c__Gammaproteobacteria|o__Enterobacterales|f__Enterobacteriaceae|g__Enterobacter|s__Enterobacter_mori	0	0	0	0	0	0	0	0	0.02654	0	0	0	0	0	0	0	0	0	0	0	0	0	0	0	0	0	0	0	0	0	0	0	0	0	0	0
k__Bacteria|p__Proteobacteria|c__Gammaproteobacteria|o__Enterobacterales|f__Enterobacteriaceae|g__Escherichia	0.197142	0.19697	0.484848	0.590909	0.829781	3.54581	HCs <= HLP	1.91619	0.527273	4.27319	2.09531	0.557612	k__Bacteria|p__Proteobacteria|c__Gammaproteobacteria|o__Enterobacterales|f__Enterobacteriaceae|g__Escherichia	0.11732	0.59652	0.06934	0	0.01424	0.00983	0	28.2829	0	6.66375	0.00487	0	12.1971	0	3.77541	0	0	0	0.01702	0	0.01474	0.42212	0.10035	0	18.6543	0.1883	0	0	0	0	0	1.08351	0	0	0.09834	0
k__Bacteria|p__Proteobacteria|c__Gammaproteobacteria|o__Enterobacterales|f__Enterobacteriaceae|g__Escherichia|s__Escherichia_coli	0.197142	0.19697	0.484848	0.590909	0.829781	3.54581	HCs <= HLP	1.91619	0.527273	4.27319	2.09531	0.557612	k__Bacteria|p__Proteobacteria|c__Gammaproteobacteria|o__Enterobacterales|f__Enterobacteriaceae|g__Escherichia|s__Escherichia_coli	0.11732	0.59652	0.06934	0	0.01424	0.00983	0	28.2829	0	6.66375	0.00487	0	12.1971	0	3.77541	0	0	0	0.01702	0	0.01474	0.42212	0.10035	0	18.6543	0.1883	0	0	0	0	0	1.08351	0	0	0.09834	0
k__Bacteria|p__Proteobacteria|c__Gammaproteobacteria|o__Enterobacterales|f__Enterobacteriaceae|g__Klebsiella	0.861391	-0.0123967	0.0606061	0.0454545	0.00676152	0.459341	HLP <= HCs	0.187793	0.0545455	67.9346	6.08607	0.954183	k__Bacteria|p__Proteobacteria|c__Gammaproteobacteria|o__Enterobacterales|f__Enterobacteriaceae|g__Klebsiella	0.06763	0	0	0	0	0	0	0	0	0	0	0	0	0	0	0	0	0	0	0	0	0	0	0	0	0	0	0	0	0	0	0	0	0	0	0
k__Bacteria|p__Proteobacteria|c__Gammaproteobacteria|o__Enterobacterales|f__Enterobacteriaceae|g__Klebsiella|s__Klebsiella_pneumoniae	0.861391	-0.0123967	0.0606061	0.0454545	0.00539636	0.34853	HLP <= HCs	0.14265	0.0545455	64.586	6.01315	0.954183	k__Bacteria|p__Proteobacteria|c__Gammaproteobacteria|o__Enterobacterales|f__Enterobacteriaceae|g__Klebsiella|s__Klebsiella_pneumoniae	0.0582	0	0	0	0	0	0	0	0	0	0	0	0	0	0	0	0	0	0	0	0	0	0	0	0	0	0	0	0	0	0	0	0	0	0	0
k__Bacteria|p__Proteobacteria|c__Gammaproteobacteria|o__Enterobacterales|f__Enterobacteriaceae|g__Klebsiella|s__Klebsiella_quasipneumoniae	0.770795	0.0165289	0.030303	0.0454545	0.00024	0.0274377	HCs <= HLP	0.0111191	0.0363636	114.324	6.83698	0.927336	k__Bacteria|p__Proteobacteria|c__Gammaproteobacteria|o__Enterobacterales|f__Enterobacteriaceae|g__Klebsiella|s__Klebsiella_quasipneumoniae	0	0	0	0	0	0	0	0	0	0	0	0	0	0	0	0	0	0	0	0	0	0	0	0	0	0	0	0	0	0	0	0	0	0	0	0
k__Bacteria|p__Proteobacteria|c__Gammaproteobacteria|o__Enterobacterales|f__Enterobacteriaceae|g__Klebsiella|s__Klebsiella_variicola	0.861391	-0.0123967	0.0606061	0.0454545	0.00112545	0.0833732	HLP <= HCs	0.0340245	0.0545455	74.0796	6.211	0.954183	k__Bacteria|p__Proteobacteria|c__Gammaproteobacteria|o__Enterobacterales|f__Enterobacteriaceae|g__Klebsiella|s__Klebsiella_variicola	0.00943	0	0	0	0	0	0	0	0	0	0	0	0	0	0	0	0	0	0	0	0	0	0	0	0	0	0	0	0	0	0	0	0	0	0	0
k__Bacteria|p__Proteobacteria|c__Gammaproteobacteria|o__Enterobacterales|f__Enterobacteriaceae|g__Raoultella	0.435754	-0.030303	0.030303	0	0.00266273	0	HLP <= HCs	0.00159764	0.0181818	0	#NAME?	0.630941	k__Bacteria|p__Proteobacteria|c__Gammaproteobacteria|o__Enterobacterales|f__Enterobacteriaceae|g__Raoultella	0	0	0	0	0	0	0	0	0	0	0	0.08787	0	0	0	0	0	0	0	0	0	0	0	0	0	0	0	0	0	0	0	0	0	0	0	0
k__Bacteria|p__Proteobacteria|c__Gammaproteobacteria|o__Enterobacterales|f__Enterobacteriaceae|g__Raoultella|s__Raoultella_ornithinolytica	NaN	0	0	0	0	0	HCs <=> HLP	0	0	NaN	NaN	NaN	k__Bacteria|p__Proteobacteria|c__Gammaproteobacteria|o__Enterobacterales|f__Enterobacteriaceae|g__Raoultella|s__Raoultella_ornithinolytica	0	0	0	0	0	0	0	0	0	0	0	0	0	0	0	0	0	0	0	0	0	0	0	0	0	0	0	0	0	0	0	0	0	0	0	0
k__Bacteria|p__Proteobacteria|c__Gammaproteobacteria|o__Enterobacterales|f__Enterobacteriaceae|g__Raoultella|s__Raoultella_planticola	0.435754	-0.030303	0.030303	0	0.00266273	0	HLP <= HCs	0.00159764	0.0181818	0	#NAME?	0.630941	k__Bacteria|p__Proteobacteria|c__Gammaproteobacteria|o__Enterobacterales|f__Enterobacteriaceae|g__Raoultella|s__Raoultella_planticola	0	0	0	0	0	0	0	0	0	0	0	0.08787	0	0	0	0	0	0	0	0	0	0	0	0	0	0	0	0	0	0	0	0	0	0	0	0
k__Bacteria|p__Proteobacteria|c__Gammaproteobacteria|o__Pasteurellales	0.289115	0.137741	0.242424	0.363636	0.00852939	0.05302	HCs <= HLP	0.0263256	0.290909	6.21615	2.63602	0.613103	k__Bacteria|p__Proteobacteria|c__Gammaproteobacteria|o__Pasteurellales	0	0	0.60126	0	0	0.02356	0.01201	0	0	0.00267	0	0.06364	0	0	0	0.0014	0	0	0	0	0.01636	0	0.24284	0.00796	0	0.0107	0	0	0	0	0	0	0.04941	0.12967	0	0.00392
k__Bacteria|p__Proteobacteria|c__Gammaproteobacteria|o__Pasteurellales|f__Pasteurellaceae	0.289115	0.137741	0.242424	0.363636	0.00852939	0.05302	HCs <= HLP	0.0263256	0.290909	6.21615	2.63602	0.613103	k__Bacteria|p__Proteobacteria|c__Gammaproteobacteria|o__Pasteurellales|f__Pasteurellaceae	0	0	0.60126	0	0	0.02356	0.01201	0	0	0.00267	0	0.06364	0	0	0	0.0014	0	0	0	0	0.01636	0	0.24284	0.00796	0	0.0107	0	0	0	0	0	0	0.04941	0.12967	0	0.00392
k__Bacteria|p__Proteobacteria|c__Gammaproteobacteria|o__Pasteurellales|f__Pasteurellaceae|g__Haemophilus	0.289115	0.137741	0.242424	0.363636	0.00852939	0.05302	HCs <= HLP	0.0263256	0.290909	6.21615	2.63602	0.613103	k__Bacteria|p__Proteobacteria|c__Gammaproteobacteria|o__Pasteurellales|f__Pasteurellaceae|g__Haemophilus	0	0	0.60126	0	0	0.02356	0.01201	0	0	0.00267	0	0.06364	0	0	0	0.0014	0	0	0	0	0.01636	0	0.24284	0.00796	0	0.0107	0	0	0	0	0	0	0.04941	0.12967	0	0.00392
k__Bacteria|p__Proteobacteria|c__Gammaproteobacteria|o__Pasteurellales|f__Pasteurellaceae|g__Haemophilus|s__Haemophilus_parainfluenzae	0.196474	0.155647	0.181818	0.318182	0.00527576	0.0468445	HCs <= HLP	0.0219033	0.236364	8.87921	3.15043	0.557612	k__Bacteria|p__Proteobacteria|c__Gammaproteobacteria|o__Pasteurellales|f__Pasteurellaceae|g__Haemophilus|s__Haemophilus_parainfluenzae	0	0	0.60126	0	0	0.01419	0.00676	0	0	0.00267	0	0.01351	0	0	0	0	0	0	0	0	0.00605	0	0.22294	0	0	0.0107	0	0	0	0	0	0	0.02321	0.12967	0	0.00392
k__Bacteria|p__Proteobacteria|c__Gammaproteobacteria|o__Pasteurellales|f__Pasteurellaceae|g__Haemophilus|s__Haemophilus_sp_HMSC71H05	0.622847	0.0564738	0.181818	0.227273	0.00325303	0.006175	HCs <= HLP	0.00442182	0.2	1.89823	0.924655	0.794968	k__Bacteria|p__Proteobacteria|c__Gammaproteobacteria|o__Pasteurellales|f__Pasteurellaceae|g__Haemophilus|s__Haemophilus_sp_HMSC71H05	0	0	0	0	0	0.00936	0.00525	0	0	0	0	0.05013	0	0	0	0.0014	0	0	0	0	0.0103	0	0.0199	0.00796	0	0	0	0	0	0	0	0	0.0262	0	0	0
k__Bacteria|p__Proteobacteria|c__Gammaproteobacteria|o__Pseudomonadales	NaN	0	0	0	0	0	HCs <=> HLP	0	0	NaN	NaN	NaN	k__Bacteria|p__Proteobacteria|c__Gammaproteobacteria|o__Pseudomonadales	0	0	0	0	0	0	0	0	0	0	0	0	0	0	0	0	0	0	0	0	0	0	0	0	0	0	0	0	0	0	0	0	0	0	0	0
k__Bacteria|p__Proteobacteria|c__Gammaproteobacteria|o__Pseudomonadales|f__Moraxellaceae	NaN	0	0	0	0	0	HCs <=> HLP	0	0	NaN	NaN	NaN	k__Bacteria|p__Proteobacteria|c__Gammaproteobacteria|o__Pseudomonadales|f__Moraxellaceae	0	0	0	0	0	0	0	0	0	0	0	0	0	0	0	0	0	0	0	0	0	0	0	0	0	0	0	0	0	0	0	0	0	0	0	0
k__Bacteria|p__Proteobacteria|c__Gammaproteobacteria|o__Pseudomonadales|f__Moraxellaceae|g__Acinetobacter	NaN	0	0	0	0	0	HCs <=> HLP	0	0	NaN	NaN	NaN	k__Bacteria|p__Proteobacteria|c__Gammaproteobacteria|o__Pseudomonadales|f__Moraxellaceae|g__Acinetobacter	0	0	0	0	0	0	0	0	0	0	0	0	0	0	0	0	0	0	0	0	0	0	0	0	0	0	0	0	0	0	0	0	0	0	0	0
k__Bacteria|p__Proteobacteria|c__Gammaproteobacteria|o__Pseudomonadales|f__Moraxellaceae|g__Acinetobacter|s__Acinetobacter_johnsonii	NaN	0	0	0	0	0	HCs <=> HLP	0	0	NaN	NaN	NaN	k__Bacteria|p__Proteobacteria|c__Gammaproteobacteria|o__Pseudomonadales|f__Moraxellaceae|g__Acinetobacter|s__Acinetobacter_johnsonii	0	0	0	0	0	0	0	0	0	0	0	0	0	0	0	0	0	0	0	0	0	0	0	0	0	0	0	0	0	0	0	0	0	0	0	0
k__Bacteria|p__Proteobacteria|c__Proteobacteria_unclassified	0.48569	-0.0661157	0.151515	0.0909091	0.0237976	0.00138409	HLP <= HCs	0.0148322	0.127273	0.058161	-4.1038	0.669452	k__Bacteria|p__Proteobacteria|c__Proteobacteria_unclassified	0	0	0	0.03626	0.01679	0	0	0	0	0.01845	0	0	0	0	0	0	0	0	0.012	0	0	0	0	0	0	0	0	0	0	0	0	0.10558	0	0	0	0.61835
k__Bacteria|p__Proteobacteria|c__Proteobacteria_unclassified|o__Proteobacteria_unclassified	0.48569	-0.0661157	0.151515	0.0909091	0.0237976	0.00138409	HLP <= HCs	0.0148322	0.127273	0.058161	-4.1038	0.669452	k__Bacteria|p__Proteobacteria|c__Proteobacteria_unclassified|o__Proteobacteria_unclassified	0	0	0	0.03626	0.01679	0	0	0	0	0.01845	0	0	0	0	0	0	0	0	0.012	0	0	0	0	0	0	0	0	0	0	0	0	0.10558	0	0	0	0.61835
k__Bacteria|p__Proteobacteria|c__Proteobacteria_unclassified|o__Proteobacteria_unclassified|f__Proteobacteria_unclassified	0.48569	-0.0661157	0.151515	0.0909091	0.0237976	0.00138409	HLP <= HCs	0.0148322	0.127273	0.058161	-4.1038	0.669452	k__Bacteria|p__Proteobacteria|c__Proteobacteria_unclassified|o__Proteobacteria_unclassified|f__Proteobacteria_unclassified	0	0	0	0.03626	0.01679	0	0	0	0	0.01845	0	0	0	0	0	0	0	0	0.012	0	0	0	0	0	0	0	0	0	0	0	0	0.10558	0	0	0	0.61835
k__Bacteria|p__Proteobacteria|c__Proteobacteria_unclassified|o__Proteobacteria_unclassified|f__Proteobacteria_unclassified|g__Proteobacteria_unclassified	0.48569	-0.0661157	0.151515	0.0909091	0.0237976	0.00138409	HLP <= HCs	0.0148322	0.127273	0.058161	-4.1038	0.669452	k__Bacteria|p__Proteobacteria|c__Proteobacteria_unclassified|o__Proteobacteria_unclassified|f__Proteobacteria_unclassified|g__Proteobacteria_unclassified	0	0	0	0.03626	0.01679	0	0	0	0	0.01845	0	0	0	0	0	0	0	0	0.012	0	0	0	0	0	0	0	0	0	0	0	0	0.10558	0	0	0	0.61835
k__Bacteria|p__Proteobacteria|c__Proteobacteria_unclassified|o__Proteobacteria_unclassified|f__Proteobacteria_unclassified|g__Proteobacteria_unclassified|s__Proteobacteria_bacterium_CAG_139	0.48569	-0.0661157	0.151515	0.0909091	0.0237976	0.00138409	HLP <= HCs	0.0148322	0.127273	0.058161	-4.1038	0.669452	k__Bacteria|p__Proteobacteria|c__Proteobacteria_unclassified|o__Proteobacteria_unclassified|f__Proteobacteria_unclassified|g__Proteobacteria_unclassified|s__Proteobacteria_bacterium_CAG_139	0	0	0	0.03626	0.01679	0	0	0	0	0.01845	0	0	0	0	0	0	0	0	0.012	0	0	0	0	0	0	0	0	0	0	0	0	0.10558	0	0	0	0.61835
k__Bacteria|p__Spirochaetes	0.234979	0.0454545	0	0.0454545	0	0.0243005	HCs <= HLP	0.00972018	0.0181818	Inf	Inf	0.557612	k__Bacteria|p__Spirochaetes	0	0	0	0	0	0	0	0	0	0	0	0	0	0	0	0	0	0	0	0	0	0	0	0	0	0	0	0	0	0	0	0	0	0	0	0
k__Bacteria|p__Spirochaetes|c__Spirochaetia	0.234979	0.0454545	0	0.0454545	0	0.0243005	HCs <= HLP	0.00972018	0.0181818	Inf	Inf	0.557612	k__Bacteria|p__Spirochaetes|c__Spirochaetia	0	0	0	0	0	0	0	0	0	0	0	0	0	0	0	0	0	0	0	0	0	0	0	0	0	0	0	0	0	0	0	0	0	0	0	0
k__Bacteria|p__Spirochaetes|c__Spirochaetia|o__Brachyspirales	0.234979	0.0454545	0	0.0454545	0	0.00623727	HCs <= HLP	0.00249491	0.0181818	Inf	Inf	0.557612	k__Bacteria|p__Spirochaetes|c__Spirochaetia|o__Brachyspirales	0	0	0	0	0	0	0	0	0	0	0	0	0	0	0	0	0	0	0	0	0	0	0	0	0	0	0	0	0	0	0	0	0	0	0	0
k__Bacteria|p__Spirochaetes|c__Spirochaetia|o__Brachyspirales|f__Brachyspiraceae	0.234979	0.0454545	0	0.0454545	0	0.00623727	HCs <= HLP	0.00249491	0.0181818	Inf	Inf	0.557612	k__Bacteria|p__Spirochaetes|c__Spirochaetia|o__Brachyspirales|f__Brachyspiraceae	0	0	0	0	0	0	0	0	0	0	0	0	0	0	0	0	0	0	0	0	0	0	0	0	0	0	0	0	0	0	0	0	0	0	0	0
k__Bacteria|p__Spirochaetes|c__Spirochaetia|o__Brachyspirales|f__Brachyspiraceae|g__Brachyspira	0.234979	0.0454545	0	0.0454545	0	0.00623727	HCs <= HLP	0.00249491	0.0181818	Inf	Inf	0.557612	k__Bacteria|p__Spirochaetes|c__Spirochaetia|o__Brachyspirales|f__Brachyspiraceae|g__Brachyspira	0	0	0	0	0	0	0	0	0	0	0	0	0	0	0	0	0	0	0	0	0	0	0	0	0	0	0	0	0	0	0	0	0	0	0	0
k__Bacteria|p__Spirochaetes|c__Spirochaetia|o__Brachyspirales|f__Brachyspiraceae|g__Brachyspira|s__Brachyspira_pilosicoli	0.234979	0.0454545	0	0.0454545	0	0.00623727	HCs <= HLP	0.00249491	0.0181818	Inf	Inf	0.557612	k__Bacteria|p__Spirochaetes|c__Spirochaetia|o__Brachyspirales|f__Brachyspiraceae|g__Brachyspira|s__Brachyspira_pilosicoli	0	0	0	0	0	0	0	0	0	0	0	0	0	0	0	0	0	0	0	0	0	0	0	0	0	0	0	0	0	0	0	0	0	0	0	0
k__Bacteria|p__Spirochaetes|c__Spirochaetia|o__Spirochaetales	0.234979	0.0454545	0	0.0454545	0	0.0180632	HCs <= HLP	0.00722527	0.0181818	Inf	Inf	0.557612	k__Bacteria|p__Spirochaetes|c__Spirochaetia|o__Spirochaetales	0	0	0	0	0	0	0	0	0	0	0	0	0	0	0	0	0	0	0	0	0	0	0	0	0	0	0	0	0	0	0	0	0	0	0	0
k__Bacteria|p__Spirochaetes|c__Spirochaetia|o__Spirochaetales|f__Spirochaetaceae	0.234979	0.0454545	0	0.0454545	0	0.0180632	HCs <= HLP	0.00722527	0.0181818	Inf	Inf	0.557612	k__Bacteria|p__Spirochaetes|c__Spirochaetia|o__Spirochaetales|f__Spirochaetaceae	0	0	0	0	0	0	0	0	0	0	0	0	0	0	0	0	0	0	0	0	0	0	0	0	0	0	0	0	0	0	0	0	0	0	0	0
k__Bacteria|p__Spirochaetes|c__Spirochaetia|o__Spirochaetales|f__Spirochaetaceae|g__Treponema	0.234979	0.0454545	0	0.0454545	0	0.0180632	HCs <= HLP	0.00722527	0.0181818	Inf	Inf	0.557612	k__Bacteria|p__Spirochaetes|c__Spirochaetia|o__Spirochaetales|f__Spirochaetaceae|g__Treponema	0	0	0	0	0	0	0	0	0	0	0	0	0	0	0	0	0	0	0	0	0	0	0	0	0	0	0	0	0	0	0	0	0	0	0	0
k__Bacteria|p__Spirochaetes|c__Spirochaetia|o__Spirochaetales|f__Spirochaetaceae|g__Treponema|s__Treponema_succinifaciens	0.234979	0.0454545	0	0.0454545	0	0.0180632	HCs <= HLP	0.00722527	0.0181818	Inf	Inf	0.557612	k__Bacteria|p__Spirochaetes|c__Spirochaetia|o__Spirochaetales|f__Spirochaetaceae|g__Treponema|s__Treponema_succinifaciens	0	0	0	0	0	0	0	0	0	0	0	0	0	0	0	0	0	0	0	0	0	0	0	0	0	0	0	0	0	0	0	0	0	0	0	0
k__Bacteria|p__Synergistetes	0.435754	-0.030303	0.030303	0	0.00667758	0	HLP <= HCs	0.00400655	0.0181818	0	#NAME?	0.630941	k__Bacteria|p__Synergistetes	0	0.22036	0	0	0	0	0	0	0	0	0	0	0	0	0	0	0	0	0	0	0	0	0	0	0	0	0	0	0	0	0	0	0	0	0	0
k__Bacteria|p__Synergistetes|c__Synergistia	0.435754	-0.030303	0.030303	0	0.00667758	0	HLP <= HCs	0.00400655	0.0181818	0	#NAME?	0.630941	k__Bacteria|p__Synergistetes|c__Synergistia	0	0.22036	0	0	0	0	0	0	0	0	0	0	0	0	0	0	0	0	0	0	0	0	0	0	0	0	0	0	0	0	0	0	0	0	0	0
k__Bacteria|p__Synergistetes|c__Synergistia|o__Synergistales	0.435754	-0.030303	0.030303	0	0.00667758	0	HLP <= HCs	0.00400655	0.0181818	0	#NAME?	0.630941	k__Bacteria|p__Synergistetes|c__Synergistia|o__Synergistales	0	0.22036	0	0	0	0	0	0	0	0	0	0	0	0	0	0	0	0	0	0	0	0	0	0	0	0	0	0	0	0	0	0	0	0	0	0
k__Bacteria|p__Synergistetes|c__Synergistia|o__Synergistales|f__Synergistaceae	0.435754	-0.030303	0.030303	0	0.00667758	0	HLP <= HCs	0.00400655	0.0181818	0	#NAME?	0.630941	k__Bacteria|p__Synergistetes|c__Synergistia|o__Synergistales|f__Synergistaceae	0	0.22036	0	0	0	0	0	0	0	0	0	0	0	0	0	0	0	0	0	0	0	0	0	0	0	0	0	0	0	0	0	0	0	0	0	0
k__Bacteria|p__Synergistetes|c__Synergistia|o__Synergistales|f__Synergistaceae|g__Cloacibacillus	0.435754	-0.030303	0.030303	0	0.00667758	0	HLP <= HCs	0.00400655	0.0181818	0	#NAME?	0.630941	k__Bacteria|p__Synergistetes|c__Synergistia|o__Synergistales|f__Synergistaceae|g__Cloacibacillus	0	0.22036	0	0	0	0	0	0	0	0	0	0	0	0	0	0	0	0	0	0	0	0	0	0	0	0	0	0	0	0	0	0	0	0	0	0
k__Bacteria|p__Synergistetes|c__Synergistia|o__Synergistales|f__Synergistaceae|g__Cloacibacillus|s__Cloacibacillus_porcorum	0.435754	-0.030303	0.030303	0	0.00667758	0	HLP <= HCs	0.00400655	0.0181818	0	#NAME?	0.630941	k__Bacteria|p__Synergistetes|c__Synergistia|o__Synergistales|f__Synergistaceae|g__Cloacibacillus|s__Cloacibacillus_porcorum	0	0.22036	0	0	0	0	0	0	0	0	0	0	0	0	0	0	0	0	0	0	0	0	0	0	0	0	0	0	0	0	0	0	0	0	0	0
k__Bacteria|p__Synergistetes|c__Synergistia|o__Synergistales|f__Synergistaceae|g__Pyramidobacter	NaN	0	0	0	0	0	HCs <=> HLP	0	0	NaN	NaN	NaN	k__Bacteria|p__Synergistetes|c__Synergistia|o__Synergistales|f__Synergistaceae|g__Pyramidobacter	0	0	0	0	0	0	0	0	0	0	0	0	0	0	0	0	0	0	0	0	0	0	0	0	0	0	0	0	0	0	0	0	0	0	0	0
k__Bacteria|p__Synergistetes|c__Synergistia|o__Synergistales|f__Synergistaceae|g__Pyramidobacter|s__Pyramidobacter_piscolens	NaN	0	0	0	0	0	HCs <=> HLP	0	0	NaN	NaN	NaN	k__Bacteria|p__Synergistetes|c__Synergistia|o__Synergistales|f__Synergistaceae|g__Pyramidobacter|s__Pyramidobacter_piscolens	0	0	0	0	0	0	0	0	0	0	0	0	0	0	0	0	0	0	0	0	0	0	0	0	0	0	0	0	0	0	0	0	0	0	0	0
k__Bacteria|p__Tenericutes	0.254762	-0.0606061	0.0606061	0	0.00184091	0	HLP <= HCs	0.00110455	0.0363636	0	#NAME?	0.557612	k__Bacteria|p__Tenericutes	0	0	0	0	0	0	0	0	0	0	0	0	0	0	0	0	0.0603	0	0	0	0	0	0	0	0	0	0	0.00045	0	0	0	0	0	0	0	0
k__Bacteria|p__Tenericutes|c__Mollicutes	0.254762	-0.0606061	0.0606061	0	0.00184091	0	HLP <= HCs	0.00110455	0.0363636	0	#NAME?	0.557612	k__Bacteria|p__Tenericutes|c__Mollicutes	0	0	0	0	0	0	0	0	0	0	0	0	0	0	0	0	0.0603	0	0	0	0	0	0	0	0	0	0	0.00045	0	0	0	0	0	0	0	0
k__Bacteria|p__Tenericutes|c__Mollicutes|o__Mycoplasmatales	0.254762	-0.0606061	0.0606061	0	0.00184091	0	HLP <= HCs	0.00110455	0.0363636	0	#NAME?	0.557612	k__Bacteria|p__Tenericutes|c__Mollicutes|o__Mycoplasmatales	0	0	0	0	0	0	0	0	0	0	0	0	0	0	0	0	0.0603	0	0	0	0	0	0	0	0	0	0	0.00045	0	0	0	0	0	0	0	0
k__Bacteria|p__Tenericutes|c__Mollicutes|o__Mycoplasmatales|f__Mycoplasmataceae	0.254762	-0.0606061	0.0606061	0	0.00184091	0	HLP <= HCs	0.00110455	0.0363636	0	#NAME?	0.557612	k__Bacteria|p__Tenericutes|c__Mollicutes|o__Mycoplasmatales|f__Mycoplasmataceae	0	0	0	0	0	0	0	0	0	0	0	0	0	0	0	0	0.0603	0	0	0	0	0	0	0	0	0	0	0.00045	0	0	0	0	0	0	0	0
k__Bacteria|p__Tenericutes|c__Mollicutes|o__Mycoplasmatales|f__Mycoplasmataceae|g__Mycoplasma	0.254762	-0.0606061	0.0606061	0	0.00184091	0	HLP <= HCs	0.00110455	0.0363636	0	#NAME?	0.557612	k__Bacteria|p__Tenericutes|c__Mollicutes|o__Mycoplasmatales|f__Mycoplasmataceae|g__Mycoplasma	0	0	0	0	0	0	0	0	0	0	0	0	0	0	0	0	0.0603	0	0	0	0	0	0	0	0	0	0	0.00045	0	0	0	0	0	0	0	0
k__Bacteria|p__Tenericutes|c__Mollicutes|o__Mycoplasmatales|f__Mycoplasmataceae|g__Mycoplasma|s__Mycoplasma_hominis	0.254762	-0.0606061	0.0606061	0	0.00184091	0	HLP <= HCs	0.00110455	0.0363636	0	#NAME?	0.557612	k__Bacteria|p__Tenericutes|c__Mollicutes|o__Mycoplasmatales|f__Mycoplasmataceae|g__Mycoplasma|s__Mycoplasma_hominis	0	0	0	0	0	0	0	0	0	0	0	0	0	0	0	0	0.0603	0	0	0	0	0	0	0	0	0	0	0.00045	0	0	0	0	0	0	0	0
k__Bacteria|p__Verrucomicrobia	0.803178	-0.0358127	0.393939	0.318182	0.174673	0.266714	HLP <= HCs	0.211489	0.363636	1.52693	0.610637	0.934083	k__Bacteria|p__Verrucomicrobia	0.56301	0	0	0	0.48983	0	0.16611	0.63814	1.4296	0.02455	0	0.00066	0	1.48814	1.86258	0	0	0	0	0	0	0	0	0.13246	0	0	0.66942	0	0	0	0	0	0	0	0	1.13934
k__Bacteria|p__Verrucomicrobia|c__Verrucomicrobiae	0.803178	-0.0358127	0.393939	0.318182	0.174673	0.266714	HLP <= HCs	0.211489	0.363636	1.52693	0.610637	0.934083	k__Bacteria|p__Verrucomicrobia|c__Verrucomicrobiae	0.56301	0	0	0	0.48983	0	0.16611	0.63814	1.4296	0.02455	0	0.00066	0	1.48814	1.86258	0	0	0	0	0	0	0	0	0.13246	0	0	0.66942	0	0	0	0	0	0	0	0	1.13934
k__Bacteria|p__Verrucomicrobia|c__Verrucomicrobiae|o__Verrucomicrobiales	0.803178	-0.0358127	0.393939	0.318182	0.174673	0.266714	HLP <= HCs	0.211489	0.363636	1.52693	0.610637	0.934083	k__Bacteria|p__Verrucomicrobia|c__Verrucomicrobiae|o__Verrucomicrobiales	0.56301	0	0	0	0.48983	0	0.16611	0.63814	1.4296	0.02455	0	0.00066	0	1.48814	1.86258	0	0	0	0	0	0	0	0	0.13246	0	0	0.66942	0	0	0	0	0	0	0	0	1.13934
k__Bacteria|p__Verrucomicrobia|c__Verrucomicrobiae|o__Verrucomicrobiales|f__Akkermansiaceae	0.803178	-0.0358127	0.393939	0.318182	0.174673	0.266714	HLP <= HCs	0.211489	0.363636	1.52693	0.610637	0.934083	k__Bacteria|p__Verrucomicrobia|c__Verrucomicrobiae|o__Verrucomicrobiales|f__Akkermansiaceae	0.56301	0	0	0	0.48983	0	0.16611	0.63814	1.4296	0.02455	0	0.00066	0	1.48814	1.86258	0	0	0	0	0	0	0	0	0.13246	0	0	0.66942	0	0	0	0	0	0	0	0	1.13934
k__Bacteria|p__Verrucomicrobia|c__Verrucomicrobiae|o__Verrucomicrobiales|f__Akkermansiaceae|g__Akkermansia	0.803178	-0.0358127	0.393939	0.318182	0.174673	0.266714	HLP <= HCs	0.211489	0.363636	1.52693	0.610637	0.934083	k__Bacteria|p__Verrucomicrobia|c__Verrucomicrobiae|o__Verrucomicrobiales|f__Akkermansiaceae|g__Akkermansia	0.56301	0	0	0	0.48983	0	0.16611	0.63814	1.4296	0.02455	0	0.00066	0	1.48814	1.86258	0	0	0	0	0	0	0	0	0.13246	0	0	0.66942	0	0	0	0	0	0	0	0	1.13934
k__Bacteria|p__Verrucomicrobia|c__Verrucomicrobiae|o__Verrucomicrobiales|f__Akkermansiaceae|g__Akkermansia|s__Akkermansia_muciniphila	0.803178	-0.0358127	0.393939	0.318182	0.174673	0.266714	HLP <= HCs	0.211489	0.363636	1.52693	0.610637	0.934083	k__Bacteria|p__Verrucomicrobia|c__Verrucomicrobiae|o__Verrucomicrobiales|f__Akkermansiaceae|g__Akkermansia|s__Akkermansia_muciniphila	0.56301	0	0	0	0.48983	0	0.16611	0.63814	1.4296	0.02455	0	0.00066	0	1.48814	1.86258	0	0	0	0	0	0	0	0	0.13246	0	0	0.66942	0	0	0	0	0	0	0	0	1.13934
k__Eukaryota	0.254762	-0.0606061	0.0606061	0	0.00223485	0	HLP <= HCs	0.00134091	0.0363636	0	#NAME?	0.557612	k__Eukaryota	0	0	0	0	0	0	0	0	0	0	0	0	0	0	0	0	0	0	0	0	0	0	0	0	0	0	0	0.00223	0	0.07152	0	0	0	0	0	0
k__Eukaryota|p__Ascomycota	NaN	0	0	0	0	0	HCs <=> HLP	0	0	NaN	NaN	NaN	k__Eukaryota|p__Ascomycota	0	0	0	0	0	0	0	0	0	0	0	0	0	0	0	0	0	0	0	0	0	0	0	0	0	0	0	0	0	0	0	0	0	0	0	0
k__Eukaryota|p__Ascomycota|c__Saccharomycetes	NaN	0	0	0	0	0	HCs <=> HLP	0	0	NaN	NaN	NaN	k__Eukaryota|p__Ascomycota|c__Saccharomycetes	0	0	0	0	0	0	0	0	0	0	0	0	0	0	0	0	0	0	0	0	0	0	0	0	0	0	0	0	0	0	0	0	0	0	0	0
k__Eukaryota|p__Ascomycota|c__Saccharomycetes|o__Saccharomycetales	NaN	0	0	0	0	0	HCs <=> HLP	0	0	NaN	NaN	NaN	k__Eukaryota|p__Ascomycota|c__Saccharomycetes|o__Saccharomycetales	0	0	0	0	0	0	0	0	0	0	0	0	0	0	0	0	0	0	0	0	0	0	0	0	0	0	0	0	0	0	0	0	0	0	0	0
k__Eukaryota|p__Ascomycota|c__Saccharomycetes|o__Saccharomycetales|f__Saccharomycetaceae	NaN	0	0	0	0	0	HCs <=> HLP	0	0	NaN	NaN	NaN	k__Eukaryota|p__Ascomycota|c__Saccharomycetes|o__Saccharomycetales|f__Saccharomycetaceae	0	0	0	0	0	0	0	0	0	0	0	0	0	0	0	0	0	0	0	0	0	0	0	0	0	0	0	0	0	0	0	0	0	0	0	0
k__Eukaryota|p__Ascomycota|c__Saccharomycetes|o__Saccharomycetales|f__Saccharomycetaceae|g__Saccharomyces	NaN	0	0	0	0	0	HCs <=> HLP	0	0	NaN	NaN	NaN	k__Eukaryota|p__Ascomycota|c__Saccharomycetes|o__Saccharomycetales|f__Saccharomycetaceae|g__Saccharomyces	0	0	0	0	0	0	0	0	0	0	0	0	0	0	0	0	0	0	0	0	0	0	0	0	0	0	0	0	0	0	0	0	0	0	0	0
k__Eukaryota|p__Ascomycota|c__Saccharomycetes|o__Saccharomycetales|f__Saccharomycetaceae|g__Saccharomyces|s__Saccharomyces_cerevisiae	NaN	0	0	0	0	0	HCs <=> HLP	0	0	NaN	NaN	NaN	k__Eukaryota|p__Ascomycota|c__Saccharomycetes|o__Saccharomycetales|f__Saccharomycetaceae|g__Saccharomyces|s__Saccharomyces_cerevisiae	0	0	0	0	0	0	0	0	0	0	0	0	0	0	0	0	0	0	0	0	0	0	0	0	0	0	0	0	0	0	0	0	0	0	0	0
k__Eukaryota|p__Eukaryota_unclassified	0.254762	-0.0606061	0.0606061	0	0.00223485	0	HLP <= HCs	0.00134091	0.0363636	0	#NAME?	0.557612	k__Eukaryota|p__Eukaryota_unclassified	0	0	0	0	0	0	0	0	0	0	0	0	0	0	0	0	0	0	0	0	0	0	0	0	0	0	0	0.00223	0	0.07152	0	0	0	0	0	0
k__Eukaryota|p__Eukaryota_unclassified|c__Eukaryota_unclassified	0.254762	-0.0606061	0.0606061	0	0.00223485	0	HLP <= HCs	0.00134091	0.0363636	0	#NAME?	0.557612	k__Eukaryota|p__Eukaryota_unclassified|c__Eukaryota_unclassified	0	0	0	0	0	0	0	0	0	0	0	0	0	0	0	0	0	0	0	0	0	0	0	0	0	0	0	0.00223	0	0.07152	0	0	0	0	0	0
k__Eukaryota|p__Eukaryota_unclassified|c__Eukaryota_unclassified|o__Eukaryota_unclassified	0.254762	-0.0606061	0.0606061	0	0.00223485	0	HLP <= HCs	0.00134091	0.0363636	0	#NAME?	0.557612	k__Eukaryota|p__Eukaryota_unclassified|c__Eukaryota_unclassified|o__Eukaryota_unclassified	0	0	0	0	0	0	0	0	0	0	0	0	0	0	0	0	0	0	0	0	0	0	0	0	0	0	0	0.00223	0	0.07152	0	0	0	0	0	0
k__Eukaryota|p__Eukaryota_unclassified|c__Eukaryota_unclassified|o__Eukaryota_unclassified|f__Eukaryota_unclassified	0.254762	-0.0606061	0.0606061	0	0.00223485	0	HLP <= HCs	0.00134091	0.0363636	0	#NAME?	0.557612	k__Eukaryota|p__Eukaryota_unclassified|c__Eukaryota_unclassified|o__Eukaryota_unclassified|f__Eukaryota_unclassified	0	0	0	0	0	0	0	0	0	0	0	0	0	0	0	0	0	0	0	0	0	0	0	0	0	0	0	0.00223	0	0.07152	0	0	0	0	0	0
k__Eukaryota|p__Eukaryota_unclassified|c__Eukaryota_unclassified|o__Eukaryota_unclassified|f__Eukaryota_unclassified|g__Blastocystis	0.254762	-0.0606061	0.0606061	0	0.00223485	0	HLP <= HCs	0.00134091	0.0363636	0	#NAME?	0.557612	k__Eukaryota|p__Eukaryota_unclassified|c__Eukaryota_unclassified|o__Eukaryota_unclassified|f__Eukaryota_unclassified|g__Blastocystis	0	0	0	0	0	0	0	0	0	0	0	0	0	0	0	0	0	0	0	0	0	0	0	0	0	0	0	0.00223	0	0.07152	0	0	0	0	0	0
k__Eukaryota|p__Eukaryota_unclassified|c__Eukaryota_unclassified|o__Eukaryota_unclassified|f__Eukaryota_unclassified|g__Blastocystis|s__Blastocystis_sp_subtype_1	0.254762	-0.0606061	0.0606061	0	0.00223485	0	HLP <= HCs	0.00134091	0.0363636	0	#NAME?	0.557612	k__Eukaryota|p__Eukaryota_unclassified|c__Eukaryota_unclassified|o__Eukaryota_unclassified|f__Eukaryota_unclassified|g__Blastocystis|s__Blastocystis_sp_subtype_1	0	0	0	0	0	0	0	0	0	0	0	0	0	0	0	0	0	0	0	0	0	0	0	0	0	0	0	0.00223	0	0.07152	0	0	0	0	0	0
[truncated: 19 more columns]

## Sheet: Table S1D. Phyla
Table S1D. Phyla analysis.
ID	mean_abun_HCs	mean_abun_HLP	Pvalue	Effect_size	mean_occ_HCs	mean_occ_HLP	mean_abun_HCs	mean_abun_HLP	enrichment	mean_abun	mean_occ	FC	log2FC	Qvalue	ID	Ec010	Ec011	Ec012	Ec013	Ec018	Ec003	Ec019	Ec020	Ec021	Ec022	Ec023	Ec024	Ec005	Ec030	Ec034	Ec037	Ec038	Ec055	Ec008	Ec086	Ec009	Ec087	Ec089	Ec090	Ec097	Ec112	Ec026	Ec029	Ec036	Ec046	Ec056	Ec065	Ec073	Ec078
Actinobacteria	5.92367	1.62563	2.93328e-05	-0.641873	1	1	5.92367	1.62563	HLP < HCs	4.20445	1	0.27443	-1.86549	0.00629538	k__Bacteria|p__Actinobacteria	7.94988	17.5039	0.99982	0.49974	7.7426	0.66668	2.78657	0.60909	0.41115	2.78074	0.43839	1.30356	2.80569	1.84589	0.59052	0.74197	5.26182	1.06522	1.43653	1.08892	3.81444	5.7018	0.22996	3.36917	0.08046	0.80867	4.2207	16.0152	3.1257	1.18798	0.58116	2.32698	3.77628	1.28367
Fusobacteria	0.0114255	0	0.0969622	-0.121212	0.121212	0	0.0114255	0	HLP <= HCs	0.00685527	0.0727273	0	#NAME?	0.557612	k__Bacteria|p__Fusobacteria	0	0	0	0	0	0	0	0	0	0	0	0	0	0	0	0	0.07818	0	0	0	0	0	0	0	0	0	0	0.03703	0.07376	0	0	0	0	0
Spirochaetes	0	0.0243005	0.234979	0.0454545	0	0.0454545	0	0.0243005	HCs <= HLP	0.00972018	0.0181818	Inf	Inf	0.557612	k__Bacteria|p__Spirochaetes	0	0	0	0	0	0	0	0	0	0	0	0	0	0	0	0	0	0	0	0	0	0	0	0	0	0	0	0	0	0	0	0	0	0
Eukaryota_unclassified	0.00223485	0	0.254762	-0.0606061	0.0606061	0	0.00223485	0	HLP <= HCs	0.00134091	0.0363636	0	#NAME?	0.557612	k__Eukaryota|p__Eukaryota_unclassified	0	0	0	0	0	0	0	0	0	0	0	0	0	0	0	0	0	0	0	0	0	0	0	0	0	0	0	0.00223	0	0.07152	0	0	0	0
Tenericutes	0.00184091	0	0.254762	-0.0606061	0.0606061	0	0.00184091	0	HLP <= HCs	0.00110455	0.0363636	0	#NAME?	0.557612	k__Bacteria|p__Tenericutes	0	0	0	0	0	0	0	0	0	0	0	0	0	0	0	0	0.0603	0	0	0	0	0	0	0	0	0	0	0.00045	0	0	0	0	0	0
Proteobacteria	1.13446	4.21012	0.306658	0.165289	1	0.909091	1.13446	4.21012	HCs <= HLP	2.36473	0.963636	3.71112	1.89185	0.630941	k__Bacteria|p__Proteobacteria	0.26624	1.16356	0.75097	1.02428	0.06625	0.03338	0.09819	28.68	0.57987	7.17738	0.00487	0.15151	12.279	0.06369	3.83339	0.14972	0.39114	0	0.35722	0.07792	0.05338	0.47043	0.6321	0.09043	18.6553	0.20736	0.086	0.01758	0.13674	0.00763	0	3.28948	0.09718	0.18051
Synergistetes	0.00667758	0	0.435754	-0.030303	0.030303	0	0.00667758	0	HLP <= HCs	0.00400655	0.0181818	0	#NAME?	0.630941	k__Bacteria|p__Synergistetes	0	0.22036	0	0	0	0	0	0	0	0	0	0	0	0	0	0	0	0	0	0	0	0	0	0	0	0	0	0	0	0	0	0	0	0
Bacteroidetes	35.064	40.6473	0.437606	0.126722	1	1	35.064	40.6473	HCs <= HLP	37.2973	1	1.15923	0.213167	0.630941	k__Bacteria|p__Bacteroidetes	14.115	13.4172	25.715	8.24292	27.5663	62.6719	65.8385	45.4371	18.9116	38.153	84.6885	64.6863	33.1425	9.47616	11.0146	59.1345	11.0023	86.4778	44.9135	53.8904	52.6503	40.9684	30.0712	42.6401	45.3583	61.0177	53.1908	63.2267	28.1771	40.5057	56.0709	58.5842	58.1695	35.7076
Lentisphaerae	0.00692545	0.00049	0.46732	-0.0688705	0.151515	0.0909091	0.00692545	0.00049	HLP <= HCs	0.00435127	0.127273	0.0707535	-3.82106	0.653049	k__Bacteria|p__Lentisphaerae	0	0.1508	0	0	0	0	0.00098	0	0.00544	0	0	0	0	0	0	0	0	0	0	0.01619	0	0	0	0	0	0	0	0	0.02593	0	0	0	0.00534	0
Firmicutes	56.2768	52.4298	0.567958	-0.0936639	1	1	56.2768	52.4298	HLP <= HCs	54.738	1	0.93164	-0.102155	0.751304	k__Bacteria|p__Firmicutes	77.1059	59.1059	72.5343	88.7225	64.135	36.515	31.1096	22.8915	74.8845	46.9498	14.8683	33.2398	51.7728	87.1261	78.9054	39.936	83.2062	12.457	53.2927	44.9266	41.0217	52.8593	69.0667	53.7679	35.906	37.6718	41.8331	14.8261	64.7814	58.2271	43.348	35.7994	37.3054	62.8282
Verrucomicrobia	0.174673	0.266714	0.803178	-0.0358127	0.393939	0.318182	0.174673	0.266714	HLP <= HCs	0.211489	0.363636	1.52693	0.610637	0.934083	k__Bacteria|p__Verrucomicrobia	0.56301	0	0	0	0.48983	0	0.16611	0.63814	1.4296	0.02455	0	0.00066	0	1.48814	1.86258	0	0	0	0	0	0	0	0	0.13246	0	0	0.66942	0	0	0	0	0	0	0
Euryarchaeota	1.39722	0.795682	0.961776	-0.00826446	0.393939	0.454545	1.39722	0.795682	HLP <= HCs	1.1566	0.418182	0.569476	-0.812293	0.980923	k__Archaea|p__Euryarchaeota	0	8.43825	0	1.5106	0	0.11303	0	1.74415	3.77789	4.91448	0	0.61811	0	0	3.79351	0.03777	0	0	0	0	2.46017	0	0	0	0	0.29446	0	5.87467	3.67943	0	0	0	0.64621	0
[truncated: 21 more columns]

## Sheet: Table S1E. Genera 
Table S1E. Genera analysis.
ID	Pvalue	Effect_size	mean_occ_HCs	mean_occ_HLP	mean_abun_HCs	mean_abun_HLP	Enrichment	mean_abun	mean_occ	FC	log2FC	Qvalue	ID	Ec010	Ec011	Ec012	Ec013	Ec018	Ec003	Ec019	Ec020	Ec021	Ec022	Ec023	Ec024	Ec005	Ec030	Ec034	Ec037	Ec038	Ec055	Ec008	Ec086	Ec009	Ec087	Ec089	Ec090	Ec097	Ec112	Ec026	Ec029	Ec036	Ec046	Ec056	Ec065	Ec073	Ec078	Ec079	Ec080
Prevotella	0.185869	0.213499	0.969697	0.954545	21.1068	32.2898	HCs <= HLP	25.58	0.963636	1.52983	0.613373	0.557612	k__Bacteria|p__Bacteroidetes|c__Bacteroidia|o__Bacteroidales|f__Prevotellaceae|g__Prevotella	3.77244	9.85386	0	7.72297	0.96461	58.7637	56.8455	1.44142	6.56009	26.4379	84.6394	63.9355	30.599	4.75915	0.52841	58.84	4.47657	86.4692	0.00443	52.388	51.3869	15.7531	28.3704	19.9874	30.0728	59.7255	30.7234	1.57734	15.2154	39.0438	55.5809	6.552	57.6638	35.0797	1.56844	0
Faecalibacterium	0.0104322	-0.407713	1	1	10.6162	6.68973	HLP < HCs	9.04558	1	0.630146	-0.666242	0.222898	k__Bacteria|p__Firmicutes|c__Clostridia|o__Clostridiales|f__Ruminococcaceae|g__Faecalibacterium	7.53482	4.81324	9.74803	16.201	10.3636	4.2689	7.89449	2.80814	9.09699	11.2077	1.53647	3.15682	10.1359	8.54413	4.95005	11.1782	14.2082	0.96198	12.9957	10.4142	6.24258	8.22736	4.62944	15.6627	1.81908	5.134	9.40989	1.68361	11.5962	11.3682	7.9235	13.1884	5.36848	8.5088	30.2149	15.0792
Bacteroides	0.178972	-0.217631	1	1	8.57422	5.84359	HLP <= HCs	7.48197	1	0.68153	-0.553151	0.557612	k__Bacteria|p__Bacteroidetes|c__Bacteroidia|o__Bacteroidales|f__Bacteroidaceae|g__Bacteroides	8.21301	2.05632	18.1744	0.3213	7.75173	2.75403	6.31158	40.512	3.22515	9.81425	0.04909	0.66732	0.88866	1.68957	4.57519	0.217	4.88819	0.00861	24.5516	0.79228	0.50134	12.3665	1.52287	14.9877	15.0659	1.12013	10.8853	55.9986	5.79275	0.43433	0.44687	29.6507	0.34189	0.55112	20.2483	24.8131
Lachnospiraceae_unclassified	0.23246	0.192837	0.939394	1	5.82582	7.76562	HCs <= HLP	6.60174	0.963636	1.33297	0.41464	0.557612	k__Bacteria|p__Firmicutes|c__Clostridia|o__Clostridiales|f__Lachnospiraceae|g__Lachnospiraceae_unclassified	11.3109	1.14239	16.1002	2.45849	3.21179	6.80026	0.69274	6.58092	0.02899	4.89632	4.70729	6.21238	2.07436	31.4008	2.73872	7.71962	6.63653	0.54279	9.43865	8.51254	10.5653	7.16917	0.83809	3.36704	0.19293	12.6197	4.44223	0	9.14187	1.3576	11.6837	3.5517	6.6491	5.58792	7.00182	3.2701
Eubacterium	0.0907302	-0.272727	1	1	7.14408	5.61822	HLP <= HCs	6.53374	1	0.786416	-0.346635	0.557612	k__Bacteria|p__Firmicutes|c__Clostridia|o__Clostridiales|f__Eubacteriaceae|g__Eubacterium	18.8569	0.36668	3.66711	16.2254	32.8089	12.5666	8.68498	0.04604	8.66323	5.10167	0.02791	1.88552	5.26149	2.10068	1.75218	2.14248	16.4577	0.49625	10.0267	1.4751	7.48791	1.89571	1.73101	4.73038	3.47289	1.37611	4.33017	0.06338	10.3478	3.60337	3.44463	3.17651	7.28894	1.95728	4.80593	3.41418
Roseburia	0.884894	0.0247934	1	1	5.56122	6.35247	HCs <= HLP	5.87772	1	1.14228	0.191916	0.970822	k__Bacteria|p__Firmicutes|c__Clostridia|o__Clostridiales|f__Lachnospiraceae|g__Roseburia	2.12426	0.11866	28.3115	2.84111	2.03125	5.28263	7.28051	1.11465	7.38148	4.76797	0.03313	12.3798	4.90953	8.43566	4.51364	6.02873	7.97918	1.05995	5.54886	2.20988	1.39193	5.45528	2.69055	7.49858	0.72234	2.70746	5.50113	0.10209	1.41255	10.2766	5.80512	6.71742	6.95293	8.05747	0.99387	15.0626
Ruminococcus	0.137228	-0.239669	0.969697	0.909091	4.83888	1.90256	HLP <= HCs	3.66435	0.945455	0.393182	-1.34673	0.557612	k__Bacteria|p__Firmicutes|c__Clostridia|o__Clostridiales|f__Ruminococcaceae|g__Ruminococcus	16.4455	11.9804	0.72822	5.26806	2.49224	0.43159	0.37946	1.00825	4.59764	2.55626	0	2.87421	3.98688	2.70751	1.57872	1.24674	4.82068	0	5.58515	0.85857	1.6069	0.0352	1.01017	2.02115	0.26918	0.79469	1.22557	0	2.33473	1.71468	0.31758	1.17618	1.54301	0.91108	6.81645	12.987
Bifidobacterium	5.99455e-05	-0.644628	0.969697	0.818182	4.21418	0.693738	HLP < HCs	2.806	0.909091	0.16462	-2.60279	0.00629538	k__Bacteria|p__Actinobacteria|c__Actinobacteria|o__Bifidobacteriales|f__Bifidobacteriaceae|g__Bifidobacterium	6.73526	7.50318	0.48865	0	5.88124	0.29979	2.32221	0.19274	0.05098	0.20536	0.04102	0.79308	0.85422	0	0.15234	0.14923	2.31226	0.75142	0.86052	0.50522	3.21589	4.92536	0	2.45571	0	0.42401	3.83262	15.3268	2.08817	0.64566	0.07324	1.08949	2.98125	0.44194	0.34314	3.85156
Coprococcus	0.0376799	-0.333333	1	1	3.22721	2.14489	HLP < HCs	2.79428	1	0.664626	-0.589384	0.419092	k__Bacteria|p__Firmicutes|c__Clostridia|o__Clostridiales|f__Lachnospiraceae|g__Coprococcus	9.70075	2.19695	0.80365	4.01701	2.00186	3.05977	0.77731	0.22491	0.88239	3.45254	0.16432	0.35387	1.58027	13.5419	1.23429	1.42264	2.12459	0.17665	0.94074	1.55554	0.42872	9.48761	1.59966	1.09183	0.11059	0.58124	5.5855	0.16559	0.56518	4.70159	0.68643	0.67671	0.66417	3.49548	0.41862	0.60406
Phascolarctobacterium	0.610865	0.0826446	0.757576	0.863636	2.51286	2.97526	HCs <= HLP	2.69782	0.8	1.18402	0.243688	0.783344	k__Bacteria|p__Firmicutes|c__Negativicutes|o__Acidaminococcales|f__Acidaminococcaceae|g__Phascolarctobacterium	0.43938	10.1771	0.36882	9.16084	0	0.40482	0	1.65548	1.46455	0.62922	4.84332	0	4.73185	0.00143	0.0237	2.42081	2.52726	0.00889	0	3.24031	3.52172	2.42106	6.86177	0.00376	4.66998	6.95122	3.18251	1.94833	0	0.58632	6.8742	0.46321	0	10.8862	2.81088	0
Butyrivibrio	0.153243	0.206612	0.333333	0.545455	1.59061	3.69057	HCs <= HLP	2.4306	0.418182	2.32022	1.21426	0.557612	k__Bacteria|p__Firmicutes|c__Clostridia|o__Clostridiales|f__Lachnospiraceae|g__Butyrivibrio	0	0	0	0	0	0.18885	0	0	24.4513	1.19468	0	0	3.01029	0	38.7419	0.11282	2.93487	0	0.01177	0	0	0	0.05841	0.00554	0	0	0	0	12.872	13.8864	0	0	0.11294	0.43835	0	0
Alistipes	0.00270843	-0.482094	0.969697	0.818182	2.83091	1.52075	HLP < HCs	2.30684	0.909091	0.537196	-0.896478	0.144966	k__Bacteria|p__Bacteroidetes|c__Bacteroidia|o__Bacteroidales|f__Rikenellaceae|g__Alistipes	1.45087	0.12174	4.64795	0.11041	11.1968	0.6975	0.28563	0.49496	5.10752	0.4329	0	0.00889	0.61949	0.98626	3.08068	0.00194	0.11702	0	18.236	0.02029	0.55383	7.62775	0.04981	2.57787	0	0.00731	6.12656	0.18206	2.18429	0.09822	0	15.6693	0.02351	0	0.92409	10.8396
Blautia	0.818133	-0.0385675	1	1	2.50322	1.97721	HLP <= HCs	2.29282	1	0.789864	-0.340324	0.936727	k__Bacteria|p__Firmicutes|c__Clostridia|o__Clostridiales|f__Lachnospiraceae|g__Blautia	1.02781	4.72611	0.75503	18.9571	4.71376	0.56367	0.99183	2.23178	1.70316	2.87227	0.81191	0.57739	3.00896	5.29097	6.65744	1.63967	1.4343	0.24503	0.86171	2.76414	1.63578	1.39977	0.41858	2.09747	5.44965	0.55175	1.29787	0.43963	1.53952	2.97444	1.68432	0.88076	1.73952	1.625	0.70317	0.84019
Escherichia	0.197142	0.19697	0.484848	0.590909	0.829781	3.54581	HCs <= HLP	1.91619	0.527273	4.27319	2.09531	0.557612	k__Bacteria|p__Proteobacteria|c__Gammaproteobacteria|o__Enterobacterales|f__Enterobacteriaceae|g__Escherichia	0.11732	0.59652	0.06934	0	0.01424	0.00983	0	28.2829	0	6.66375	0.00487	0	12.1971	0	3.77541	0	0	0	0.01702	0	0.01474	0.42212	0.10035	0	18.6543	0.1883	0	0	0	0	0	1.08351	0	0	0.09834	0
Streptococcus	0.0365671	0.336088	0.818182	0.909091	0.650526	2.77913	HCs < HLP	1.50197	0.854545	4.27212	2.09495	0.419092	k__Bacteria|p__Firmicutes|c__Bacilli|o__Lactobacillales|f__Streptococcaceae|g__Streptococcus	0.57431	0	1.79777	0.08505	0.00619	0.08655	0.07257	0.33982	0.01232	0.02015	0.62745	0.05287	0	0.03653	0.55732	0.68233	0.12427	1.09016	0.13722	0	0.0681	0.0549	35.0516	2.53448	13.0677	0.4867	0.18862	0.02302	0	0.00042	0.04773	0.08713	0.04694	13.9609	0.0346	0.01327
Dorea	0.214888	-0.201102	1	1	1.62492	1.22306	HLP <= HCs	1.46418	1	0.752688	-0.409876	0.557612	k__Bacteria|p__Firmicutes|c__Clostridia|o__Clostridiales|f__Lachnospiraceae|g__Dorea	1.91052	4.22579	0.4679	3.80633	2.59681	0.22456	0.42719	0.18224	0.50562	3.80747	0.65006	0.2642	3.02718	1.78457	1.89101	2.69604	0.95174	0.6203	0.51333	0.73033	0.98761	0.7857	0.34313	0.82892	0.09536	1.0328	0.64226	0.21399	0.69786	1.01895	0.68008	1.6745	0.34665	1.13196	0.77643	0.59703
Collinsella	0.133626	-0.242424	1	1	1.45114	0.811835	HLP <= HCs	1.19542	1	0.559446	-0.837928	0.557612	k__Bacteria|p__Actinobacteria|c__Coriobacteriia|o__Coriobacteriales|f__Coriobacteriaceae|g__Collinsella	1.12604	9.3683	0.46368	0.00815	1.77818	0.3492	0.36759	0.28279	0.28749	2.57538	0.2963	0.41547	1.37279	1.66499	0.36422	0.41085	2.78027	0.30965	0.49201	0.5262	0.46412	0.64361	0.20922	0.86681	0.07833	0.31562	0.28622	0.2863	0.49424	0.51765	0.46866	1.0744	0.62182	0.58776	0.62919	0.26829
Methanobrevibacter	0.961776	-0.00826446	0.393939	0.454545	1.39583	0.795682	HLP <= HCs	1.15577	0.418182	0.570042	-0.81086	0.980923	k__Archaea|p__Euryarchaeota|c__Methanobacteria|o__Methanobacteriales|f__Methanobacteriaceae|g__Methanobrevibacter	0	8.43825	0	1.5106	0	0.11303	0	1.74415	3.77789	4.91448	0	0.61811	0	0	3.79351	0.03777	0	0	0	0	2.46017	0	0	0	0	0.29446	0	5.87467	3.67943	0	0	0	0.64621	0	2.98494	0
Oscillibacter	0.831397	-0.0358127	1	0.954545	1.10964	0.914261	HLP <= HCs	1.03149	0.981818	0.823927	-0.279412	0.943982	k__Bacteria|p__Firmicutes|c__Clostridia|o__Clostridiales|f__Oscillospiraceae|g__Oscillibacter	0.38063	4.62069	0.46546	0.18599	0.65154	0.22108	0.21044	1.97453	0.95977	0.98364	0.00568	0.07628	1.10777	0.47132	2.40429	0.3233	2.80408	0	1.23729	2.43618	1.29001	1.05987	1.64804	0.81619	1.70354	0.48856	0.35084	0.03538	1.0218	0.88044	0.33103	0.57234	0.4478	0.28662	2.74643	0.13945
Parabacteroides	0.00359011	-0.46832	1	0.909091	1.44412	0.36395	HLP < HCs	1.01205	0.963636	0.252022	-1.98838	0.150509	k__Bacteria|p__Bacteroidetes|c__Bacteroidia|o__Bacteroidales|f__Tannerellaceae|g__Parabacteroides	0.36609	0.77204	1.45648	0.08823	2.13073	0.30426	0.67611	1.05359	0.37483	0.31185	0	0.06393	0.34312	1.41539	0.64357	0.07555	0.83523	0	0.93034	0.17893	0.11222	2.99322	0.09315	1.29469	0.08983	0.08534	2.15617	4.67914	3.59109	0.60101	0.04034	3.11723	0.01118	0.0575	4.37789	0.63754
Lactobacillus	0.84471	0.0330579	0.969697	1	0.940692	1.09223	HCs <= HLP	1.00131	0.981818	1.1611	0.215489	0.951171	k__Bacteria|p__Firmicutes|c__Bacilli|o__Lactobacillales|f__Lactobacillaceae|g__Lactobacillus	0.11844	0.02558	0.5955	0	0.0039	0.27361	0.43274	0.18922	0.02661	0.21518	0.14351	0.30778	0.42019	0.33709	0.01902	0.67172	1.61971	3.28429	0.17348	0.38964	2.32718	6.0157	0.28378	2.64368	0.12646	0.86898	0.17546	0.47293	1.41102	0.02607	0.68461	0.01315	2.26917	0.01454	0.04172	0.17813
Firmicutes_unclassified	0.966039	-0.00826446	1	0.954545	0.950836	0.989456	HLP <= HCs	0.966284	0.981818	1.04062	0.0574388	0.980923	k__Bacteria|p__Firmicutes|c__Firmicutes_unclassified|o__Firmicutes_unclassified|f__Firmicutes_unclassified|g__Firmicutes_unclassified	0.11858	0.58137	0.2376	0.27836	0.42828	0.06733	0.43182	0.14826	0.94436	2.80041	0.01073	0.10414	1.22119	5.71524	2.22058	0.16503	0.92102	0	2.02032	6.85889	0.43998	0.72412	0.51281	1.31059	1.11705	0.04521	0.29137	0.04138	1.3991	0.45228	0.02468	0.96849	0.16909	0.08961	0.39898	0.14167
Dialister	0.522367	-0.0798898	0.272727	0.227273	1.41756	0.276422	HLP <= HCs	0.961105	0.254545	0.194998	-2.35847	0.706427	k__Bacteria|p__Firmicutes|c__Negativicutes|o__Veillonellales|f__Veillonellaceae|g__Dialister	0	0	0	0	0	0	0	0	5.09799	0	0	4.05718	0	0	0.2096	0	2.75247	0.01697	0.74504	0	0	0	0	3.49682	0	0	0	0	4.31776	0	0	0.32187	0	0	0	0.04313
Megasphaera	0.981598	0.00413223	0.242424	0.227273	0.668815	1.01119	HCs <= HLP	0.805765	0.236364	1.51192	0.596379	0.992525	k__Bacteria|p__Firmicutes|c__Negativicutes|o__Veillonellales|f__Veillonellaceae|g__Megasphaera	0	0	0	0	0	0	1.47589	0	0	0	0	0	0	0	0	0	5.3459	0	0	0.07119	0	0	0	0	0	1.72778	0	0	0	0	0	0	2.11996	0	0	0
Catenibacterium	0.526401	-0.101928	0.727273	0.727273	0.828825	0.345742	HLP <= HCs	0.635592	0.727273	0.417147	-1.26137	0.708338	k__Bacteria|p__Firmicutes|c__Erysipelotrichia|o__Erysipelotrichales|f__Erysipelotrichaceae|g__Catenibacterium	0	9.21045	0	0.4286	0	0	0.44794	0	0.10086	0.06655	0.68725	0.55439	2.24522	0	0	0.48619	1.61904	0.51306	0	0.87604	0.08783	3.56339	0.09058	0.05985	0	0.40284	0.02445	0.611	0.1797	0.73378	1.14697	0	0.36329	1.91824	0	0
Clostridium	0.00414756	0.460055	0.787879	0.909091	0.232799	1.23546	HCs < HLP	0.633863	0.836364	5.30697	2.40789	0.161458	k__Bacteria|p__Firmicutes|c__Clostridia|o__Clostridiales|f__Clostridiaceae|g__Clostridium	0.02295	0.08766	0.0523	0.02415	0	0.02097	0.00037	1.34167	6.7335	0.03291	0.0182	0.01824	0.73675	0	3.70924	0	0.02444	1.68066	0.10014	0.1392	0.0052	0.78369	7.44505	2.31065	1.31531	0.21381	0.02509	0	0.09714	0.03485	0.66924	0	0.11251	0.05954	2.06948	0.16344
Fusicatenibacter	0.227923	-0.195592	1	1	0.62044	0.451024	HLP <= HCs	0.552673	1	0.726943	-0.460087	0.557612	k__Bacteria|p__Firmicutes|c__Clostridia|o__Clostridiales|f__Lachnospiraceae|g__Fusicatenibacter	0.62111	0.78554	1.8566	3.403	0.65907	0.10144	0.12925	0.43347	0.20409	0.26403	0.11039	0.07963	0.57035	0.91193	1.01956	0.32363	0.74161	0.07474	0.87691	0.58331	0.1671	1.19693	0.04247	0.64137	0.01062	0.41454	0.49376	0.0059	0.26892	0.21726	0.24145	0.58706	0.15218	0.26828	1.82898	1.58352
Holdemanella	0.775374	-0.046832	0.69697	0.863636	0.468799	0.514559	HLP <= HCs	0.487103	0.763636	1.09761	0.134365	0.928744	k__Bacteria|p__Firmicutes|c__Erysipelotrichia|o__Erysipelotrichales|f__Erysipelotrichaceae|g__Holdemanella	0	0.61898	0	0.95912	0	0	0.19437	0	0.16053	1.02179	0.15124	0.07532	2.08133	3.52262	0.09563	0.29702	0.45781	0.13249	0	0.57974	0.25689	0.74253	0.15924	1.33675	0.1046	0.26891	0	0	0.20469	1.05366	0.25381	0	0.24883	0.67282	0	0
Lachnospira	0.572697	-0.0909091	0.727273	0.727273	0.500835	0.401604	HLP <= HCs	0.461143	0.727273	0.801869	-0.318562	0.753883	k__Bacteria|p__Firmicutes|c__Clostridia|o__Clostridiales|f__Lachnospiraceae|g__Lachnospira	1.9822	0	4.32396	0	0.05906	0.56847	0.32223	0	0	0	0.03578	0.01846	0.00779	0.45525	0.69297	0.02859	2.09652	0.05611	0.0624	0	0	0.03168	0	0.49666	0.2192	0.69338	0	0	0	1.98562	0.02845	0.23978	0.29962	1.13622	0.40178	0.61605
Barnesiella	0.187828	-0.206612	0.666667	0.545455	0.546272	0.304508	HLP <= HCs	0.449567	0.618182	0.557429	-0.843139	0.557612	k__Bacteria|p__Bacteroidetes|c__Bacteroidia|o__Bacteroidales|f__Barnesiellaceae|g__Barnesiella	0.01011	0.31896	1.16252	0	4.87694	0	1.5192	0.64534	2.572	0.10716	0	0	0.0336	0.3663	1.78288	0	0.05296	0	0	0.01279	0.00924	1.91846	0	3.17657	0	0.00042	2.30394	0.04024	0.555	0.02587	0	0	0.0286	0	0.55754	0
Ruminococcaceae_unclassified	0.685957	-0.0661157	0.878788	0.818182	0.388427	0.507182	HLP <= HCs	0.435929	0.854545	1.30573	0.384861	0.856933	k__Bacteria|p__Firmicutes|c__Clostridia|o__Clostridiales|f__Ruminococcaceae|g__Ruminococcaceae_unclassified	0.00973	0	0	0.52848	0.03751	0.0335	0.03488	1.85266	0.41807	0.19793	0.0152	0.01714	0.04282	0.00474	3.53328	0	0.11231	0	0.73522	0	0.18963	0.29077	0.00164	0.00122	0.03099	0	1.52784	0.76831	2.2935	0.59283	0.06901	0.0594	0.04837	0.1842	0.00471	0
Megamonas	0.544359	-0.0716253	0.242424	0.181818	0.305689	0.429926	HLP <= HCs	0.355384	0.218182	1.40642	0.492024	0.723599	k__Bacteria|p__Firmicutes|c__Negativicutes|o__Selenomonadales|f__Selenomonadaceae|g__Megamonas	2.25218	0	0	0	0	0.54247	0.09219	0	0.14737	0	0	0	0	0.2416	0	0	0	0	0	0	0	0	0	0	0	0	2.09175	0	0	0	0	0	0	0	0	0
Gemmiger	0.00680278	-0.429752	1	0.954545	0.384653	0.206541	HLP < HCs	0.313408	0.981818	0.536955	-0.897126	0.218089	k__Bacteria|p__Firmicutes|c__Clostridia|o__Clostridiales|f__Ruminococcaceae|g__Gemmiger	0.40271	0.32285	0.40872	0.65629	0.96109	0.36221	0.08896	0.02023	0.17102	0.36374	0.01905	0.0376	0.71873	0.52785	0.06486	0.09453	0.09941	0	0.63662	0.29799	0.10449	1.00632	0.08487	0.44549	0.07025	0.0963	0.38989	0.06751	0.30232	0.24395	0.07264	0.60454	0.10624	0.13828	0.11123	0.28511
Odoribacter	0.182087	-0.214876	0.848485	0.818182	0.309964	0.201209	HLP <= HCs	0.266462	0.836364	0.649136	-0.623406	0.557612	k__Bacteria|p__Bacteroidetes|c__Bacteroidia|o__Bacteroidales|f__Odoribacteraceae|g__Odoribacter	0.23595	0.17582	0.21166	0	0.45618	0.12665	0.11284	0.47539	0.76536	0.68567	0	0	0.5513	0.09303	0.19258	0	0.30544	0	1.00807	0.42413	0.06517	0.2573	0.02746	0.32834	0.11402	0.07488	0.28492	0.02957	0.22156	0.28167	0.00281	1.98275	0.08495	0	1.66964	1.08668
Agathobaculum	0.600255	-0.0853994	0.939394	0.954545	0.252096	0.188753	HLP <= HCs	0.226759	0.945455	0.748732	-0.417478	0.775211	k__Bacteria|p__Firmicutes|c__Clostridia|o__Clostridiales|f__Ruminococcaceae|g__Agathobaculum	0.67911	1.48465	0.43362	0.09767	0.42208	0.12957	0.03609	0.33713	0.08717	0.11212	0.09392	0.07965	0.74103	0.3971	0	0.02072	0.0691	0.87304	0.0374	0.34078	0.09089	0.0051	0.11641	0.04461	0.01334	0.06128	0.05576	0	0.25221	0.23986	0.49286	0.22478	0.15943	0.01913	0.51338	0
Akkermansia	0.803178	-0.0358127	0.393939	0.318182	0.174673	0.266714	HLP <= HCs	0.211489	0.363636	1.52693	0.610637	0.934083	k__Bacteria|p__Verrucomicrobia|c__Verrucomicrobiae|o__Verrucomicrobiales|f__Akkermansiaceae|g__Akkermansia	0.56301	0	0	0	0.48983	0	0.16611	0.63814	1.4296	0.02455	0	0.00066	0	1.48814	1.86258	0	0	0	0	0	0	0	0	0.13246	0	0	0.66942	0	0	0	0	0	0	0	0	1.13934
Klebsiella	0.861391	-0.0123967	0.0606061	0.0454545	0.00676152	0.459341	HLP <= HCs	0.187793	0.0545455	67.9346	6.08607	0.954183	k__Bacteria|p__Proteobacteria|c__Gammaproteobacteria|o__Enterobacterales|f__Enterobacteriaceae|g__Klebsiella	0.06763	0	0	0	0	0	0	0	0	0	0	0	0	0	0	0	0	0	0	0	0	0	0	0	0	0	0	0	0	0	0	0	0	0	0	0
Anaerostipes	0.171916	-0.220386	1	0.818182	0.204837	0.112428	HLP <= HCs	0.167873	0.927273	0.548864	-0.865478	0.557612	k__Bacteria|p__Firmicutes|c__Clostridia|o__Clostridiales|f__Lachnospiraceae|g__Anaerostipes	0.31092	1.01334	0.75059	2.19286	0.10409	0.01599	0.00727	0.04418	0.00931	0.09655	0.13265	0.01089	0.03943	0.5591	0	0.01081	0.01356	0.34465	0.05073	0.02576	0.0735	0.26314	0	0.01902	0.00919	0.06578	0.09773	0.02886	0.0493	0.02213	0.13783	0.21465	0.0316	0.10734	0.22577	0.5662
Slackia	0.331218	-0.157025	0.878788	0.863636	0.209366	0.105053	HLP <= HCs	0.167641	0.872727	0.501765	-0.994916	0.630941	k__Bacteria|p__Actinobacteria|c__Coriobacteriia|o__Eggerthellales|f__Eggerthellaceae|g__Slackia	0	0.52438	0	0.35487	0	0.01768	0.09678	0.13355	0.07113	0	0.10107	0.07262	0.57868	0.16475	0.07397	0.16999	0.13664	0	0.02829	0.05751	0.13443	0.12098	0.02075	0.03035	0.00213	0.05273	0.07079	0.06082	0.42333	0.02468	0.03926	0	0.15635	0.25397	0.1271	0.07746
Anaerotruncus	0.895968	0.0165289	0.212121	0.227273	0.114904	0.127725	HCs <= HLP	0.120032	0.218182	1.11158	0.152616	0.974656	k__Bacteria|p__Firmicutes|c__Clostridia|o__Clostridiales|f__Ruminococcaceae|g__Anaerotruncus	0	0	0	0	0	0	0	0	0	0	0	0	0	0	0.02674	0.12791	0	0	0	0	0	0	2.57265	0	0.02302	0	0.31132	2.79582	0.12543	0	0	0.02606	0	0	0.52278	0
Enterococcus	0.425221	-0.106061	0.363636	0.227273	0.0948933	0.122422	HLP <= HCs	0.105905	0.309091	1.2901	0.367487	0.630941	k__Bacteria|p__Firmicutes|c__Bacilli|o__Lactobacillales|f__Enterococcaceae|g__Enterococcus	0.00465	0	0	0	0.04251	0	0	0	0	0	0.03654	0.00434	0	0	0	0	0.10818	0	0.02702	0	0.00785	0	0	0	0	0	0	2.22498	0	0.01197	0	0	0.05178	0.51883	0	0
Butyricimonas	0.574057	-0.0881543	0.606061	0.545455	0.134785	0.0624195	HLP <= HCs	0.105839	0.581818	0.463104	-1.11059	0.753883	k__Bacteria|p__Bacteroidetes|c__Bacteroidia|o__Bacteroidales|f__Odoribacteraceae|g__Butyricimonas	0.0328	0.11487	0.00284	0	0	0.00851	0.01623	0.21134	0.23438	0.1963	0	0	0.03739	0.08701	0.0736	0	0.15886	0	0.17392	0	0	0.02927	0	0.20811	0.00907	0.00414	0.05591	0.63499	0.46959	0	0	1.61218	0	0	0.35518	0.37626
Mitsuokella	0.716996	0.0275482	0.0606061	0.0909091	0.127848	0.0411505	HCs <= HLP	0.0931691	0.0727273	0.32187	-1.63545	0.886083	k__Bacteria|p__Firmicutes|c__Negativicutes|o__Selenomonadales|f__Selenomonadaceae|g__Mitsuokella	0	0	0	0	0	0	0	0	0	0	0	0	0	0	0	0	3.68725	0	0	0.53174	0	0	0	0	0	0	0	0	0	0	0	0	0	0	0	0
Parasutterella	0.356823	-0.126722	0.393939	0.272727	0.104925	0.0389364	HLP <= HCs	0.0785293	0.345455	0.371089	-1.43016	0.630941	k__Bacteria|p__Proteobacteria|c__Betaproteobacteria|o__Burkholderiales|f__Sutterellaceae|g__Parasutterella	0	0.0615	0	0.98802	0.01043	0	0	0	0.03588	0.47235	0	0	0	0	0.0058	0	0	0	0.30763	0	0	0	0	0	0	0	0.03566	0	0.00392	0	0	1.92823	0	0	0.01845	0.12528
Lactococcus	0.374142	-0.115702	0.333333	0.227273	0.10533	0.0195895	HLP <= HCs	0.0710336	0.290909	0.185983	-2.42676	0.630941	k__Bacteria|p__Firmicutes|c__Bacilli|o__Lactobacillales|f__Streptococcaceae|g__Lactococcus	0	0	0.00037	0.59579	0.07019	0	0	0	0.14776	0	0	0	0	0	0	0	0.17861	0.15447	0.08566	0	1.98884	0	0	0.00278	0	0	0	0.06403	0	0	0	0	0	0	0	0
Veillonella	0.0256779	0.31405	0.272727	0.545455	0.0197703	0.146903	HCs < HLP	0.0706235	0.381818	7.4305	2.89346	0.378229	k__Bacteria|p__Firmicutes|c__Negativicutes|o__Veillonellales|f__Veillonellaceae|g__Veillonella	0.03246	0	0.38927	0	0	0.19903	0	0.07148	0.03896	0.02774	0	0	0	0	0.0066	0.01118	0.05753	0	0.20238	0.01912	0	0	0.7549	0.18588	1.19996	0	0	0	0	0	0	0.02904	0	0.10284	0	0
Desulfovibrio	0.232663	0.151515	0.212121	0.363636	0.0611412	0.0811227	HCs <= HLP	0.0691338	0.272727	1.32681	0.407961	0.557612	k__Bacteria|p__Proteobacteria|c__Deltaproteobacteria|o__Desulfovibrionales|f__Desulfovibrionaceae|g__Desulfovibrio	0	0	0	0	0	0	0.06896	0.39712	0.50482	0	0	0	0	0	0	0.03972	0.35104	0	0	0	0	0	0.27472	0	0	0	0	0	0	0	0	0	0.03738	0	0.86734	0
Ruthenibacterium	0.0106337	-0.399449	0.727273	0.454545	0.0904639	0.0165291	HLP < HCs	0.06089	0.618182	0.182715	-2.45234	0.222898	k__Bacteria|p__Firmicutes|c__Clostridia|o__Clostridiales|f__Ruminococcaceae|g__Ruthenibacterium	0.05858	0.18248	0	0.01266	0.14766	0.00054	0	0.02406	0.01715	0.12081	0	0	0.08821	0.01977	0.05795	0	0.08255	0	0.04978	0	0.00662	0	0	0.03025	0	0	0.06935	0.27552	0.43847	0.07134	0	0.03514	0	0	0.80665	0.01029
Bilophila	0.0418306	-0.323691	0.787879	0.590909	0.0806991	0.0217027	HLP < HCs	0.0571005	0.709091	0.268934	-1.89468	0.438417	k__Bacteria|p__Proteobacteria|c__Deltaproteobacteria|o__Desulfovibrionales|f__Desulfovibrionaceae|g__Bilophila	0.00753	0.50554	0.08037	0	0.02479	0	0.01722	0	0.01263	0	0	0	0.08192	0.06369	0.05218	0.10861	0.03651	0	0.02057	0.01111	0.02229	0.04831	0	0.08247	0	0	0.04921	0.01758	0.13281	0.00763	0	0.161	0.01039	0	0	0.02958
Paraprevotella	0.184679	-0.203857	0.606061	0.454545	0.0638318	0.0299759	HLP <= HCs	0.0502895	0.545455	0.469608	-1.09047	0.557612	k__Bacteria|p__Bacteroidetes|c__Bacteroidia|o__Bacteroidales|f__Prevotellaceae|g__Paraprevotella	0.03375	0	0	0	0.05834	0.01725	0.07139	0.15058	0.00351	0.16699	0	0.01066	0	0.07944	0.12449	0	0.16247	0	0	0.07392	0.02159	0	0.00755	0.06647	0.00657	0	0.21944	0.0186	0.0557	0.02081	0	0	0.01564	0.01928	0	0
Coprobacter	0.641373	-0.0647383	0.363636	0.318182	0.0491179	0.0286559	HLP <= HCs	0.0409331	0.345455	0.583411	-0.777416	0.814797	k__Bacteria|p__Bacteroidetes|c__Bacteroidia|o__Bacteroidales|f__Barnesiellaceae|g__Coprobacter	0	0	0.0591	0	0.131	0	0	0.42366	0.06872	0	0	0	0.07	0	0.00414	0	0.00556	0	0	0	0	0.02087	0	0.01291	0	0	0.43514	0.06617	0.00452	0	0	0	0	0	0.2902	0.14628
Intestinibacter	0.936593	0.0137741	0.606061	0.636364	0.0475836	0.0270132	HCs <= HLP	0.0393555	0.618182	0.567699	-0.816802	0.980923	k__Bacteria|p__Firmicutes|c__Clostridia|o__Clostridiales|f__Peptostreptococcaceae|g__Intestinibacter	0.00429	0	0.10221	0.09017	0	0.07235	0.00059	0	0.01459	0.01179	0	0.02638	0.02533	0	0.03452	0.01327	0.01009	0.06308	0.12623	0	0.00709	0.02105	0.12186	0.02095	0.02907	0	0	0	0.01802	0.12721	0	0	0.00788	0.75121	0	0.23577
Flavonifractor	0.937071	-0.0137741	0.636364	0.681818	0.0418015	0.0307836	HLP <= HCs	0.0373944	0.654545	0.736424	-0.441392	0.980923	k__Bacteria|p__Firmicutes|c__Clostridia|o__Clostridiales|f__Ruminococcaceae|g__Flavonifractor	0.04264	0.12971	0.11875	0	0.00362	0.0003	0	0.00671	0.01581	0.05184	0	0	0	0.04296	0	0.02143	0.06037	0	0.02515	0.01135	0.00898	0.04282	0	0.03581	0.00366	0.00204	0.08176	0.30626	0	0	0	0.02561	0	0	0.07312	0.03865
Lachnoclostridium	0.00772445	-0.38843	0.575758	0.227273	0.0579285	0.00577909	HLP < HCs	0.0370687	0.436364	0.0997625	-3.32536	0.222898	k__Bacteria|p__Firmicutes|c__Clostridia|o__Clostridiales|f__Lachnospiraceae|g__Lachnoclostridium	0.00942	0.0193	0	0	0.03863	0	0.00078	0.07657	0	0.01231	0	0	0	0.00933	0	0	0.02069	0	0	0	0	0	0	0.00436	0	0	0.01295	1.05254	0.35463	0	0	0.12527	0	0	0.02546	0.01825
Coprobacillus	0.908186	-0.0151515	0.242424	0.227273	0.0521797	0.00979045	HLP <= HCs	0.035224	0.236364	0.18763	-2.41404	0.976581	k__Bacteria|p__Firmicutes|c__Erysipelotrichia|o__Erysipelotrichales|f__Erysipelotrichaceae|g__Coprobacillus	0.00953	0	0	0	0.01884	0	0	0	0	0.00443	0	0.00222	0	0	0.07336	0	0	0	0	0	0	0.16911	0	0	0	0.04287	0	0	1.37814	0	0	0	0	0	0	0
Leuconostoc	0.666231	0.0633609	0.393939	0.454545	0.0391564	0.01015	HCs <= HLP	0.0275538	0.418182	0.259217	-1.94777	0.84245	k__Bacteria|p__Firmicutes|c__Bacilli|o__Lactobacillales|f__Leuconostocaceae|g__Leuconostoc	0	0	0.00605	0.24892	0.0096	0	0	0	0.03201	0.02793	0	0	0	0.00925	0	0.00305	0	0.03575	0	0	0.02714	0	0	0	0	0	0.01323	0.07927	0	0	0.04467	0	0	0	0	0
Haemophilus	0.289115	0.137741	0.242424	0.363636	0.00852939	0.05302	HCs <= HLP	0.0263256	0.290909	6.21615	2.63602	0.613103	k__Bacteria|p__Proteobacteria|c__Gammaproteobacteria|o__Pasteurellales|f__Pasteurellaceae|g__Haemophilus	0	0	0.60126	0	0	0.02356	0.01201	0	0	0.00267	0	0.06364	0	0	0	0.0014	0	0	0	0	0.01636	0	0.24284	0.00796	0	0.0107	0	0	0	0	0	0	0.04941	0.12967	0	0.00392
Eisenbergiella	0.137979	-0.139118	0.181818	0.0454545	0.0269094	0.00247	HLP <= HCs	0.0171336	0.127273	0.0917895	-3.44553	0.557612	k__Bacteria|p__Firmicutes|c__Clostridia|o__Clostridiales|f__Lachnospiraceae|g__Eisenbergiella	0.03881	0	0	0	0	0	0	0.05434	0	0	0	0	0	0	0	0	0	0	0	0	0	0	0	0	0	0	0.00604	0.46507	0	0	0	0.0655	0	0	0	0
Proteobacteria_unclassified	0.48569	-0.0661157	0.151515	0.0909091	0.0237976	0.00138409	HLP <= HCs	0.0148322	0.127273	0.058161	-4.1038	0.669452	k__Bacteria|p__Proteobacteria|c__Proteobacteria_unclassified|o__Proteobacteria_unclassified|f__Proteobacteria_unclassified|g__Proteobacteria_unclassified	0	0	0	0.03626	0.01679	0	0	0	0	0.01845	0	0	0	0	0	0	0	0	0.012	0	0	0	0	0	0	0	0	0	0	0	0	0.10558	0	0	0	0.61835
Clostridiales_unclassified	0.770795	0.0165289	0.030303	0.0454545	0.000281515	0.0341132	HCs <= HLP	0.0138142	0.0363636	121.177	6.92097	0.927336	k__Bacteria|p__Firmicutes|c__Clostridia|o__Clostridiales|f__Clostridiales_unclassified|g__Clostridiales_unclassified	0	0	0	0	0	0	0	0	0.75049	0	0	0	0	0	0	0	0	0	0	0	0	0	0	0	0	0	0	0	0	0	0	0.00929	0	0	0	0
Erysipelatoclostridium	0.0512924	-0.23416	0.333333	0.0909091	0.0199694	0.00417409	HLP <= HCs	0.0136513	0.236364	0.209024	-2.25826	0.490427	k__Bacteria|p__Firmicutes|c__Erysipelotrichia|o__Erysipelotrichales|f__Erysipelotrichaceae|g__Erysipelatoclostridium	0	0.05322	0	0	0.1146	0.00573	0	0	0	0	0	0	0	0	0.03412	0	0	0	0	0	0	0	0	0	0.05771	0	0.00039	0.27595	0.01338	0	0	0.00537	0	0	0.01548	0
Gordonibacter	0.0882355	-0.236915	0.454545	0.227273	0.0180533	0.00528364	HLP <= HCs	0.0129455	0.363636	0.292668	-1.77266	0.557612	k__Bacteria|p__Actinobacteria|c__Coriobacteriia|o__Eggerthellales|f__Eggerthellaceae|g__Gordonibacter	0.0217	0.06539	0.02295	0.12182	0.04834	0	0	0	0	0	0	0.0005	0	0.00702	0	0	0	0	0.01774	0	0	0.01069	0	0.0163	0	0	0.03107	0.10677	0	0	0	0.00808	0	0	0	0.0096
Allisonella	0.992581	0.00275482	0.484848	0.454545	0.00868091	0.0103291	HCs <= HLP	0.00934018	0.472727	1.18986	0.250795	0.992581	k__Bacteria|p__Firmicutes|c__Negativicutes|o__Veillonellales|f__Veillonellaceae|g__Allisonella	0	0	0	0	0.00797	0.00881	0.00191	0	0	0.01823	0.00626	0	0	0	0.03783	0.01389	0.0612	0	0	0	0.00597	0.00184	0	0	0	0.00861	0.00066	0	0	0.02598	0.00342	0	0	0	0	0
Desulfovibrionaceae_unclassified	0.90448	0.0137741	0.151515	0.181818	0.0111755	0.00651773	HCs <= HLP	0.00931236	0.163636	0.583218	-0.777893	0.976581	k__Bacteria|p__Proteobacteria|c__Deltaproteobacteria|o__Desulfovibrionales|f__Desulfovibrionaceae|g__Desulfovibrionaceae_unclassified	0	0	0	0	0	0	0	0	0	0	0	0	0	0	0	0	0	0	0	0.0668	0	0	0.01419	0	0.00094	0.00836	0	0	0	0	0	0	0	0.05084	0.14502	0
Holdemania	0.36274	0.118457	0.242424	0.363636	0.0101845	0.00748773	HCs <= HLP	0.00910582	0.290909	0.735205	-0.443782	0.630941	k__Bacteria|p__Firmicutes|c__Erysipelotrichia|o__Erysipelotrichales|f__Erysipelotrichaceae|g__Holdemania	0	0.12448	0.00928	0	0	0.00517	0	0.03427	0	0.01359	0	0	0	0.0383	0.01963	0	0	0	0	0	0	0	0	0	0	0	0	0	0	0.01932	0	0.06999	0	0	0.07795	0
Pseudoflavonifractor	0.435754	-0.030303	0.030303	0	0.0131621	0	HLP <= HCs	0.00789727	0.0181818	0	#NAME?	0.630941	k__Bacteria|p__Firmicutes|c__Clostridia|o__Clostridiales|f__Ruminococcaceae|g__Pseudoflavonifractor	0	0	0	0	0	0	0	0	0	0	0	0	0	0	0	0	0	0	0	0	0	0	0	0	0	0	0	0.43435	0	0	0	0	0	0	0	0
Treponema	0.234979	0.0454545	0	0.0454545	0	0.0180632	HCs <= HLP	0.00722527	0.0181818	Inf	Inf	0.557612	k__Bacteria|p__Spirochaetes|c__Spirochaetia|o__Spirochaetales|f__Spirochaetaceae|g__Treponema	0	0	0	0	0	0	0	0	0	0	0	0	0	0	0	0	0	0	0	0	0	0	0	0	0	0	0	0	0	0	0	0	0	0	0	0
Eggerthella	0.0969622	-0.121212	0.121212	0	0.00966879	0	HLP <= HCs	0.00580127	0.0727273	0	#NAME?	0.557612	k__Bacteria|p__Actinobacteria|c__Coriobacteriia|o__Eggerthellales|f__Eggerthellaceae|g__Eggerthella	0.05415	0	0	0	0	0	0	0	0	0	0	0	0	0	0	0	0	0	0	0	0	0	0	0	0	0	0	0.14538	0	0	0	0.07491	0	0	0	0.04463
Sneathia	0.0969622	-0.121212	0.121212	0	0.00869	0	HLP <= HCs	0.005214	0.0727273	0	#NAME?	0.557612	k__Bacteria|p__Fusobacteria|c__Fusobacteriia|o__Fusobacteriales|f__Leptotrichiaceae|g__Sneathia	0	0	0	0	0	0	0	0	0	0	0	0	0	0	0	0	0.04677	0	0	0	0	0	0	0	0	0	0	0.03703	0.0149	0	0	0	0	0	0.18807	0
Adlercreutzia	0.362252	-0.110193	0.272727	0.181818	0.00639394	0.00301045	HLP <= HCs	0.00504055	0.236364	0.470829	-1.08672	0.630941	k__Bacteria|p__Actinobacteria|c__Coriobacteriia|o__Eggerthellales|f__Eggerthellaceae|g__Adlercreutzia	0	0.00108	0.0042	0.01489	0.02698	0	0	0	0	0	0	0.01756	0	0	0	0	0	0	0	0	0	0	0	0	0	0	0	0	0	0	0	0.06308	0	0	0	0.01972
Anaeromassilibacillus	0.154439	-0.133609	0.181818	0.0454545	0.00682091	0.00187273	HLP <= HCs	0.00484164	0.127273	0.274557	-1.86482	0.557612	k__Bacteria|p__Firmicutes|c__Clostridia|o__Clostridiales|f__Ruminococcaceae|g__Anaeromassilibacillus	0	0	0	0	0.09274	0	0	0	0	0	0	0	0	0	0	0	0	0	0.0412	0	0	0	0	0.02314	0	0	0	0	0.01973	0	0	0	0	0	0	0
Victivallis	0.46732	-0.0688705	0.151515	0.0909091	0.00692545	0.00049	HLP <= HCs	0.00435127	0.127273	0.0707535	-3.82106	0.653049	k__Bacteria|p__Lentisphaerae|c__Lentisphaeria|o__Victivallales|f__Victivallaceae|g__Victivallis	0	0.1508	0	0	0	0	0.00098	0	0.00544	0	0	0	0	0	0	0	0	0	0	0.01619	0	0	0	0	0	0	0	0	0.02593	0	0	0	0.00534	0	0	0
Intestinimonas	0.92649	0.0123967	0.242424	0.227273	0.00194333	0.00739818	HCs <= HLP	0.00412527	0.236364	3.80695	1.92864	0.980923	k__Bacteria|p__Firmicutes|c__Clostridia|o__Clostridiales|f__Clostridiales_unclassified|g__Intestinimonas	0	0	0	0	0.01955	0	0	0.07911	0.01045	0	0	0	0	0	0.00668	0	0.0056	0	0	0	0	0	0	0	0	0	0.00301	0	0	0	0	0	0	0	0.01278	0
Cloacibacillus	0.435754	-0.030303	0.030303	0	0.00667758	0	HLP <= HCs	0.00400655	0.0181818	0	#NAME?	0.630941	k__Bacteria|p__Synergistetes|c__Synergistia|o__Synergistales|f__Synergistaceae|g__Cloacibacillus	0	0.22036	0	0	0	0	0	0	0	0	0	0	0	0	0	0	0	0	0	0	0	0	0	0	0	0	0	0	0	0	0	0	0	0	0	0
Gemella	0.888275	0.0165289	0.181818	0.181818	0.00277394	0.00502818	HCs <= HLP	0.00367564	0.181818	1.81265	0.858101	0.970822	k__Bacteria|p__Firmicutes|c__Bacilli|o__Bacillales|f__Bacillales_unclassified|g__Gemella	0	0	0.03546	0	0	0	0	0	0	0	0	0	0	0	0	0.03365	0	0	0	0	0	0	0	0	0	0.03526	0	0	0	0	0	0.00265	0	0	0	0
Hungatella	0.246612	-0.101928	0.151515	0.0454545	0.00509303	0.000267727	HLP <= HCs	0.00316291	0.109091	0.0525674	-4.24969	0.557612	k__Bacteria|p__Firmicutes|c__Clostridia|o__Clostridiales|f__Clostridiaceae|g__Hungatella	0	0	0	0	0	0	0	0	0	0	0	0	0	0	0	0	0	0	0	0	0	0	0	0	0	0	0.00213	0.15503	0.00504	0	0	0.00035	0	0	0	0
Dielma	0.0454939	-0.207989	0.242424	0.0454545	0.00465424	1.45455e-05	HLP < HCs	0.00279836	0.163636	0.0031252	-8.32183	0.450803	k__Bacteria|p__Firmicutes|c__Erysipelotrichia|o__Erysipelotrichales|f__Erysipelotrichaceae|g__Dielma	0.00158	0.07583	0.00032	0	0.0161	0	0	0	0	0	0	0	0	0	0	0	0	0	0	0	0	0	0	0	0	0	0	0	0	0	0	0.00648	0	0	0.00967	0
Actinomyces	0.593792	-0.0564738	0.181818	0.136364	0.00447818	0.000243636	HLP <= HCs	0.00278436	0.163636	0.0544052	-4.20011	0.772955	k__Bacteria|p__Actinobacteria|c__Actinobacteria|o__Actinomycetales|f__Actinomycetaceae|g__Actinomyces	0.00882	0.04156	0	0	0	0	0	0	0	0	0	0	0	0	0	0	0	0.00186	0	0	0	0.00116	0	0	0	0	0	0	0	0	0	0	0.00211	0	0	0
Brachyspira	0.234979	0.0454545	0	0.0454545	0	0.00623727	HCs <= HLP	0.00249491	0.0181818	Inf	Inf	0.557612	k__Bacteria|p__Spirochaetes|c__Spirochaetia|o__Brachyspirales|f__Brachyspiraceae|g__Brachyspira	0	0	0	0	0	0	0	0	0	0	0	0	0	0	0	0	0	0	0	0	0	0	0	0	0	0	0	0	0	0	0	0	0	0	0	0
Rothia	0.385532	0.101928	0.181818	0.272727	0.00168606	0.00351636	HCs <= HLP	0.00241818	0.218182	2.08555	1.06043	0.630941	k__Bacteria|p__Actinobacteria|c__Actinobacteria|o__Micrococcales|f__Micrococcaceae|g__Rothia	0.00391	0	0.02033	0	0	0	0	0	0	0	0	0	0	0	0	0.0119	0.02153	0.00229	0	0	0	0	0	0	0	0.01632	0	0	0	0	0	0	0.01475	0	0	0
Gardnerella	0.155999	-0.0909091	0.0909091	0	0.00367606	0	HLP <= HCs	0.00220564	0.0545455	0	#NAME?	0.557612	k__Bacteria|p__Actinobacteria|c__Actinobacteria|o__Bifidobacteriales|f__Bifidobacteriaceae|g__Gardnerella	0	0	0	0	0	0	0	0	0	0	0	0	0	0	0	0	0	0	0	0	0	0	0	0	0	0	0	0.08921	0.02386	0	0	0	0	0	0.00824	0
Atopobium	0.793394	-0.0179063	0.0606061	0.0454545	0.00324879	0.000415455	HLP <= HCs	0.00211545	0.0545455	0.12788	-2.96714	0.934083	k__Bacteria|p__Actinobacteria|c__Coriobacteriia|o__Coriobacteriales|f__Atopobiaceae|g__Atopobium	0	0	0	0	0	0	0	0	0	0	0	0	0	0.00914	0	0	0.01112	0	0	0	0	0	0	0	0	0	0	0	0.09609	0	0	0	0	0	0	0
Tyzzerella	0.130272	-0.141873	0.181818	0.0454545	0.00279182	0.000107727	HLP <= HCs	0.00171818	0.127273	0.0385868	-4.69575	0.557612	k__Bacteria|p__Firmicutes|c__Clostridia|o__Clostridiales|f__Lachnospiraceae|g__Tyzzerella	0	0	0	0	0	0	0	0	0	0	0	0	0	0	0	0	0.05252	0	0	0.00502	0	0.0095	0	0	0.00237	0	0	0.01682	0	0	0	0	0	0	0.00626	0
Fusobacterium	0.254762	-0.0606061	0.0606061	0	0.00273545	0	HLP <= HCs	0.00164127	0.0363636	0	#NAME?	0.557612	k__Bacteria|p__Fusobacteria|c__Fusobacteriia|o__Fusobacteriales|f__Fusobacteriaceae|g__Fusobacterium	0	0	0	0	0	0	0	0	0	0	0	0	0	0	0	0	0.03142	0	0	0	0	0	0	0	0	0	0	0	0.05885	0	0	0	0	0	0	0
Raoultella	0.435754	-0.030303	0.030303	0	0.00266273	0	HLP <= HCs	0.00159764	0.0181818	0	#NAME?	0.630941	k__Bacteria|p__Proteobacteria|c__Gammaproteobacteria|o__Enterobacterales|f__Enterobacteriaceae|g__Raoultella	0	0	0	0	0	0	0	0	0	0	0	0.08787	0	0	0	0	0	0	0	0	0	0	0	0	0	0	0	0	0	0	0	0	0	0	0	0
Sanguibacteroides	0.167335	0.121212	0.0606061	0.181818	0.00102788	0.00240318	HCs <= HLP	0.001578	0.109091	2.338	1.22528	0.557612	k__Bacteria|p__Bacteroidetes|c__Bacteroidia|o__Bacteroidales|f__Porphyromonadaceae|g__Sanguibacteroides	0	0.00359	0	0	0	0	0	0.02884	0	0	0	0	0	0	0.00908	0	0	0	0.00905	0	0	0	0	0	0	0	0	0	0	0	0	0	0	0	0.03033	0
Oxalobacter	0.435754	-0.030303	0.030303	0	0.00223515	0	HLP <= HCs	0.00134109	0.0181818	0	#NAME?	0.630941	k__Bacteria|p__Proteobacteria|c__Betaproteobacteria|o__Burkholderiales|f__Oxalobacteraceae|g__Oxalobacter	0.07376	0	0	0	0	0	0	0	0	0	0	0	0	0	0	0	0	0	0	0	0	0	0	0	0	0	0	0	0	0	0	0	0	0	0	0
Blastocystis	0.254762	-0.0606061	0.0606061	0	0.00223485	0	HLP <= HCs	0.00134091	0.0363636	0	#NAME?	0.557612	k__Eukaryota|p__Eukaryota_unclassified|c__Eukaryota_unclassified|o__Eukaryota_unclassified|f__Eukaryota_unclassified|g__Blastocystis	0	0	0	0	0	0	0	0	0	0	0	0	0	0	0	0	0	0	0	0	0	0	0	0	0	0	0	0.00223	0	0.07152	0	0	0	0	0	0
Pediococcus	0.435754	-0.030303	0.030303	0	0.00216727	0	HLP <= HCs	0.00130036	0.0181818	0	#NAME?	0.630941	k__Bacteria|p__Firmicutes|c__Bacilli|o__Lactobacillales|f__Lactobacillaceae|g__Pediococcus	0.07152	0	0	0	0	0	0	0	0	0	0	0	0	0	0	0	0	0	0	0	0	0	0	0	0	0	0	0	0	0	0	0	0	0	0	0
Mycoplasma	0.254762	-0.0606061	0.0606061	0	0.00184091	0	HLP <= HCs	0.00110455	0.0363636	0	#NAME?	0.557612	k__Bacteria|p__Tenericutes|c__Mollicutes|o__Mycoplasmatales|f__Mycoplasmataceae|g__Mycoplasma	0	0	0	0	0	0	0	0	0	0	0	0	0	0	0	0	0.0603	0	0	0	0	0	0	0	0	0	0	0.00045	0	0	0	0	0	0	0	0
Turicimonas	0.787303	-0.0247934	0.121212	0.0909091	0.00104606	0.00108455	HLP <= HCs	0.00106145	0.109091	1.03679	0.0521241	0.934083	k__Bacteria|p__Proteobacteria|c__Betaproteobacteria|o__Burkholderiales|f__Sutterellaceae|g__Turicimonas	0	0	0	0	0	0	0	0	0	0.02016	0	0	0	0	0	0	0	0	0	0	0	0	0	0	0	0	0.00113	0	0	0	0	0.01117	0	0	0	0.01886
Asaccharobacter	0.246612	-0.101928	0.151515	0.0454545	0.0012697	0.000670455	HLP <= HCs	0.00103	0.109091	0.528043	-0.921273	0.557612	k__Bacteria|p__Actinobacteria|c__Coriobacteriia|o__Eggerthellales|f__Eggerthellaceae|g__Asaccharobacter	0	0	0	0	0.00786	0	0	0	0	0	0	0.00433	0	0	0	0	0	0	0	0	0	0	0	0	0	0	0	0	0	0	0	0.01702	0	0	0	0.00494
Campylobacter	0.155999	-0.0909091	0.0909091	0	0.00170758	0	HLP <= HCs	0.00102455	0.0545455	0	#NAME?	0.557612	k__Bacteria|p__Proteobacteria|c__Epsilonproteobacteria|o__Campylobacterales|f__Campylobacteraceae|g__Campylobacter	0	0	0	0	0	0	0	0	0	0	0	0	0	0	0	0	0.0036	0	0	0	0	0	0	0	0	0	0	0	0	0	0	0	0	0	0.03299	0
Bacteroidales_unclassified	0.435754	-0.030303	0.030303	0	0.00163758	0	HLP <= HCs	0.000982545	0.0181818	0	#NAME?	0.630941	k__Bacteria|p__Bacteroidetes|c__Bacteroidia|o__Bacteroidales|f__Bacteroidales_unclassified|g__Bacteroidales_unclassified	0	0	0	0	0	0	0	0	0	0	0	0	0	0	0	0	0	0	0	0	0	0	0	0	0	0	0	0	0.05404	0	0	0	0	0	0	0
Lawsonibacter	0.688691	0.030303	0.0606061	0.0909091	0.000758788	0.00131818	HCs <= HLP	0.000982545	0.0727273	1.73722	0.796781	0.856933	k__Bacteria|p__Firmicutes|c__Clostridia|o__Clostridiales|f__Clostridiales_unclassified|g__Lawsonibacter	0	0.02249	0	0	0	0	0	0.01138	0	0	0	0	0	0.01762	0	0	0	0	0	0	0	0	0	0	0	0	0.00255	0	0	0	0	0	0	0	0	0
Parvimonas	0.0604648	-0.151515	0.151515	0	0.00146182	0	HLP <= HCs	0.000877091	0.0909091	0	#NAME?	0.507506	k__Bacteria|p__Firmicutes|c__Tissierellia|o__Tissierellales|f__Peptoniphilaceae|g__Parvimonas	0.00547	0	0	0	0	0	0.00085	0	0	0	0	0	0	0	0	0	0.00538	0	0	0	0	0	0	0	0	0	0	0	0.03586	0	0	0	0	0	0	0
Turicibacter	0.986258	0.00275482	0.0909091	0.0909091	0.000664545	0.00117909	HCs <= HLP	0.000870364	0.0909091	1.77428	0.827235	0.992581	k__Bacteria|p__Firmicutes|c__Erysipelotrichia|o__Erysipelotrichales|f__Erysipelotrichaceae|g__Turicibacter	0	0	0	0	0	0	0	0	0.00607	0	0	0.01316	0	0	0	0	0	0.01987	0	0	0	0	0	0	0	0	0	0	0	0	0	0	0	0	0	0.00176
Methanosphaera	0.254762	-0.0606061	0.0606061	0	0.00138697	0	HLP <= HCs	0.000832182	0.0363636	0	#NAME?	0.557612	k__Archaea|p__Euryarchaeota|c__Methanobacteria|o__Methanobacteriales|f__Methanobacteriaceae|g__Methanosphaera	0	0	0	0	0	0	0	0	0	0	0	0	0	0	0	0	0	0	0	0	0	0	0	0	0	0	0	0	0	0	0	0	0	0	0.03104	0
Porphyromonas	0.0969622	-0.121212	0.121212	0	0.00136697	0	HLP <= HCs	0.000820182	0.0727273	0	#NAME?	0.557612	k__Bacteria|p__Bacteroidetes|c__Bacteroidia|o__Bacteroidales|f__Porphyromonadaceae|g__Porphyromonas	0	0	0	0	0	0	0	0	0	0	0	0	0	0	0	0	0	0	0	0	0	0.00191	0	0	0	0	0	0	0.03313	0	0	0	0	0	0.00888	0
Peptoniphilus	0.254762	-0.0606061	0.0606061	0	0.0012097	0	HLP <= HCs	0.000725818	0.0363636	0	#NAME?	0.557612	k__Bacteria|p__Firmicutes|c__Tissierellia|o__Tissierellales|f__Peptoniphilaceae|g__Peptoniphilus	0	0	0	0	0	0	0	0	0	0	0	0	0	0	0	0	0	0	0	0	0	0	0	0	0	0	0	0	0.03732	0	0	0	0	0	0	0
Scardovia	0.234979	0.0454545	0	0.0454545	0	0.00172545	HCs <= HLP	0.000690182	0.0181818	Inf	Inf	0.557612	k__Bacteria|p__Actinobacteria|c__Actinobacteria|o__Bifidobacteriales|f__Bifidobacteriaceae|g__Scardovia	0	0	0	0	0	0	0	0	0	0	0	0	0	0	0	0	0	0	0.03796	0	0	0	0	0	0	0	0	0	0	0	0	0	0	0	0	0
Mageeibacillus	0.155999	-0.0909091	0.0909091	0	0.000928182	0	HLP <= HCs	0.000556909	0.0545455	0	#NAME?	0.557612	k__Bacteria|p__Firmicutes|c__Clostridia|o__Clostridiales|f__Hungateiclostridiaceae|g__Mageeibacillus	0	0	0	0	0	0	0	0	0	0	0	0	0	0	0	0	0	0	0	0	0	0	0	0	0	0	0	0.00267	0.0251	0	0	0	0	0	0.00286	0
Weissella	0.435754	-0.030303	0.030303	0	0.000917273	0	HLP <= HCs	0.000550364	0.0181818	0	#NAME?	0.630941	k__Bacteria|p__Firmicutes|c__Bacilli|o__Lactobacillales|f__Leuconostocaceae|g__Weissella	0	0	0	0	0	0	0	0	0	0	0	0	0	0	0	0	0	0	0	0	0	0	0	0	0	0	0	0	0	0	0	0	0	0	0	0
Enterobacter	0.234979	0.0454545	0	0.0454545	0	0.00120636	HCs <= HLP	0.000482545	0.0181818	Inf	Inf	0.557612	k__Bacteria|p__Proteobacteria|c__Gammaproteobacteria|o__Enterobacterales|f__Enterobacteriaceae|g__Enterobacter	0	0	0	0	0	0	0	0	0.02654	0	0	0	0	0	0	0	0	0	0	0	0	0	0	0	0	0	0	0	0	0	0	0	0	0	0	0
Peptostreptococcus	0.435754	-0.030303	0.030303	0	0.000758182	0	HLP <= HCs	0.000454909	0.0181818	0	#NAME?	0.630941	k__Bacteria|p__Firmicutes|c__Clostridia|o__Clostridiales|f__Peptostreptococcaceae|g__Peptostreptococcus	0	0	0	0	0	0	0	0	0	0	0	0	0	0	0	0	0	0	0	0	0	0	0	0	0	0	0	0	0.02502	0	0	0	0	0	0	0
Mogibacterium	0.431736	-0.0743802	0.151515	0.0909091	0.000666061	0.000101818	HLP <= HCs	0.000440364	0.127273	0.152866	-2.70966	0.630941	k__Bacteria|p__Firmicutes|c__Clostridia|o__Clostridiales|f__Clostridiales_Family_XIII_Incertae_Sedis|g__Mogibacterium	0.00326	0	0	0	0	0	0	0	0.00147	0	0	0	0	0.00077	0	0	0	0	0	0	0	0	0	0	0	0	0	0	0	0	0	0	0	0	0	0
Solobacterium	0.435754	-0.030303	0.030303	0	0.000517879	0	HLP <= HCs	0.000310727	0.0181818	0	#NAME?	0.630941	k__Bacteria|p__Firmicutes|c__Erysipelotrichia|o__Erysipelotrichales|f__Erysipelotrichaceae|g__Solobacterium	0	0	0	0	0	0	0	0	0	0	0	0	0	0	0	0	0	0	0	0	0	0	0	0	0	0	0	0	0	0	0	0	0	0	0.01709	0
Romboutsia	0.0851548	0.0909091	0	0.0909091	0	0.000490909	HCs <= HLP	0.000196364	0.0363636	Inf	Inf	0.557612	k__Bacteria|p__Firmicutes|c__Clostridia|o__Clostridiales|f__Peptostreptococcaceae|g__Romboutsia	0	0	0	0	0	0	0	0	0	0	0	0	0	0	0	0	0	0.00581	0	0	0	0	0	0	0	0	0	0	0	0	0	0	0.00499	0	0	0
Clostridiales_Family_XIII_Incertae_Sedis_unclassified	0.931372	-0.00826446	0.0909091	0.0909091	0.000262121	8.5e-05	HLP <= HCs	0.000191273	0.0909091	0.324277	-1.6247	0.980923	k__Bacteria|p__Firmicutes|c__Clostridia|o__Clostridiales|f__Clostridiales_Family_XIII_Incertae_Sedis|g__Clostridiales_Family_XIII_Incertae_Sedis_unclassified	0	0	0	0	0	0	0	0	0.00137	0	0	0	0	0	0	0	0	0	0	0	0	0	0	0	0	0	0	0	0	0	0	0	0	0	0	0
Oribacterium	0.435754	-0.030303	0.030303	0	0.000302424	0	HLP <= HCs	0.000181455	0.0181818	0	#NAME?	0.630941	k__Bacteria|p__Firmicutes|c__Clostridia|o__Clostridiales|f__Lachnospiraceae|g__Oribacterium	0	0	0	0	0	0	0	0	0	0	0	0	0	0	0	0	0	0	0	0	0	0	0	0	0	0	0	0	0	0	0	0	0	0	0	0
Alloscardovia	0.435754	-0.030303	0.030303	0	0.000271212	0	HLP <= HCs	0.000162727	0.0181818	0	#NAME?	0.630941	k__Bacteria|p__Actinobacteria|c__Actinobacteria|o__Bifidobacteriales|f__Bifidobacteriaceae|g__Alloscardovia	0	0	0	0	0	0	0	0	0	0	0	0	0	0	0	0	0	0	0	0	0	0	0	0	0	0	0	0	0	0	0	0	0	0	0	0
Olsenella	0.352328	-0.0757576	0.121212	0.0454545	0.000215152	7.09091e-05	HLP <= HCs	0.000157455	0.0909091	0.329577	-1.60131	0.630941	k__Bacteria|p__Actinobacteria|c__Coriobacteriia|o__Coriobacteriales|f__Atopobiaceae|g__Olsenella	0	0	0	0	0	0	0	0	0	0	0	0	0	0	0	0	0	0	0	0	0	0	0	0	0	0	0	0	0	0	0	0	0	0	0	0
Monoglobus	0.435754	-0.030303	0.030303	0	0.000251212	0	HLP <= HCs	0.000150727	0.0181818	0	#NAME?	0.630941	k__Bacteria|p__Firmicutes|c__Clostridia|o__Clostridiales|f__Clostridiales_unclassified|g__Monoglobus	0	0	0	0	0	0.00829	0	0	0	0	0	0	0	0	0	0	0	0	0	0	0	0	0	0	0	0	0	0	0	0	0	0	0	0	0	0
Tissierellia_unclassified	0.435754	-0.030303	0.030303	0	0.000208788	0	HLP <= HCs	0.000125273	0.0181818	0	#NAME?	0.630941	k__Bacteria|p__Firmicutes|c__Tissierellia|o__Tissierellia_unclassified|f__Tissierellia_unclassified|g__Tissierellia_unclassified	0	0	0	0	0	0	0	0	0	0	0	0	0	0	0	0	0	0	0	0	0	0	0	0	0	0	0	0.00689	0	0	0	0	0	0	0	0
Harryflintia	0.435754	-0.030303	0.030303	0	0.000194242	0	HLP <= HCs	0.000116545	0.0181818	0	#NAME?	0.630941	k__Bacteria|p__Firmicutes|c__Clostridia|o__Clostridiales|f__Ruminococcaceae|g__Harryflintia	0	0	0	0	0	0	0	0	0	0	0	0	0	0	0	0	0	0	0	0	0	0	0	0	0	0	0	0	0	0	0	0	0	0	0.00641	0
Corynebacterium	0.234979	0.0454545	0	0.0454545	0	7.04545e-05	HCs <= HLP	2.81818e-05	0.0181818	Inf	Inf	0.557612	k__Bacteria|p__Actinobacteria|c__Actinobacteria|o__Corynebacteriales|f__Corynebacteriaceae|g__Corynebacterium	0	0	0	0	0	0	0	0	0.00155	0	0	0	0	0	0	0	0	0	0	0	0	0	0	0	0	0	0	0	0	0	0	0	0	0	0	0
Enorma	0.435754	-0.030303	0.030303	0	2.0303e-05	0	HLP <= HCs	1.21818e-05	0.0181818	0	#NAME?	0.630941	k__Bacteria|p__Actinobacteria|c__Coriobacteriia|o__Coriobacteriales|f__Coriobacteriaceae|g__Enorma	0	0	0	0	0	0	0	0	0	0	0	0	0	0	0	0	0	0	0	0	0	0	0	0	0	0	0	0	0	0	0	0	0	0	0	0
[truncated: 19 more columns]

## Sheet: Table S1F. Species
Table S1F. Species analysis between two groups.
ID	Pvalue	Effect_size	mean_occ_HCs	mean_occ_HLP	mean_abun_HCs	mean_abun_HLP	Enrichment	mean_abun	mean_occ_more than 0.1	FC	log2FC	Qvalue	ID	Ec010	Ec011	Ec012	Ec013	Ec018	Ec003	Ec019	Ec020	Ec021	Ec022	Ec023	Ec024	Ec005	Ec030	Ec034	Ec037	Ec038	Ec055	Ec008	Ec086	Ec009	Ec087	Ec089	Ec090	Ec097	Ec112	Ec026	Ec029	Ec036	Ec046	Ec056	Ec065	Ec073	Ec078	Ec079	Ec080
Prevotella_sp_AM42_24	0.00249355	0.440771	0.272727	0.681818	0.854389	1.86247	HCs < HLP	1.25762	0.436364	2.17988	1.12425	0.144966	k__Bacteria|p__Bacteroidetes|c__Bacteroidia|o__Bacteroidales|f__Prevotellaceae|g__Prevotella|s__Prevotella_sp_AM42_24	0	0	0	0.80059	0	0	0	0.6607	0.19461	0.78536	0.06682	0	0	0	0	5.43861	0.14899	0.58562	0	4.07747	3.33913	0	1.55502	0	0	0	0	0	0.0378	0	5.76363	0	0	17.4233	0	0
Lactobacillus_delbrueckii	0.012448	0.181818	0	0.181818	0	0.0561041	HCs < HLP	0.0224416	0.0727273	Inf	Inf	0.251265	k__Bacteria|p__Firmicutes|c__Bacilli|o__Lactobacillales|f__Lactobacillaceae|g__Lactobacillus|s__Lactobacillus_delbrueckii	0	0	0.42187	0	0	0	0	0	0	0	0	0	0	0	0	0	0	0.56569	0	0	0	0	0.01943	0	0	0	0	0	0	0	0	0	0	0	0	0
Bacteroides_sp_CAG_530	0.0164097	0.322314	0.181818	0.545455	0.112539	0.294434	HCs < HLP	0.185297	0.327273	2.61629	1.38752	0.319403	k__Bacteria|p__Bacteroidetes|c__Bacteroidia|o__Bacteroidales|f__Bacteroidaceae|g__Bacteroides|s__Bacteroides_sp_CAG_530	0	0	0	0	0	0	1.88033	0	0	3.39496	0.04761	0	0	0	0	0.13195	0.4455	0	0	0.47033	0	0	1.06469	0	0	0	0	0	0	0	0.42435	0	0.05288	0.45669	0	0
Prevotella_sp_CAG_520	0.0183778	0.34022	0.30303	0.590909	0.328295	1.47582	HCs < HLP	0.787305	0.418182	4.4954	2.16845	0.345376	k__Bacteria|p__Bacteroidetes|c__Bacteroidia|o__Bacteroidales|f__Prevotellaceae|g__Prevotella|s__Prevotella_sp_CAG_520	0	0.89291	0	0.02221	0	0	0	0	0	0.3589	1.18106	0	0	0	0	0.00332	0	0	0	0.02197	3.28185	0	0	0	6.153	2.37118	0	0	0	4.68007	8.71602	0	2.88295	0	0.33235	0
Veillonella_parvula	0.0241027	0.30303	0.212121	0.5	0.0157333	0.0427064	HCs < HLP	0.0265225	0.327273	2.71439	1.44063	0.364889	k__Bacteria|p__Firmicutes|c__Negativicutes|o__Veillonellales|f__Veillonellaceae|g__Veillonella|s__Veillonella_parvula	0.03246	0	0.09997	0	0	0.18365	0	0.04829	0.03896	0.02774	0	0	0	0	0	0.01118	0	0	0.20238	0.0046	0	0	0.01149	0.16167	0.27895	0	0	0	0	0	0	0.02904	0	0.10284	0	0
Streptococcus_oralis	0.032063	0.264463	0.151515	0.409091	0.0025497	0.0102627	HCs < HLP	0.00563491	0.254545	4.02508	2.00902	0.403985	k__Bacteria|p__Firmicutes|c__Bacilli|o__Lactobacillales|f__Streptococcaceae|g__Streptococcus|s__Streptococcus_oralis	0	0	0.03346	0	0	0	0	0.00087	0	0	0	0	0	0	0	0.06636	0.04904	0.00661	0	0	0	0	0	0	0	0.05299	0	0	0	0	0	0	0.00283	0	0	0
Clostridium_sp_CAG_590	0.032444	0.136364	0	0.136364	0	0.124694	HCs < HLP	0.0498775	0.0545455	Inf	Inf	0.403985	k__Bacteria|p__Firmicutes|c__Clostridia|o__Clostridiales|f__Clostridiaceae|g__Clostridium|s__Clostridium_sp_CAG_590	0	0	0	0	0	0	0	0	0.41852	0	0	0	0	0	0	0	0	0	0	0	0	0	0.11257	0	0	0	0	0	0	0	0	0	0	0	0	0
Veillonella_tobetsuensis	0.032444	0.136364	0	0.136364	0	0.00221955	HCs < HLP	0.000887818	0.0545455	Inf	Inf	0.403985	k__Bacteria|p__Firmicutes|c__Negativicutes|o__Veillonellales|f__Veillonellaceae|g__Veillonella|s__Veillonella_tobetsuensis	0	0	0.02494	0	0	0	0	0	0	0	0	0	0	0	0	0	0	0	0	0	0	0	0	0	0	0	0	0	0	0	0	0	0	0	0	0
Veillonella_sp_T11011_6	0.032444	0.136364	0	0.136364	0	0.00135636	HCs < HLP	0.000542545	0.0545455	Inf	Inf	0.403985	k__Bacteria|p__Firmicutes|c__Negativicutes|o__Veillonellales|f__Veillonellaceae|g__Veillonella|s__Veillonella_sp_T11011_6	0	0	0.01587	0	0	0	0	0	0	0	0	0	0	0	0	0	0	0	0	0	0	0	0	0	0.0032	0	0	0	0	0	0	0	0	0	0	0
Streptococcus_mitis	0.0333566	0.247934	0.121212	0.363636	0.00161515	0.00828091	HCs < HLP	0.00428145	0.218182	5.12702	2.35812	0.403985	k__Bacteria|p__Firmicutes|c__Bacilli|o__Lactobacillales|f__Streptococcaceae|g__Streptococcus|s__Streptococcus_mitis	0	0	0.01479	0	0	0	0	0	0	0	0	0	0	0.01577	0	0.038	0.00635	0.03599	0	0	0	0	0	0	0	0.06696	0	0	0	0	0	0.02061	0.00065	0	0	0
Bifidobacterium_adolescentis	5.32688e-05	-0.647383	0.939394	0.636364	1.82513	0.316992	HLP < HCs	1.22187	0.818182	0.173682	-2.52548	0.00629538	k__Bacteria|p__Actinobacteria|c__Actinobacteria|o__Bifidobacteriales|f__Bifidobacteriaceae|g__Bifidobacterium|s__Bifidobacterium_adolescentis	1.63754	5.80369	0	0	0.80789	0.1342	1.91413	0	0.05098	0.18221	0.03338	0.37247	0.12708	0	0	0.0936	1.7086	0.36871	0.37647	0.1383	1.42368	1.8784	0	1.41929	0	0.06721	3.63014	1.8305	1.20919	0.07362	0.0082	0.95118	2.21862	0.44194	0.34088	1.12506
Alistipes_shahii	0.00292592	-0.476584	0.909091	0.636364	0.111079	0.0245045	HLP < HCs	0.0764495	0.8	0.220604	-2.18047	0.144966	k__Bacteria|p__Bacteroidetes|c__Bacteroidia|o__Bacteroidales|f__Rikenellaceae|g__Alistipes|s__Alistipes_shahii	0.11099	0.00972	0.09878	0.00145	0.31209	0.00884	0.00046	0.01101	0.01788	0.14853	0	0.00263	0.22612	0.03314	0.11384	0	0.02048	0	0.0391	0.00489	0.03502	0.67148	0.04667	0.07745	0	0.00025	0.15934	0.1491	0.01416	0.06591	0	0.18588	0.01712	0	0.14699	0.19349
Bifidobacterium_longum	0.00522886	-0.432507	0.757576	0.318182	0.735553	0.0794286	HLP < HCs	0.473103	0.581818	0.107985	-3.2111	0.189982	k__Bacteria|p__Actinobacteria|c__Actinobacteria|o__Bifidobacteriales|f__Bifidobacteriaceae|g__Bifidobacterium|s__Bifidobacterium_longum	0.82744	0	0.16984	0	1.09097	0.01455	0.02898	0	0	0	0	0.1577	0.00223	0	0	0	0.12464	0.3211	0.1427	0	0.0219	1.05937	0	0.25062	0	0	0.10394	13.3335	0.09885	0.31197	0	0.1317	0.39714	0	0	0.58216
Gemmiger_formicilis	0.00680278	-0.429752	1	0.954545	0.384653	0.206541	HLP < HCs	0.313408	0.981818	0.536955	-0.897126	0.218089	k__Bacteria|p__Firmicutes|c__Clostridia|o__Clostridiales|f__Ruminococcaceae|g__Gemmiger|s__Gemmiger_formicilis	0.40271	0.32285	0.40872	0.65629	0.96109	0.36221	0.08896	0.02023	0.17102	0.36374	0.01905	0.0376	0.71873	0.52785	0.06486	0.09453	0.09941	0	0.63662	0.29799	0.10449	1.00632	0.08487	0.44549	0.07025	0.0963	0.38989	0.06751	0.30232	0.24395	0.07264	0.60454	0.10624	0.13828	0.11123	0.28511
Alistipes_indistinctus	0.00913386	-0.380165	0.575758	0.227273	0.240867	0.0174614	HLP < HCs	0.151505	0.436364	0.0724937	-3.786	0.222898	k__Bacteria|p__Bacteroidetes|c__Bacteroidia|o__Bacteroidales|f__Rikenellaceae|g__Alistipes|s__Alistipes_indistinctus	0.04658	0	0	0.10897	1.74161	0	0	0.10868	0	0.22079	0	0.00627	0.01261	0.01182	0	0	0.01047	0	0.02081	0	0.46691	0.2359	0	0.03602	0	0	1.5247	0.01279	0	0.01188	0	0	0	0	0.11814	0.0292
Parabacteroides_distasonis	0.00995862	-0.414601	0.969697	0.909091	0.774595	0.15987	HLP < HCs	0.528705	0.945455	0.206392	-2.27654	0.222898	k__Bacteria|p__Bacteroidetes|c__Bacteroidia|o__Bacteroidales|f__Tannerellaceae|g__Parabacteroides|s__Parabacteroides_distasonis	0.10268	0.73746	0.623	0.077	0.30728	0.23924	0.14978	0.79757	0.09777	0.18207	0	0.04552	0.12326	0.30566	0.28117	0.06731	0.72725	0	0.04384	0.06081	0.05491	0.66943	0.08569	0.4926	0.08697	0.03601	1.05379	2.19885	1.73019	0.03601	0.04034	3.11723	0.01118	0.05623	3.29633	0.59129
Faecalibacterium_prausnitzii	0.0104322	-0.407713	1	1	10.6162	6.68973	HLP < HCs	9.04558	1	0.630146	-0.666242	0.222898	k__Bacteria|p__Firmicutes|c__Clostridia|o__Clostridiales|f__Ruminococcaceae|g__Faecalibacterium|s__Faecalibacterium_prausnitzii	7.53482	4.81324	9.74803	16.201	10.3636	4.2689	7.89449	2.80814	9.09699	11.2077	1.53647	3.15682	10.1359	8.54413	4.95005	11.1782	14.2082	0.96198	12.9957	10.4142	6.24258	8.22736	4.62944	15.6627	1.81908	5.134	9.40989	1.68361	11.5962	11.3682	7.9235	13.1884	5.36848	8.5088	30.2149	15.0792
Bifidobacterium_bifidum	0.0105976	-0.297521	0.333333	0.0454545	0.428564	0.00433273	HLP < HCs	0.258871	0.218182	0.0101099	-6.62809	0.222898	k__Bacteria|p__Actinobacteria|c__Actinobacteria|o__Bifidobacteriales|f__Bifidobacteriaceae|g__Bifidobacterium|s__Bifidobacterium_bifidum	0	0	0	0	1.64573	0.15104	0.02136	0	0	0	0	0.24937	0	0	0	0	0.39655	0	0.09532	0	0	0	0	0.23928	0	0	0.08063	0	0	0	0	0	0	0	0	0
Ruthenibacterium_lactatiformans	0.0106337	-0.399449	0.727273	0.454545	0.0904639	0.0165291	HLP < HCs	0.06089	0.618182	0.182715	-2.45234	0.222898	k__Bacteria|p__Firmicutes|c__Clostridia|o__Clostridiales|f__Ruminococcaceae|g__Ruthenibacterium|s__Ruthenibacterium_lactatiformans	0.05858	0.18248	0	0.01266	0.14766	0.00054	0	0.02406	0.01715	0.12081	0	0	0.08821	0.01977	0.05795	0	0.08255	0	0.04978	0	0.00662	0	0	0.03025	0	0	0.06935	0.27552	0.43847	0.07134	0	0.03514	0	0	0.80665	0.01029
Blautia_wexlerae	0.0199437	-0.371901	0.969697	1	0.146033	0.0940405	HLP < HCs	0.125236	0.981818	0.643966	-0.634944	0.362311	k__Bacteria|p__Firmicutes|c__Clostridia|o__Clostridiales|f__Lachnospiraceae|g__Blautia|s__Blautia_wexlerae	0.11813	0.10338	0.04169	0.85707	0.28855	0.03075	0.25328	0.21585	0.0367	0.23641	0.00389	0.05066	0.09355	0.57459	0.06784	0.01727	0.13287	0.01579	0.02027	0.19537	0.04409	0.27035	0.01194	0.23917	0.02534	0.09409	0.0787	0	0.20882	0.0093	0.07376	0.05156	0.04669	0.13344	0.08693	0.07659
Clostridium_bolteae	0.0232354	-0.212121	0.212121	0	0.015067	0	HLP < HCs	0.00904018	0.127273	0	#NAME?	0.364889	k__Bacteria|p__Firmicutes|c__Clostridia|o__Clostridiales|f__Lachnospiraceae|g__Lachnoclostridium|s__Clostridium_bolteae	0.00732	0	0	0	0.03081	0	0	0	0	0	0	0	0	0	0	0	0	0	0	0	0	0	0	0	0	0	0	0.0082	0.34681	0	0	0.03291	0	0	0	0
Parabacteroides_goldsteinii	0.0232354	-0.212121	0.212121	0	0.014413	0	HLP < HCs	0.00864782	0.127273	0	#NAME?	0.364889	k__Bacteria|p__Bacteroidetes|c__Bacteroidia|o__Bacteroidales|f__Tannerellaceae|g__Parabacteroides|s__Parabacteroides_goldsteinii	0	0	0	0	0.03323	0	0.01051	0	0	0	0	0	0	0	0	0	0	0	0	0	0	0	0	0.26334	0	0	0	0	0	0	0	0	0	0	0	0.04625
Clostridium_citroniae	0.0236313	-0.31405	0.484848	0.181818	0.0120206	0.00234909	HLP < HCs	0.008152	0.363636	0.195422	-2.35534	0.364889	k__Bacteria|p__Firmicutes|c__Clostridia|o__Clostridiales|f__Lachnospiraceae|g__Lachnoclostridium|s__Clostridium_citroniae	0.0021	0.01691	0	0	0.00489	0	0.00078	0.01342	0	0	0	0	0	0.00933	0	0	0.02069	0	0	0	0	0	0	0.00436	0	0	0.00847	0.16349	0	0	0	0.01301	0	0	0.02546	0.01825
Clostridium_innocuum	0.0236745	-0.254821	0.30303	0.0454545	0.0153924	0.000774545	HLP < HCs	0.00954527	0.2	0.0503199	-4.31273	0.364889	k__Bacteria|p__Firmicutes|c__Erysipelotrichia|o__Erysipelotrichales|f__Erysipelotrichaceae|g__Erysipelatoclostridium|s__Clostridium_innocuum	0	0.05322	0	0	0.00119	0.00573	0	0	0	0	0	0	0	0	0.01704	0	0	0	0	0	0	0	0	0	0	0	0.00039	0.25223	0.01338	0	0	0.00146	0	0	0.01548	0
Bacteroides_caccae	0.0291116	-0.349862	0.909091	0.636364	0.820645	0.309504	HLP < HCs	0.616188	0.8	0.377148	-1.4068	0.403985	k__Bacteria|p__Bacteroidetes|c__Bacteroidia|o__Bacteroidales|f__Bacteroidaceae|g__Bacteroides|s__Bacteroides_caccae	0.26865	0.03442	0.8216	0	0.15087	0.79565	0.1469	0	0.09428	3.62335	0.00148	0.0477	0.02581	0.19359	0.33264	0	0.0711	0	0.6324	0.00907	0.00106	0.02379	0.02658	2.62284	0.48462	0	1.75542	3.31171	0.22384	0.03162	0.00267	2.06067	0.02224	0	0.34052	2.0101
Bacteroides_xylanisolvens	0.0324075	-0.336088	0.69697	0.545455	0.162564	0.0351586	HLP < HCs	0.111602	0.636364	0.216276	-2.20905	0.403985	k__Bacteria|p__Bacteroidetes|c__Bacteroidia|o__Bacteroidales|f__Bacteroidaceae|g__Bacteroides|s__Bacteroides_xylanisolvens	0.05633	0	0.08194	0	0	0.10097	0.05191	0.03205	0	0	0	0	0	0	0	0	0.01492	0	0.44998	0.03257	0.06492	0.48451	0.02	0.29804	0.01391	0.02473	0.28351	0.25852	0.02788	0	0.00079	0.41851	0	0	1.131	0.81175
Eubacterium_hallii	0.0330494	-0.341598	1	1	0.222515	0.134177	HLP < HCs	0.18718	1	0.603002	-0.729765	0.403985	k__Bacteria|p__Firmicutes|c__Clostridia|o__Clostridiales|f__Eubacteriaceae|g__Eubacterium|s__Eubacterium_hallii	0.69	0.24015	0.05622	0.51419	0.41887	0.02031	0.0194	0.00258	0.11687	0.31939	0.0081	0.06159	0.03915	0.78577	0.06088	0.04955	0.19152	0.35014	0.02766	0.7348	0.28541	0.26009	0.02571	0.5023	0.03519	0.02615	0.13303	0.06338	0.08442	0.02812	0.03618	0.13809	0.04643	0.1715	0.47327	0.26811
Parabacteroides_merdae	0.0392811	-0.330579	0.878788	0.681818	0.655114	0.204079	HLP < HCs	0.4747	0.8	0.311517	-1.68262	0.428164	k__Bacteria|p__Bacteroidetes|c__Bacteroidia|o__Bacteroidales|f__Tannerellaceae|g__Parabacteroides|s__Parabacteroides_merdae	0.26341	0.03458	0.83348	0.01123	1.79022	0.06501	0.51582	0.25602	0.27706	0.12977	0	0.01842	0.21987	1.10973	0.36239	0.00824	0.10798	0	0.8865	0.11811	0.05731	2.32379	0.00746	0.53874	0.00286	0.04934	1.10238	2.48029	1.8609	0.565	0	0	0	0.00127	1.08157	0
Bilophila_wadsworthia	0.0418306	-0.323691	0.787879	0.590909	0.0806991	0.0217027	HLP < HCs	0.0571005	0.709091	0.268934	-1.89468	0.438417	k__Bacteria|p__Proteobacteria|c__Deltaproteobacteria|o__Desulfovibrionales|f__Desulfovibrionaceae|g__Bilophila|s__Bilophila_wadsworthia	0.00753	0.50554	0.08037	0	0.02479	0	0.01722	0	0.01263	0	0	0	0.08192	0.06369	0.05218	0.10861	0.03651	0	0.02057	0.01111	0.02229	0.04831	0	0.08247	0	0	0.04921	0.01758	0.13281	0.00763	0	0.161	0.01039	0	0	0.02958
Dielma_fastidiosa	0.0454939	-0.207989	0.242424	0.0454545	0.00465424	1.45455e-05	HLP < HCs	0.00279836	0.163636	0.0031252	-8.32183	0.450803	k__Bacteria|p__Firmicutes|c__Erysipelotrichia|o__Erysipelotrichales|f__Erysipelotrichaceae|g__Dielma|s__Dielma_fastidiosa	0.00158	0.07583	0.00032	0	0.0161	0	0	0	0	0	0	0	0	0	0	0	0	0	0	0	0	0	0	0	0	0	0	0	0	0	0	0.00648	0	0	0.00967	0
Alistipes_putredinis	0.0486776	-0.316804	0.848485	0.818182	1.8995	1.02269	HLP < HCs	1.54878	0.836364	0.538401	-0.893247	0.473737	k__Bacteria|p__Bacteroidetes|c__Bacteroidia|o__Bacteroidales|f__Rikenellaceae|g__Alistipes|s__Alistipes_putredinis	1.28832	0.11202	4.50854	0	9.03654	0.66337	0.18907	0.33831	3.32887	0.05259	0	0	0.37518	0.88649	2.76464	0.00194	0.036	0	10.2871	0.0154	0.0519	6.52753	0.00314	2.32547	0	0.00706	4.13606	0	1.82925	0.02043	0	15.4835	0.00639	0	0.39238	7.37641
Eubacterium_sp_CAG_786	0.0558972	0.15427	0.030303	0.181818	0.0036397	0.146302	HCs <= HLP	0.0607045	0.0909091	40.1962	5.32899	0.507506	k__Bacteria|p__Firmicutes|c__Clostridia|o__Clostridiales|f__Eubacteriaceae|g__Eubacterium|s__Eubacterium_sp_CAG_786	0	0	0	0	0	0	0	0	0.24074	0	0	0	0	0	0	0	0	0	0	0	0	0	0.75973	0.12011	2.17373	0	0	0	0	0	0	0	0	0	0	0
Veillonella_infantium	0.0576037	0.177686	0.0606061	0.227273	0.000242121	0.00839818	HCs <= HLP	0.00350455	0.127273	34.6859	5.11628	0.507506	k__Bacteria|p__Firmicutes|c__Negativicutes|o__Veillonellales|f__Veillonellaceae|g__Veillonella|s__Veillonella_infantium	0	0	0.0199	0	0	0	0	0	0	0	0	0	0	0	0	0	0.00191	0	0	0.00608	0	0	0.00522	0	0.12093	0	0	0	0	0	0	0	0	0	0	0
Streptococcus_parasanguinis	0.0592247	0.275482	0.333333	0.590909	0.00994273	0.0848705	HCs <= HLP	0.0399138	0.436364	8.53593	3.09355	0.507506	k__Bacteria|p__Firmicutes|c__Bacilli|o__Lactobacillales|f__Streptococcaceae|g__Streptococcus|s__Streptococcus_parasanguinis	0.03737	0	0.5569	0	0	0.00541	0	0	0.0043	0	0.13744	0.00535	0	0	0	0.20804	0	0.02532	0.00269	0	0	0	0.00387	0	0	0.0429	0.02183	0.02302	0	0	0.00483	0.01481	0	0	0	0
Coprococcus_catus	0.0595253	-0.30303	1	1	0.468723	0.227882	HLP <= HCs	0.372386	1	0.486176	-1.04045	0.507506	k__Bacteria|p__Firmicutes|c__Clostridia|o__Clostridiales|f__Lachnospiraceae|g__Coprococcus|s__Coprococcus_catus	0.13741	1.49345	0.34944	0.43545	0.61361	0.06494	0.03999	0.20561	0.0949	0.63305	0.07958	0.0244	0.55678	0.55214	0.48588	0.17582	0.16718	0.10929	0.25285	0.16434	0.14969	0.41991	0.21906	0.91779	0.04228	0.11047	0.22547	0.07841	0.37686	0.1237	0.12183	0.40249	0.13805	1.14243	0.23743	0.16386
Streptococcus_thermophilus	0.0601005	0.195592	0.0909091	0.272727	0.00171273	0.0604395	HCs <= HLP	0.0252035	0.163636	35.2885	5.14113	0.507506	k__Bacteria|p__Firmicutes|c__Bacilli|o__Lactobacillales|f__Streptococcaceae|g__Streptococcus|s__Streptococcus_thermophilus	0	0	0.02264	0	0	0.00215	0	0	0	0.01926	0	0	0	0	0	0.10385	0.02363	0.96938	0.05399	0	0.03074	0	0	0	0	0	0	0	0	0	0	0	0	0	0	0
Anaerotruncus_colihominis	0.0604648	-0.151515	0.151515	0	0.00200242	0	HLP <= HCs	0.00120145	0.0909091	0	#NAME?	0.507506	k__Bacteria|p__Firmicutes|c__Clostridia|o__Clostridiales|f__Ruminococcaceae|g__Anaerotruncus|s__Anaerotruncus_colihominis	0	0	0	0	0	0	0	0	0	0	0	0	0	0	0	0	0	0	0	0	0	0	0	0	0	0	0	0.01556	0	0	0	0.02606	0	0	0.01405	0
Bifidobacterium_pseudocatenulatum	0.0605283	-0.27686	0.545455	0.318182	0.243738	0.036585	HLP <= HCs	0.160877	0.454545	0.1501	-2.736	0.507506	k__Bacteria|p__Actinobacteria|c__Actinobacteria|o__Bifidobacteriales|f__Bifidobacteriaceae|g__Bifidobacterium|s__Bifidobacterium_pseudocatenulatum	4.27027	0	0.31882	0	0.18373	0	0.12454	0	0	0.01298	0.00763	0	0.25755	0	0	0	0	0	0.01196	0	0	0.11122	0	0.03558	0	0	0.01791	0.16278	0	0.0036	0	0.00662	0	0	0.00226	2.14433
Bacteroides_thetaiotaomicron	0.0657986	-0.292011	0.757576	0.590909	0.379752	0.11367	HLP <= HCs	0.273319	0.690909	0.299327	-1.74021	0.535736	k__Bacteria|p__Bacteroidetes|c__Bacteroidia|o__Bacteroidales|f__Bacteroidaceae|g__Bacteroides|s__Bacteroides_thetaiotaomicron	0.12287	0.10681	0.1618	0	0	0	0	1.76549	0.07308	0.05046	0	0.00049	0.04766	0.02161	0	0	0.0204	0	0.27022	0.0146	0.00984	0.37222	0.00987	0.67057	0.02702	0	0.2159	1.73209	0.28216	0.00055	0	3.17129	0.01786	0.02216	1.49849	1.78628
Streptococcus_vestibularis	0.0658611	0.172176	0.0606061	0.227273	0.00037697	0.00723818	HCs <= HLP	0.00312145	0.127273	19.201	4.26311	0.535736	k__Bacteria|p__Firmicutes|c__Bacilli|o__Lactobacillales|f__Streptococcaceae|g__Streptococcus|s__Streptococcus_vestibularis	0.00849	0	0.01079	0	0	0	0	0	0	0	0.00355	0	0	0	0	0.00531	0	0	0	0	0	0	0	0	0	0.02746	0	0	0	0	0	0	0	0	0	0
Bifidobacterium_angulatum	0.072119	-0.274105	0.606061	0.409091	0.886835	0.217675	HLP <= HCs	0.619171	0.527273	0.245451	-2.02649	0.557612	k__Bacteria|p__Actinobacteria|c__Actinobacteria|o__Bifidobacteriales|f__Bifidobacteriaceae|g__Bifidobacterium|s__Bifidobacterium_angulatum	0	1.69949	0	0	2.15292	0	0.2332	0	0	0	0	0	0.29176	0	0	0.05562	0.07827	0	0	0.2054	1.67601	1.48354	0	0.09566	0	0.3568	0	0	0.40371	0.03966	0.05246	0	0.36074	0	0	0
Prevotella_stercorea	0.072119	0.274105	0.424242	0.681818	0.375056	0.264574	HCs <= HLP	0.330863	0.527273	0.705424	-0.503437	0.557612	k__Bacteria|p__Bacteroidetes|c__Bacteroidia|o__Bacteroidales|f__Prevotellaceae|g__Prevotella|s__Prevotella_stercorea	3.02434	0.04489	0	0	0	1.28015	0	0	0	0.01127	0.04286	1.35115	0.72479	0	0	0.92953	0	0	0	4.30791	0.09988	0	1.29016	0	0.24845	0.06671	0	1.30298	0	0.18279	0.31542	0	0.13208	0	0.00733	0
Firmicutes_bacterium_CAG_534	0.0851548	0.0909091	0	0.0909091	0	0.0328223	HCs <= HLP	0.0131289	0.0363636	Inf	Inf	0.557612	k__Bacteria|p__Firmicutes|c__Firmicutes_unclassified|o__Firmicutes_unclassified|f__Firmicutes_unclassified|g__Firmicutes_unclassified|s__Firmicutes_bacterium_CAG_534	0	0	0	0	0	0	0	0	0	0	0	0	0	0	0.7137	0	0	0	0	0	0	0	0.00839	0	0	0	0	0	0	0	0	0	0	0	0	0
Lactobacillus_helveticus	0.0851548	0.0909091	0	0.0909091	0	0.006875	HCs <= HLP	0.00275	0.0363636	Inf	Inf	0.557612	k__Bacteria|p__Firmicutes|c__Bacilli|o__Lactobacillales|f__Lactobacillaceae|g__Lactobacillus|s__Lactobacillus_helveticus	0	0	0	0	0	0	0	0	0	0	0	0	0	0	0	0.13017	0	0.02108	0	0	0	0	0	0	0	0	0	0	0	0	0	0	0	0	0	0
Lactobacillus_oris	0.0851548	0.0909091	0	0.0909091	0	0.00128	HCs <= HLP	0.000512	0.0363636	Inf	Inf	0.557612	k__Bacteria|p__Firmicutes|c__Bacilli|o__Lactobacillales|f__Lactobacillaceae|g__Lactobacillus|s__Lactobacillus_oris	0	0	0	0	0	0	0	0	0	0	0.00257	0	0	0	0	0	0	0	0	0	0	0	0.02559	0	0	0	0	0	0	0	0	0	0	0	0	0
Veillonella_rogosae	0.0851548	0.0909091	0	0.0909091	0	0.000518182	HCs <= HLP	0.000207273	0.0363636	Inf	Inf	0.557612	k__Bacteria|p__Firmicutes|c__Negativicutes|o__Veillonellales|f__Veillonellaceae|g__Veillonella|s__Veillonella_rogosae	0	0	0.00217	0	0	0	0	0	0	0	0	0	0	0	0	0	0	0	0	0	0	0	0	0	0	0	0	0	0	0	0	0	0	0	0	0
Romboutsia_ilealis	0.0851548	0.0909091	0	0.0909091	0	0.000490909	HCs <= HLP	0.000196364	0.0363636	Inf	Inf	0.557612	k__Bacteria|p__Firmicutes|c__Clostridia|o__Clostridiales|f__Peptostreptococcaceae|g__Romboutsia|s__Romboutsia_ilealis	0	0	0	0	0	0	0	0	0	0	0	0	0	0	0	0	0	0.00581	0	0	0	0	0	0	0	0	0	0	0	0	0	0	0.00499	0	0	0
Gordonibacter_pamelaeae	0.0882355	-0.236915	0.454545	0.227273	0.0180533	0.00528364	HLP <= HCs	0.0129455	0.363636	0.292668	-1.77266	0.557612	k__Bacteria|p__Actinobacteria|c__Coriobacteriia|o__Eggerthellales|f__Eggerthellaceae|g__Gordonibacter|s__Gordonibacter_pamelaeae	0.0217	0.06539	0.02295	0.12182	0.04834	0	0	0	0	0	0	0.0005	0	0.00702	0	0	0	0	0.01774	0	0	0.01069	0	0.0163	0	0	0.03107	0.10677	0	0	0	0.00808	0	0	0	0.0096
Clostridium_sp_CAG_253	0.0944849	0.206612	0.181818	0.363636	0.00515303	0.00783773	HCs <= HLP	0.00622691	0.254545	1.52099	0.605014	0.557612	k__Bacteria|p__Firmicutes|c__Clostridia|o__Clostridiales|f__Clostridiaceae|g__Clostridium|s__Clostridium_sp_CAG_253	0	0	0	0	0	0	0	0	0	0.00639	0	0	0	0	0	0	0	0	0	0.1392	0	0	0.01418	0.01367	0	0	0	0	0.00395	0	0.03097	0	0.0005	0.00157	0	0.00867
Eggerthella_lenta	0.0969622	-0.121212	0.121212	0	0.00966879	0	HLP <= HCs	0.00580127	0.0727273	0	#NAME?	0.557612	k__Bacteria|p__Actinobacteria|c__Coriobacteriia|o__Eggerthellales|f__Eggerthellaceae|g__Eggerthella|s__Eggerthella_lenta	0.05415	0	0	0	0	0	0	0	0	0	0	0	0	0	0	0	0	0	0	0	0	0	0	0	0	0	0	0.14538	0	0	0	0.07491	0	0	0	0.04463
Sneathia_amnii	0.0969622	-0.121212	0.121212	0	0.00869	0	HLP <= HCs	0.005214	0.0727273	0	#NAME?	0.557612	k__Bacteria|p__Fusobacteria|c__Fusobacteriia|o__Fusobacteriales|f__Leptotrichiaceae|g__Sneathia|s__Sneathia_amnii	0	0	0	0	0	0	0	0	0	0	0	0	0	0	0	0	0.04677	0	0	0	0	0	0	0	0	0	0	0.03703	0.0149	0	0	0	0	0	0.18807	0
Prevotella_buccalis	0.0969622	-0.121212	0.121212	0	0.00202333	0	HLP <= HCs	0.001214	0.0727273	0	#NAME?	0.557612	k__Bacteria|p__Bacteroidetes|c__Bacteroidia|o__Bacteroidales|f__Prevotellaceae|g__Prevotella|s__Prevotella_buccalis	0	0	0	0	0.00401	0	0	0	0	0	0	0	0	0	0	0	0.04175	0	0	0.00661	0	0.0144	0	0	0	0	0	0	0	0	0	0	0	0	0	0
Parvimonas_micra	0.0969622	-0.121212	0.121212	0	0.000375152	0	HLP <= HCs	0.000225091	0.0727273	0	#NAME?	0.557612	k__Bacteria|p__Firmicutes|c__Tissierellia|o__Tissierellales|f__Peptoniphilaceae|g__Parvimonas|s__Parvimonas_micra	0.00547	0	0	0	0	0	0.00085	0	0	0	0	0	0	0	0	0	0.00538	0	0	0	0	0	0	0	0	0	0	0	0	0	0	0	0	0	0	0
Bacteroides_finegoldii	0.0972884	-0.22314	0.424242	0.181818	0.0263391	0.0465109	HLP <= HCs	0.0344078	0.327273	1.76585	0.820364	0.557612	k__Bacteria|p__Bacteroidetes|c__Bacteroidia|o__Bacteroidales|f__Bacteroidaceae|g__Bacteroides|s__Bacteroides_finegoldii	0.00892	0	0.7836	0	0.26843	0.01569	0	0.19313	0.00635	0	0	0.00568	0.09218	0.04016	0	0	0	0	0	0	0.03222	0.21064	0	0.09392	0	0	0	0	0	0.00833	0	0	0	0	0.0202	0
Prevotella_sp_885	0.110611	0.206612	0.212121	0.409091	0.560038	0.684753	HCs <= HLP	0.609924	0.290909	1.22269	0.29006	0.557612	k__Bacteria|p__Bacteroidetes|c__Bacteroidia|o__Bacteroidales|f__Prevotellaceae|g__Prevotella|s__Prevotella_sp_885	0	0	0	0	0	0	0	0	0	0	1.01533	4.77088	0	0	0	5.76779	0.38368	0	0	0	0	0	0.06329	0	0	3.05403	0	0	0	0	1.20538	0	0.77235	0	0	0
Alistipes_finegoldii	0.11073	-0.239669	0.575758	0.363636	0.578864	0.455249	HLP <= HCs	0.529418	0.490909	0.786452	-0.346569	0.557612	k__Bacteria|p__Bacteroidetes|c__Bacteroidia|o__Bacteroidales|f__Rikenellaceae|g__Alistipes|s__Alistipes_finegoldii	0	0	0.04063	0	0.10656	0.02529	0.0961	0.03697	1.76078	0.01099	0	0	0.00558	0.05481	0.18358	0	0.05007	0	7.88901	0	0	0.19285	0	0.13893	0	0	0.30646	0.0055	0.34088	0	0	0	0	0	0.26658	3.24047
Veillonella_dispar	0.116204	0.170799	0.121212	0.272727	0.00158242	0.0147459	HCs <= HLP	0.00684782	0.181818	9.31856	3.22011	0.557612	k__Bacteria|p__Firmicutes|c__Negativicutes|o__Veillonellales|f__Veillonellaceae|g__Veillonella|s__Veillonella_dispar	0	0	0.02661	0	0	0.01202	0	0	0	0	0	0	0	0	0.0066	0	0.02917	0	0	0.00696	0	0	0.04774	0	0.17925	0	0	0	0	0	0	0	0	0	0	0
Ruminococcus_sp_CAG_563	0.118399	-0.176309	0.272727	0.0909091	0.299185	0.074585	HLP <= HCs	0.209345	0.2	0.249294	-2.00408	0.557612	k__Bacteria|p__Firmicutes|c__Clostridia|o__Clostridiales|f__Ruminococcaceae|g__Ruminococcus|s__Ruminococcus_sp_CAG_563	0	0	0	0	0	0	0.03237	0	0	0	0	0.01131	0	1.58272	0.05815	0	0	0	0	0	1.46978	0	0	0.96854	0	0	0	0	2.1985	0	0	0	0	0	0	0
Streptococcus_gordonii	0.119425	0.181818	0.151515	0.318182	0.00252212	0.0113036	HCs <= HLP	0.00603473	0.218182	4.4818	2.16408	0.557612	k__Bacteria|p__Firmicutes|c__Bacilli|o__Lactobacillales|f__Streptococcaceae|g__Streptococcus|s__Streptococcus_gordonii	0	0	0.00841	0	0	0.0009	0	0	0	0	0	0.00461	0	0	0	0.049	0	0	0	0	0	0	0	0	0	0.0307	0	0	0	0	0.00176	0	0.01221	0	0.00299	0
Firmicutes_bacterium_CAG_238	0.119909	0.209366	0.242424	0.454545	0.0353464	0.0641323	HCs <= HLP	0.0468607	0.327273	1.8144	0.859489	0.557612	k__Bacteria|p__Firmicutes|c__Firmicutes_unclassified|o__Firmicutes_unclassified|f__Firmicutes_unclassified|g__Firmicutes_unclassified|s__Firmicutes_bacterium_CAG_238	0	0.01242	0	0	0	0	0	0.00995	0.18924	0.00974	0	0	0	0	0.68001	0	0	0	0	0	0	0	0.02859	0.02196	0.07745	0	0	0	0.17295	0	0	0	0	0	0.03772	0
Collinsella_aerofaciens	0.129183	-0.245179	1	1	1.44937	0.810676	HLP <= HCs	1.19389	1	0.55933	-0.838228	0.557612	k__Bacteria|p__Actinobacteria|c__Coriobacteriia|o__Coriobacteriales|f__Coriobacteriaceae|g__Collinsella|s__Collinsella_aerofaciens	1.12452	9.35905	0.46368	0.00815	1.77818	0.3492	0.36759	0.28279	0.28749	2.57296	0.2963	0.41547	1.37279	1.6571	0.36422	0.41085	2.77713	0.30965	0.49201	0.5262	0.46412	0.64295	0.20922	0.86681	0.07833	0.31562	0.28577	0.2863	0.49424	0.51765	0.46866	1.0744	0.62182	0.58776	0.62919	0.26829
Eubacterium_sp_CAG_38	0.130134	0.213499	0.30303	0.5	0.030067	0.0724859	HCs <= HLP	0.0470345	0.381818	2.41082	1.26952	0.557612	k__Bacteria|p__Firmicutes|c__Clostridia|o__Clostridiales|f__Eubacteriaceae|g__Eubacterium|s__Eubacterium_sp_CAG_38	0	0	0.02635	0	0	0	0	0	0.07568	0.01536	0	0	0	0.16423	0	0.25516	0.02138	0	0.05765	0	0	0.07576	0.17977	0.02658	0	0.14091	0.20445	0	0	0.03493	0	0.00056	0.04192	0	0.21906	0.1776
Eisenbergiella_tayi	0.130272	-0.141873	0.181818	0.0454545	0.0137109	0.000645455	HLP <= HCs	0.00848473	0.127273	0.047076	-4.40886	0.557612	k__Bacteria|p__Firmicutes|c__Clostridia|o__Clostridiales|f__Lachnospiraceae|g__Eisenbergiella|s__Eisenbergiella_tayi	0.03881	0	0	0	0	0	0	0.0142	0	0	0	0	0	0	0	0	0	0	0	0	0	0	0	0	0	0	0.00604	0.04892	0	0	0	0.0655	0	0	0	0
Tyzzerella_nexilis	0.130272	-0.141873	0.181818	0.0454545	0.00279182	0.000107727	HLP <= HCs	0.00171818	0.127273	0.0385868	-4.69575	0.557612	k__Bacteria|p__Firmicutes|c__Clostridia|o__Clostridiales|f__Lachnospiraceae|g__Tyzzerella|s__Tyzzerella_nexilis	0	0	0	0	0	0	0	0	0	0	0	0	0	0	0	0	0.05252	0	0	0.00502	0	0.0095	0	0	0.00237	0	0	0.01682	0	0	0	0	0	0	0.00626	0
Butyrivibrio_sp_CAG_318	0.130844	0.181818	0.151515	0.363636	0.454175	0.790528	HCs <= HLP	0.588716	0.236364	1.74058	0.79957	0.557612	k__Bacteria|p__Firmicutes|c__Clostridia|o__Clostridiales|f__Lachnospiraceae|g__Butyrivibrio|s__Butyrivibrio_sp_CAG_318	0	0	0	0	0	0	0	0	1.88313	0	0	0	1.72156	0	12.8818	0.02392	2.78483	0	0.01177	0	0	0	0.05841	0	0	0	0	0	0.12973	3.86087	0	0	0.03193	0	0	0
Clostridium_ventriculi	0.131134	0.176309	0.151515	0.318182	0.026087	0.113086	HCs <= HLP	0.0608865	0.218182	4.33496	2.11602	0.557612	k__Bacteria|p__Firmicutes|c__Clostridia|o__Clostridiales|f__Clostridiaceae|g__Clostridium|s__Clostridium_ventriculi	0	0	0	0	0	0	0	0	0	0.02651	0	0	0	0	0	0	0	1.64809	0	0	0	0.78369	0	0	0	0.00209	0	0	0	0.0263	0.63827	0	0	0	0	0
Gemella_haemolysans	0.131775	0.110193	0.030303	0.136364	8.12121e-05	0.00201045	HCs <= HLP	0.000852909	0.0727273	24.7556	4.62968	0.557612	k__Bacteria|p__Firmicutes|c__Bacilli|o__Bacillales|f__Bacillales_unclassified|g__Gemella|s__Gemella_haemolysans	0	0	0.01555	0	0	0	0	0	0	0	0	0	0	0	0	0.01591	0	0	0	0	0	0	0	0	0	0.01277	0	0	0	0	0	0	0	0	0	0
Streptococcus_infantis	0.131775	0.110193	0.030303	0.136364	0.00012697	0.00126273	HCs <= HLP	0.000581273	0.0727273	9.94511	3.31399	0.557612	k__Bacteria|p__Firmicutes|c__Bacilli|o__Lactobacillales|f__Streptococcaceae|g__Streptococcus|s__Streptococcus_infantis	0	0	0.00647	0	0	0	0	0	0	0	0	0	0	0	0	0.01656	0	0	0	0	0	0	0	0	0	0.00475	0	0	0	0	0	0.00419	0	0	0	0
Bacteroides_uniformis	0.131931	-0.242424	0.878788	0.772727	1.44594	0.63824	HLP <= HCs	1.12286	0.836364	0.441401	-1.17984	0.557612	k__Bacteria|p__Bacteroidetes|c__Bacteroidia|o__Bacteroidales|f__Bacteroidaceae|g__Bacteroides|s__Bacteroides_uniformis	1.49901	0.13614	2.66145	0.01198	3.01266	0.0923	0.42691	1.1527	2.37908	0.09317	0	0.0055	0.25781	0.36025	2.00999	0.02792	0.44414	0	4.2662	0	0.05056	0.87001	0.05308	4.37826	0.04903	0.32193	1.03388	6.4562	1.86453	0	0	0.91437	0	0	5.05322	10.5554
Clostridium_sp_CAG_510	0.137314	0.173554	0.151515	0.318182	0.107446	0.624653	HCs <= HLP	0.314329	0.218182	5.81363	2.53944	0.557612	k__Bacteria|p__Firmicutes|c__Clostridia|o__Clostridiales|f__Clostridiaceae|g__Clostridium|s__Clostridium_sp_CAG_510	0	0	0	0	0	0	0	0	5.31151	0	0.0182	0	0.73675	0	0	0	0	0	0	0	0	0	6.62511	2.22147	1.12835	0	0	0	0.03449	0	0	0	0.11201	0	0	0
Bacteroides_plebeius	0.139315	-0.202479	0.424242	0.227273	0.58142	0.540614	HLP <= HCs	0.565097	0.345455	0.929817	-0.104981	0.557612	k__Bacteria|p__Bacteroidetes|c__Bacteroidia|o__Bacteroidales|f__Bacteroidaceae|g__Bacteroides|s__Bacteroides_plebeius	2.48968	0	0	0	0	0	2.46635	8.23062	0.16846	0	0	0.29351	0.08655	0	0	0	0	0	3.39846	0	0.06702	0	0	1.73632	0	0	2.96451	0	0.7654	0	0	4.05755	0.0828	0	2.36065	0
Lactobacillus_salivarius	0.141904	0.15978	0.121212	0.272727	0.0198385	0.0273255	HCs <= HLP	0.0228333	0.181818	1.3774	0.461944	0.557612	k__Bacteria|p__Firmicutes|c__Bacilli|o__Lactobacillales|f__Lactobacillaceae|g__Lactobacillus|s__Lactobacillus_salivarius	0	0	0	0	0	0	0	0	0	0	0.12945	0	0	0	0	0	0	0	0.10522	0	0	0	0.16343	0.59324	0	0	0	0.02202	0	0	0	0	0	0	0	0
Anaeromassilibacillus_sp_An250	0.154439	-0.133609	0.181818	0.0454545	0.00682091	0.00187273	HLP <= HCs	0.00484164	0.127273	0.274557	-1.86482	0.557612	k__Bacteria|p__Firmicutes|c__Clostridia|o__Clostridiales|f__Ruminococcaceae|g__Anaeromassilibacillus|s__Anaeromassilibacillus_sp_An250	0	0	0	0	0.09274	0	0	0	0	0	0	0	0	0	0	0	0	0	0.0412	0	0	0	0	0.02314	0	0	0	0	0.01973	0	0	0	0	0	0	0
Clostridium_symbiosum	0.155999	-0.0909091	0.0909091	0	0.00919091	0	HLP <= HCs	0.00551455	0.0545455	0	#NAME?	0.557612	k__Bacteria|p__Firmicutes|c__Clostridia|o__Clostridiales|f__Lachnospiraceae|g__Lachnoclostridium|s__Clostridium_symbiosum	0	0	0	0	0	0	0	0	0	0	0	0	0	0	0	0	0	0	0	0	0	0	0	0	0	0	0	0.1885	0	0	0	0.07607	0	0	0	0
Prevotella_timonensis	0.155999	-0.0909091	0.0909091	0	0.00696242	0	HLP <= HCs	0.00417745	0.0545455	0	#NAME?	0.557612	k__Bacteria|p__Bacteroidetes|c__Bacteroidia|o__Bacteroidales|f__Prevotellaceae|g__Prevotella|s__Prevotella_timonensis	0	0	0	0	0	0	0	0	0	0	0	0	0	0	0	0	0	0	0	0	0	0	0	0	0	0	0	0.0315	0.14654	0	0	0	0	0	0.05172	0
Prevotella_disiens	0.155999	-0.0909091	0.0909091	0	0.0047797	0	HLP <= HCs	0.00286782	0.0545455	0	#NAME?	0.557612	k__Bacteria|p__Bacteroidetes|c__Bacteroidia|o__Bacteroidales|f__Prevotellaceae|g__Prevotella|s__Prevotella_disiens	0	0	0	0	0	0	0	0	0	0	0	0	0	0	0	0	0.03971	0	0	0	0	0	0	0	0	0	0	0.01798	0	0	0	0	0	0	0.10004	0
Gardnerella_vaginalis	0.155999	-0.0909091	0.0909091	0	0.00367606	0	HLP <= HCs	0.00220564	0.0545455	0	#NAME?	0.557612	k__Bacteria|p__Actinobacteria|c__Actinobacteria|o__Bifidobacteriales|f__Bifidobacteriaceae|g__Gardnerella|s__Gardnerella_vaginalis	0	0	0	0	0	0	0	0	0	0	0	0	0	0	0	0	0	0	0	0	0	0	0	0	0	0	0	0.08921	0.02386	0	0	0	0	0	0.00824	0
Campylobacter_hominis	0.155999	-0.0909091	0.0909091	0	0.00170758	0	HLP <= HCs	0.00102455	0.0545455	0	#NAME?	0.557612	k__Bacteria|p__Proteobacteria|c__Epsilonproteobacteria|o__Campylobacterales|f__Campylobacteraceae|g__Campylobacter|s__Campylobacter_hominis	0	0	0	0	0	0	0	0	0	0	0	0	0	0	0	0	0.0036	0	0	0	0	0	0	0	0	0	0	0	0	0	0	0	0	0	0.03299	0
Actinomyces_graevenitzii	0.155999	-0.0909091	0.0909091	0	0.00139545	0	HLP <= HCs	0.000837273	0.0545455	0	#NAME?	0.557612	k__Bacteria|p__Actinobacteria|c__Actinobacteria|o__Actinomycetales|f__Actinomycetaceae|g__Actinomyces|s__Actinomyces_graevenitzii	0.00055	0	0	0	0	0	0	0	0	0	0	0	0	0	0	0	0	0	0	0	0	0	0	0	0	0	0	0	0	0	0	0	0	0	0	0
Actinomyces_sp_HMSC035G02	0.155999	-0.0909091	0.0909091	0	0.00132606	0	HLP <= HCs	0.000795636	0.0545455	0	#NAME?	0.557612	k__Bacteria|p__Actinobacteria|c__Actinobacteria|o__Actinomycetales|f__Actinomycetaceae|g__Actinomyces|s__Actinomyces_sp_HMSC035G02	0	0.02294	0	0	0	0	0	0	0	0	0	0	0	0	0	0	0	0	0	0	0	0	0	0	0	0	0	0	0	0	0	0	0	0	0	0
Mageeibacillus_indolicus	0.155999	-0.0909091	0.0909091	0	0.000928182	0	HLP <= HCs	0.000556909	0.0545455	0	#NAME?	0.557612	k__Bacteria|p__Firmicutes|c__Clostridia|o__Clostridiales|f__Hungateiclostridiaceae|g__Mageeibacillus|s__Mageeibacillus_indolicus	0	0	0	0	0	0	0	0	0	0	0	0	0	0	0	0	0	0	0	0	0	0	0	0	0	0	0	0.00267	0.0251	0	0	0	0	0	0.00286	0
Clostridium_aldenense	0.155999	-0.0909091	0.0909091	0	0.000749697	0	HLP <= HCs	0.000449818	0.0545455	0	#NAME?	0.557612	k__Bacteria|p__Firmicutes|c__Clostridia|o__Clostridiales|f__Lachnospiraceae|g__Lachnoclostridium|s__Clostridium_aldenense	0	0	0	0	0	0	0	0	0	0	0	0	0	0	0	0	0	0	0	0	0	0	0	0	0	0	0	0.01365	0.00782	0	0	0.00327	0	0	0	0
Bacteroides_stercoris	0.158254	-0.190083	0.393939	0.227273	0.166298	0.151175	HLP <= HCs	0.160249	0.327273	0.909062	-0.13755	0.557612	k__Bacteria|p__Bacteroidetes|c__Bacteroidia|o__Bacteroidales|f__Bacteroidaceae|g__Bacteroides|s__Bacteroides_stercoris	2.65174	0	0	0	0	0.17885	0	0	0.02813	0	0	0	0.02963	0.05444	0.04954	0	0.12928	0	2.88632	0	0.11342	0.41206	0	0.07799	0	0	0.15358	0	0.27041	0	0	0	0	0	0	0
Eubacterium_sp_OM08_24	0.163718	0.101928	0.030303	0.136364	0.00173333	0.000886364	HCs <= HLP	0.00139455	0.0727273	0.511364	-0.967579	0.557612	k__Bacteria|p__Firmicutes|c__Clostridia|o__Clostridiales|f__Eubacteriaceae|g__Eubacterium|s__Eubacterium_sp_OM08_24	0	0	0	0	0	0	0	0	0.00591	0.0007	0	0	0	0	0	0	0	0	0	0	0	0	0	0	0.01289	0	0	0	0	0	0	0	0	0	0.0572	0
Ruminococcus_sp_CAG_403	0.166382	0.166667	0.181818	0.318182	0.0108912	0.148835	HCs <= HLP	0.0660689	0.236364	13.6656	3.77248	0.557612	k__Bacteria|p__Firmicutes|c__Clostridia|o__Clostridiales|f__Ruminococcaceae|g__Ruminococcus|s__Ruminococcus_sp_CAG_403	0	0	0	0	0	0.02987	0	0.64912	0	0	0	0	0.01212	0.64866	0.0479	0	0	0	1.82738	0	0	0	0.04746	0	0	0	0	0	0	0	0	0	0.02111	0	0.00735	0
Sanguibacteroides_justesenii	0.167335	0.121212	0.0606061	0.181818	0.00102788	0.00240318	HCs <= HLP	0.001578	0.109091	2.338	1.22528	0.557612	k__Bacteria|p__Bacteroidetes|c__Bacteroidia|o__Bacteroidales|f__Porphyromonadaceae|g__Sanguibacteroides|s__Sanguibacteroides_justesenii	0	0.00359	0	0	0	0	0	0.02884	0	0	0	0	0	0	0.00908	0	0	0	0.00905	0	0	0	0	0	0	0	0	0	0	0	0	0	0	0	0.03033	0
Anaerostipes_hadrus	0.171916	-0.220386	1	0.818182	0.204837	0.112428	HLP <= HCs	0.167873	0.927273	0.548864	-0.865478	0.557612	k__Bacteria|p__Firmicutes|c__Clostridia|o__Clostridiales|f__Lachnospiraceae|g__Anaerostipes|s__Anaerostipes_hadrus	0.31092	1.01334	0.75059	2.19286	0.10409	0.01599	0.00727	0.04418	0.00931	0.09655	0.13265	0.01089	0.03943	0.5591	0	0.01081	0.01356	0.34465	0.05073	0.02576	0.0735	0.26314	0	0.01902	0.00919	0.06578	0.09773	0.02886	0.0493	0.02213	0.13783	0.21465	0.0316	0.10734	0.22577	0.5662
Bacteroides_ovatus	0.174052	-0.219008	0.909091	0.772727	0.186089	0.0993073	HLP <= HCs	0.151376	0.854545	0.533655	-0.90602	0.557612	k__Bacteria|p__Bacteroidetes|c__Bacteroidia|o__Bacteroidales|f__Bacteroidaceae|g__Bacteroides|s__Bacteroides_ovatus	0.09187	0.33799	0.36789	0.08014	0.41848	0.04898	0.00281	0.25869	0.02288	0.43077	0	0.01105	0.10022	0.19986	0.24226	0	0.08839	0	0.12995	0	0.06074	0.17926	0.12482	0.03134	0	0.01944	0.24943	0.30268	0.20907	0.03504	0.00603	1.32942	0.02973	0.004	0	0
Coprococcus_comes	0.178972	-0.217631	1	1	0.6658	0.443892	HLP <= HCs	0.577037	1	0.666705	-0.58488	0.557612	k__Bacteria|p__Firmicutes|c__Clostridia|o__Clostridiales|f__Lachnospiraceae|g__Coprococcus|s__Coprococcus_comes	1.32836	0.7035	0.45421	3.58156	0.99228	0.07412	0.19718	0.01931	0.12125	2.21125	0.08474	0.14046	1.02132	0.44048	0.56042	0.60707	0.82558	0.06736	0.55092	0.26808	0.27827	0.98448	0.03926	0.17403	0.06831	0.47077	0.09206	0.08719	0.18832	0.50551	0.48128	0.2672	0.20754	0.31375	0.18119	0.44021
Roseburia_sp_CAG_182	0.179914	0.146006	0.121212	0.272727	0.0198827	0.0145309	HCs <= HLP	0.017742	0.181818	0.730831	-0.452391	0.557612	k__Bacteria|p__Firmicutes|c__Clostridia|o__Clostridiales|f__Lachnospiraceae|g__Roseburia|s__Roseburia_sp_CAG_182	0	0	0	0.41595	0	0	0	0.01084	0.04419	0	0	0	0.20735	0	0	0	0	0	0	0	0	0	0.0704	0	0	0	0	0	0.02741	0	0	0	0	0.00542	0	0
Eubacterium_sp_CAG_274	0.181357	-0.183196	0.424242	0.227273	0.08951	0.0793759	HLP <= HCs	0.0854564	0.345455	0.886783	-0.173348	0.557612	k__Bacteria|p__Firmicutes|c__Clostridia|o__Clostridiales|f__Eubacteriaceae|g__Eubacterium|s__Eubacterium_sp_CAG_274	0.06315	0	0.58716	0	0	0	0	0	0	0	0	0	0	0	0.00185	0	0.0159	0.00854	0.11745	0	0	0.06926	0	0.03342	1.03127	0	0	0	0	0.01421	0	0.11717	0	0	0.75368	1.75139
Odoribacter_splanchnicus	0.182087	-0.214876	0.848485	0.818182	0.309964	0.201209	HLP <= HCs	0.266462	0.836364	0.649136	-0.623406	0.557612	k__Bacteria|p__Bacteroidetes|c__Bacteroidia|o__Bacteroidales|f__Odoribacteraceae|g__Odoribacter|s__Odoribacter_splanchnicus	0.23595	0.17582	0.21166	0	0.45618	0.12665	0.11284	0.47539	0.76536	0.68567	0	0	0.5513	0.09303	0.19258	0	0.30544	0	1.00807	0.42413	0.06517	0.2573	0.02746	0.32834	0.11402	0.07488	0.28492	0.02957	0.22156	0.28167	0.00281	1.98275	0.08495	0	1.66964	1.08668
Paraprevotella_xylaniphila	0.184679	-0.203857	0.606061	0.454545	0.0538718	0.0275023	HLP <= HCs	0.043324	0.545455	0.510513	-0.96998	0.557612	k__Bacteria|p__Bacteroidetes|c__Bacteroidia|o__Bacteroidales|f__Prevotellaceae|g__Paraprevotella|s__Paraprevotella_xylaniphila	0.0222	0	0	0	0.05834	0.01725	0.0481	0.15058	0.00351	0.16699	0	0.01066	0	0.07944	0.07325	0	0.15721	0	0	0.07392	0.02159	0	0.00755	0.06647	0.00339	0	0.21944	0.0186	0.0557	0.02081	0	0	0.01564	0.01255	0	0
Barnesiella_intestinihominis	0.187828	-0.206612	0.666667	0.545455	0.546272	0.304508	HLP <= HCs	0.449567	0.618182	0.557429	-0.843139	0.557612	k__Bacteria|p__Bacteroidetes|c__Bacteroidia|o__Bacteroidales|f__Barnesiellaceae|g__Barnesiella|s__Barnesiella_intestinihominis	0.01011	0.31896	1.16252	0	4.87694	0	1.5192	0.64534	2.572	0.10716	0	0	0.0336	0.3663	1.78288	0	0.05296	0	0	0.01279	0.00924	1.91846	0	3.17657	0	0.00042	2.30394	0.04024	0.555	0.02587	0	0	0.0286	0	0.55754	0
Blautia_obeum	0.19042	-0.212121	0.969697	1	0.167302	0.123888	HLP <= HCs	0.149937	0.981818	0.740504	-0.43342	0.557612	k__Bacteria|p__Firmicutes|c__Clostridia|o__Clostridiales|f__Lachnospiraceae|g__Blautia|s__Blautia_obeum	0.06265	0.28583	0.06656	0.45829	0.10439	0.05535	0.00379	0.01591	0.13136	0.44003	0.01277	0.03027	0.21864	0.56236	0.03036	0.02754	0.19198	0.01921	0.04741	0.16845	0.02434	0.13484	0.01569	0.073	0.09259	0.04963	0.22519	0.02252	0.10841	0.02327	0.03822	0.49087	0.05938	0.14935	0.17704	0.09353
Haemophilus_parainfluenzae	0.196474	0.155647	0.181818	0.318182	0.00527576	0.0468445	HCs <= HLP	0.0219033	0.236364	8.87921	3.15043	0.557612	k__Bacteria|p__Proteobacteria|c__Gammaproteobacteria|o__Pasteurellales|f__Pasteurellaceae|g__Haemophilus|s__Haemophilus_parainfluenzae	0	0	0.60126	0	0	0.01419	0.00676	0	0	0.00267	0	0.01351	0	0	0	0	0	0	0	0	0.00605	0	0.22294	0	0	0.0107	0	0	0	0	0	0	0.02321	0.12967	0	0.00392
Escherichia_coli	0.197142	0.19697	0.484848	0.590909	0.829781	3.54581	HCs <= HLP	1.91619	0.527273	4.27319	2.09531	0.557612	k__Bacteria|p__Proteobacteria|c__Gammaproteobacteria|o__Enterobacterales|f__Enterobacteriaceae|g__Escherichia|s__Escherichia_coli	0.11732	0.59652	0.06934	0	0.01424	0.00983	0	28.2829	0	6.66375	0.00487	0	12.1971	0	3.77541	0	0	0	0.01702	0	0.01474	0.42212	0.10035	0	18.6543	0.1883	0	0	0	0	0	1.08351	0	0	0.09834	0
Lactobacillus_rogosae	0.199578	-0.198347	0.636364	0.454545	0.0244424	0.00827818	HLP <= HCs	0.0179767	0.563636	0.338681	-1.562	0.557612	k__Bacteria|p__Firmicutes|c__Bacilli|o__Lactobacillales|f__Lactobacillaceae|g__Lactobacillus|s__Lactobacillus_rogosae	0.02037	0	0.0177	0	0.0039	0.02063	0.00121	0	0	0	0	0.00292	0	0.00333	0.01902	0	0.12418	0	0.00798	0	0	0	0	0.11772	0	0.02614	0	0	0	0.01012	0	0.00602	0.05175	0.01454	0.04172	0.12841
Clostridium_disporicum	0.205357	0.143251	0.151515	0.272727	0.00341606	0.0194386	HCs <= HLP	0.00982509	0.2	5.69037	2.50852	0.557612	k__Bacteria|p__Firmicutes|c__Clostridia|o__Clostridiales|f__Clostridiaceae|g__Clostridium|s__Clostridium_disporicum	0	0	0	0.02415	0	0.00382	0	0	0	0	0	0.01824	0	0	0	0	0	0.03257	0.08769	0	0	0	0.19587	0	0.03261	0	0	0	0	0.00855	0	0	0	0.05797	0	0
Streptococcus_salivarius	0.212444	0.198347	0.636364	0.772727	0.104222	0.315034	HCs <= HLP	0.188546	0.690909	3.02273	1.59585	0.557612	k__Bacteria|p__Firmicutes|c__Bacilli|o__Lactobacillales|f__Streptococcaceae|g__Streptococcus|s__Streptococcus_salivarius	0.52055	0	0.98237	0.08505	0.00619	0.01926	0.07257	0	0.00802	0.00089	0.48422	0.0251	0	0.02076	0	0.17754	0.01093	0.05286	0.07541	0	0	0.0549	0.00744	0.01363	0.00452	0.24502	0.16679	0	0	0.00042	0.04114	0.03755	0.00806	0.01211	0.03161	0.01327
Dorea_formicigenerans	0.214888	-0.201102	1	1	0.387083	0.357979	HLP <= HCs	0.375441	1	0.924813	-0.112767	0.557612	k__Bacteria|p__Firmicutes|c__Clostridia|o__Clostridiales|f__Lachnospiraceae|g__Dorea|s__Dorea_formicigenerans	0.35822	0.8192	0.26335	0.71513	0.70363	0.10292	0.1057	0.10699	0.08617	1.29077	0.13628	0.09623	1.31508	0.53162	0.33212	0.88464	0.39522	0.04819	0.11495	0.13001	0.21049	0.29779	0.05155	0.28063	0.03249	0.33843	0.14139	0.10387	0.12132	0.28687	0.10605	0.46332	0.0896	0.14438	0.21048	0.07953
Bifidobacterium_catenulatum	0.220498	-0.168044	0.393939	0.272727	0.0639648	0.00895545	HLP <= HCs	0.0419611	0.345455	0.140006	-2.83644	0.557612	k__Bacteria|p__Actinobacteria|c__Actinobacteria|o__Bifidobacteriales|f__Bifidobacteriaceae|g__Bifidobacterium|s__Bifidobacterium_catenulatum	0	0	0	0	0	0	0	0	0	0	0	0.01354	0.17559	0	0	0	0	0.04925	0	0.16152	0.01955	0.39283	0	0.02686	0	0	0	0	0.37643	0.2168	0.01257	0	0.00474	0	0	0
Bacteroides_coprophilus	0.221669	-0.107438	0.151515	0.0454545	0.0271115	0.00539636	HLP <= HCs	0.0184255	0.109091	0.199043	-2.32885	0.557612	k__Bacteria|p__Bacteroidetes|c__Bacteroidia|o__Bacteroidales|f__Bacteroidaceae|g__Bacteroides|s__Bacteroides_coprophilus	0.09537	0	0	0	0	0	0	0	0	0	0	0.26372	0	0	0	0	0	0	0	0	0	0	0	0	0	0	0	0	0.05531	0	0	0	0	0	0	0
Fusicatenibacter_saccharivorans	0.227923	-0.195592	1	1	0.62044	0.451024	HLP <= HCs	0.552673	1	0.726943	-0.460087	0.557612	k__Bacteria|p__Firmicutes|c__Clostridia|o__Clostridiales|f__Lachnospiraceae|g__Fusicatenibacter|s__Fusicatenibacter_saccharivorans	0.62111	0.78554	1.8566	3.403	0.65907	0.10144	0.12925	0.43347	0.20409	0.26403	0.11039	0.07963	0.57035	0.91193	1.01956	0.32363	0.74161	0.07474	0.87691	0.58331	0.1671	1.19693	0.04247	0.64137	0.01062	0.41454	0.49376	0.0059	0.26892	0.21726	0.24145	0.58706	0.15218	0.26828	1.82898	1.58352
Eubacterium_rectale	0.23246	0.192837	0.939394	1	5.82582	7.76562	HCs <= HLP	6.60174	0.963636	1.33297	0.41464	0.557612	k__Bacteria|p__Firmicutes|c__Clostridia|o__Clostridiales|f__Lachnospiraceae|g__Lachnospiraceae_unclassified|s__Eubacterium_rectale	11.3109	1.14239	16.1002	2.45849	3.21179	6.80026	0.69274	6.58092	0.02899	4.89632	4.70729	6.21238	2.07436	31.4008	2.73872	7.71962	6.63653	0.54279	9.43865	8.51254	10.5653	7.16917	0.83809	3.36704	0.19293	12.6197	4.44223	0	9.14187	1.3576	11.6837	3.5517	6.6491	5.58792	7.00182	3.2701
Desulfovibrio_piger	0.232663	0.151515	0.212121	0.363636	0.0609842	0.0811227	HCs <= HLP	0.0690396	0.272727	1.33022	0.41167	0.557612	k__Bacteria|p__Proteobacteria|c__Deltaproteobacteria|o__Desulfovibrionales|f__Desulfovibrionaceae|g__Desulfovibrio|s__Desulfovibrio_piger	0	0	0	0	0	0	0.06896	0.39712	0.50482	0	0	0	0	0	0	0.03972	0.35104	0	0	0	0	0	0.27472	0	0	0	0	0	0	0	0	0	0.03738	0	0.86216	0
Enterococcus_durans	0.233905	-0.104683	0.151515	0.0454545	0.00357273	0.000426364	HLP <= HCs	0.00231418	0.109091	0.119338	-3.06687	0.557612	k__Bacteria|p__Firmicutes|c__Bacilli|o__Lactobacillales|f__Enterococcaceae|g__Enterococcus|s__Enterococcus_durans	0.00465	0	0	0	0	0	0	0	0	0	0.00938	0	0	0	0	0	0.07076	0	0	0	0.00785	0	0	0	0	0	0	0	0	0	0	0	0	0	0	0
Bacteroides_pectinophilus	0.234979	0.0454545	0	0.0454545	0	0.0341132	HCs <= HLP	0.0136453	0.0181818	Inf	Inf	0.557612	k__Bacteria|p__Firmicutes|c__Clostridia|o__Clostridiales|f__Clostridiales_unclassified|g__Clostridiales_unclassified|s__Bacteroides_pectinophilus	0	0	0	0	0	0	0	0	0.75049	0	0	0	0	0	0	0	0	0	0	0	0	0	0	0	0	0	0	0	0	0	0	0	0	0	0	0
Treponema_succinifaciens	0.234979	0.0454545	0	0.0454545	0	0.0180632	HCs <= HLP	0.00722527	0.0181818	Inf	Inf	0.557612	k__Bacteria|p__Spirochaetes|c__Spirochaetia|o__Spirochaetales|f__Spirochaetaceae|g__Treponema|s__Treponema_succinifaciens	0	0	0	0	0	0	0	0	0	0	0	0	0	0	0	0	0	0	0	0	0	0	0	0	0	0	0	0	0	0	0	0	0	0	0	0
Mitsuokella_jalaludinii	0.234979	0.0454545	0	0.0454545	0	0.0130577	HCs <= HLP	0.00522309	0.0181818	Inf	Inf	0.557612	k__Bacteria|p__Firmicutes|c__Negativicutes|o__Selenomonadales|f__Selenomonadaceae|g__Mitsuokella|s__Mitsuokella_jalaludinii	0	0	0	0	0	0	0	0	0	0	0	0	0	0	0	0	0	0	0	0	0	0	0	0	0	0	0	0	0	0	0	0	0	0	0	0
Brachyspira_pilosicoli	0.234979	0.0454545	0	0.0454545	0	0.00623727	HCs <= HLP	0.00249491	0.0181818	Inf	Inf	0.557612	k__Bacteria|p__Spirochaetes|c__Spirochaetia|o__Brachyspirales|f__Brachyspiraceae|g__Brachyspira|s__Brachyspira_pilosicoli	0	0	0	0	0	0	0	0	0	0	0	0	0	0	0	0	0	0	0	0	0	0	0	0	0	0	0	0	0	0	0	0	0	0	0	0
Scardovia_wiggsiae	0.234979	0.0454545	0	0.0454545	0	0.00172545	HCs <= HLP	0.000690182	0.0181818	Inf	Inf	0.557612	k__Bacteria|p__Actinobacteria|c__Actinobacteria|o__Bifidobacteriales|f__Bifidobacteriaceae|g__Scardovia|s__Scardovia_wiggsiae	0	0	0	0	0	0	0	0	0	0	0	0	0	0	0	0	0	0	0.03796	0	0	0	0	0	0	0	0	0	0	0	0	0	0	0	0	0
Enterobacter_mori	0.234979	0.0454545	0	0.0454545	0	0.00120636	HCs <= HLP	0.000482545	0.0181818	Inf	Inf	0.557612	k__Bacteria|p__Proteobacteria|c__Gammaproteobacteria|o__Enterobacterales|f__Enterobacteriaceae|g__Enterobacter|s__Enterobacter_mori	0	0	0	0	0	0	0	0	0.02654	0	0	0	0	0	0	0	0	0	0	0	0	0	0	0	0	0	0	0	0	0	0	0	0	0	0	0
Eubacterium_coprostanoligenes	0.234979	0.0454545	0	0.0454545	0	0.000946364	HCs <= HLP	0.000378545	0.0181818	Inf	Inf	0.557612	k__Bacteria|p__Firmicutes|c__Clostridia|o__Clostridiales|f__Eubacteriaceae|g__Eubacterium|s__Eubacterium_coprostanoligenes	0	0	0	0	0	0	0	0	0	0.02082	0	0	0	0	0	0	0	0	0	0	0	0	0	0	0	0	0	0	0	0	0	0	0	0	0	0
Roseburia_sp_CAG_303	0.234979	0.0454545	0	0.0454545	0	0.000707727	HCs <= HLP	0.000283091	0.0181818	Inf	Inf	0.557612	k__Bacteria|p__Firmicutes|c__Clostridia|o__Clostridiales|f__Lachnospiraceae|g__Roseburia|s__Roseburia_sp_CAG_303	0	0	0.01557	0	0	0	0	0	0	0	0	0	0	0	0	0	0	0	0	0	0	0	0	0	0	0	0	0	0	0	0	0	0	0	0	0
Streptococcus_sp_F0442	0.234979	0.0454545	0	0.0454545	0	0.00049	HCs <= HLP	0.000196	0.0181818	Inf	Inf	0.557612	k__Bacteria|p__Firmicutes|c__Bacilli|o__Lactobacillales|f__Streptococcaceae|g__Streptococcus|s__Streptococcus_sp_F0442	0	0	0	0	0	0	0	0	0	0	0	0	0	0	0	0	0	0	0	0	0	0	0	0	0	0	0	0	0	0	0	0	0	0	0	0
Streptococcus_sanguinis	0.234979	0.0454545	0	0.0454545	0	0.000486364	HCs <= HLP	0.000194545	0.0181818	Inf	Inf	0.557612	k__Bacteria|p__Firmicutes|c__Bacilli|o__Lactobacillales|f__Streptococcaceae|g__Streptococcus|s__Streptococcus_sanguinis	0	0	0	0	0	0	0	0	0	0	0	0	0	0	0	0	0	0	0	0	0	0	0	0	0	0	0	0	0	0	0	0	0.0107	0	0	0
Atopobium_deltae	0.234979	0.0454545	0	0.0454545	0	0.000415455	HCs <= HLP	0.000166182	0.0181818	Inf	Inf	0.557612	k__Bacteria|p__Actinobacteria|c__Coriobacteriia|o__Coriobacteriales|f__Atopobiaceae|g__Atopobium|s__Atopobium_deltae	0	0	0	0	0	0	0	0	0	0	0	0	0	0.00914	0	0	0	0	0	0	0	0	0	0	0	0	0	0	0	0	0	0	0	0	0	0
Streptococcus_sobrinus	0.234979	0.0454545	0	0.0454545	0	0.000233636	HCs <= HLP	9.34545e-05	0.0181818	Inf	Inf	0.557612	k__Bacteria|p__Firmicutes|c__Bacilli|o__Lactobacillales|f__Streptococcaceae|g__Streptococcus|s__Streptococcus_sobrinus	0	0	0	0	0	0	0	0	0	0	0	0	0	0	0	0	0	0	0.00514	0	0	0	0	0	0	0	0	0	0	0	0	0	0	0	0	0
Lactobacillus_mindensis	0.234979	0.0454545	0	0.0454545	0	0.000196818	HCs <= HLP	7.87273e-05	0.0181818	Inf	Inf	0.557612	k__Bacteria|p__Firmicutes|c__Bacilli|o__Lactobacillales|f__Lactobacillaceae|g__Lactobacillus|s__Lactobacillus_mindensis	0	0	0	0	0	0	0	0	0	0	0	0	0	0	0	0	0	0	0	0	0	0	0	0	0	0	0	0	0	0	0	0	0	0	0	0
Clostridium_paraputrificum	0.234979	0.0454545	0	0.0454545	0	0.000160909	HCs <= HLP	6.43636e-05	0.0181818	Inf	Inf	0.557612	k__Bacteria|p__Firmicutes|c__Clostridia|o__Clostridiales|f__Clostridiaceae|g__Clostridium|s__Clostridium_paraputrificum	0	0	0	0	0	0	0	0	0	0	0	0	0	0	0	0	0	0	0	0	0	0	0	0	0	0	0	0	0	0	0	0	0	0	0	0
Corynebacterium_argentoratense	0.234979	0.0454545	0	0.0454545	0	7.04545e-05	HCs <= HLP	2.81818e-05	0.0181818	Inf	Inf	0.557612	k__Bacteria|p__Actinobacteria|c__Actinobacteria|o__Corynebacteriales|f__Corynebacteriaceae|g__Corynebacterium|s__Corynebacterium_argentoratense	0	0	0	0	0	0	0	0	0.00155	0	0	0	0	0	0	0	0	0	0	0	0	0	0	0	0	0	0	0	0	0	0	0	0	0	0	0
Hungatella_hathewayi	0.246612	-0.101928	0.151515	0.0454545	0.00509303	0.000267727	HLP <= HCs	0.00316291	0.109091	0.0525674	-4.24969	0.557612	k__Bacteria|p__Firmicutes|c__Clostridia|o__Clostridiales|f__Clostridiaceae|g__Hungatella|s__Hungatella_hathewayi	0	0	0	0	0	0	0	0	0	0	0	0	0	0	0	0	0	0	0	0	0	0	0	0	0	0	0.00213	0.15503	0.00504	0	0	0.00035	0	0	0	0
Asaccharobacter_celatus	0.246612	-0.101928	0.151515	0.0454545	0.0012697	0.000670455	HLP <= HCs	0.00103	0.109091	0.528043	-0.921273	0.557612	k__Bacteria|p__Actinobacteria|c__Coriobacteriia|o__Eggerthellales|f__Eggerthellaceae|g__Asaccharobacter|s__Asaccharobacter_celatus	0	0	0	0	0.00786	0	0	0	0	0	0	0.00433	0	0	0	0	0	0	0	0	0	0	0	0	0	0	0	0	0	0	0	0.01702	0	0	0	0.00494
Veillonella_atypica	0.248896	0.134986	0.181818	0.272727	0.00221242	0.0769591	HCs <= HLP	0.0321111	0.218182	34.785	5.12039	0.557612	k__Bacteria|p__Firmicutes|c__Negativicutes|o__Veillonellales|f__Veillonellaceae|g__Veillonella|s__Veillonella_atypica	0	0	0.19981	0	0	0.00335	0	0.02319	0	0	0	0	0	0	0	0	0.02645	0	0	0.00149	0	0	0.69046	0.02421	0.61764	0	0	0	0	0	0	0	0	0	0	0
Lactococcus_lactis	0.250256	-0.146006	0.333333	0.181818	0.104743	0.0195727	HLP <= HCs	0.0706749	0.272727	0.186864	-2.41994	0.557612	k__Bacteria|p__Firmicutes|c__Bacilli|o__Lactobacillales|f__Streptococcaceae|g__Lactococcus|s__Lactococcus_lactis	0	0	0	0.59579	0.07019	0	0	0	0.14776	0	0	0	0	0	0	0	0.17861	0.15447	0.08566	0	1.98884	0	0	0.00278	0	0	0	0.06403	0	0	0	0	0	0	0	0
Bacteroides_vulgatus	0.253245	-0.184573	1	0.909091	2.7249	2.67565	HLP <= HCs	2.7052	0.963636	0.981925	-0.0263153	0.557612	k__Bacteria|p__Bacteroidetes|c__Bacteroidia|o__Bacteroidales|f__Bacteroidaceae|g__Bacteroides|s__Bacteroides_vulgatus	0.34311	1.07583	11.8742	0.22918	2.58461	1.23581	0.63863	20.9777	0.19856	2.18549	0	0.03968	0.24881	0.4554	1.78738	0.05712	3.3025	0	3.31419	0.26571	0.10155	8.93793	0.06357	4.40702	14.2174	0.68069	2.85281	8.06379	1.45551	0.28543	0.01303	14.2738	0.12115	0.06827	9.05329	7.21253
Dialister_succinatiphilus	0.254762	-0.0606061	0.0606061	0	0.189372	0	HLP <= HCs	0.113623	0.0363636	0	#NAME?	0.557612	k__Bacteria|p__Firmicutes|c__Negativicutes|o__Veillonellales|f__Veillonellaceae|g__Dialister|s__Dialister_succinatiphilus	0	0	0	0	0	0	0	0	0	0	0	0	0	0	0	0	2.75247	0	0	0	0	0	0	3.49682	0	0	0	0	0	0	0	0	0	0	0	0
Bacteroides_coprocola	0.254762	-0.0606061	0.0606061	0	0.0321033	0	HLP <= HCs	0.019262	0.0363636	0	#NAME?	0.557612	k__Bacteria|p__Bacteroidetes|c__Bacteroidia|o__Bacteroidales|f__Bacteroidaceae|g__Bacteroides|s__Bacteroides_coprocola	0	0	0	0	0	0	0	0	0	0	0	0	0	0	0	0	0	0	0	0	0	0	0	0.28042	0	0	0	0	0	0	0	0	0	0	0	0
Bacteroides_sp_OM08_11	0.254762	-0.0606061	0.0606061	0	0.0239048	0	HLP <= HCs	0.0143429	0.0363636	0	#NAME?	0.557612	k__Bacteria|p__Bacteroidetes|c__Bacteroidia|o__Bacteroidales|f__Bacteroidaceae|g__Bacteroides|s__Bacteroides_sp_OM08_11	0	0	0	0	0.0041	0	0	0	0	0	0	0	0	0	0	0	0	0	0	0	0	0	0	0	0	0	0	0	0	0	0	0	0	0	0.78476	0
Atopobium_vaginae	0.254762	-0.0606061	0.0606061	0	0.00295424	0	HLP <= HCs	0.00177255	0.0363636	0	#NAME?	0.557612	k__Bacteria|p__Actinobacteria|c__Coriobacteriia|o__Coriobacteriales|f__Atopobiaceae|g__Atopobium|s__Atopobium_vaginae	0	0	0	0	0	0	0	0	0	0	0	0	0	0	0	0	0.00355	0	0	0	0	0	0	0	0	0	0	0	0.09394	0	0	0	0	0	0	0
Fusobacterium_gonidiaformans	0.254762	-0.0606061	0.0606061	0	0.00250576	0	HLP <= HCs	0.00150345	0.0363636	0	#NAME?	0.557612	k__Bacteria|p__Fusobacteria|c__Fusobacteriia|o__Fusobacteriales|f__Fusobacteriaceae|g__Fusobacterium|s__Fusobacterium_gonidiaformans	0	0	0	0	0	0	0	0	0	0	0	0	0	0	0	0	0.03142	0	0	0	0	0	0	0	0	0	0	0	0.05127	0	0	0	0	0	0	0
Blastocystis_sp_subtype_1	0.254762	-0.0606061	0.0606061	0	0.00223485	0	HLP <= HCs	0.00134091	0.0363636	0	#NAME?	0.557612	k__Eukaryota|p__Eukaryota_unclassified|c__Eukaryota_unclassified|o__Eukaryota_unclassified|f__Eukaryota_unclassified|g__Blastocystis|s__Blastocystis_sp_subtype_1	0	0	0	0	0	0	0	0	0	0	0	0	0	0	0	0	0	0	0	0	0	0	0	0	0	0	0	0.00223	0	0.07152	0	0	0	0	0	0
Mycoplasma_hominis	0.254762	-0.0606061	0.0606061	0	0.00184091	0	HLP <= HCs	0.00110455	0.0363636	0	#NAME?	0.557612	k__Bacteria|p__Tenericutes|c__Mollicutes|o__Mycoplasmatales|f__Mycoplasmataceae|g__Mycoplasma|s__Mycoplasma_hominis	0	0	0	0	0	0	0	0	0	0	0	0	0	0	0	0	0.0603	0	0	0	0	0	0	0	0	0	0	0.00045	0	0	0	0	0	0	0	0
Leuconostoc_pseudomesenteroides	0.254762	-0.0606061	0.0606061	0	0.0016003	0	HLP <= HCs	0.000960182	0.0363636	0	#NAME?	0.557612	k__Bacteria|p__Firmicutes|c__Bacilli|o__Lactobacillales|f__Leuconostocaceae|g__Leuconostoc|s__Leuconostoc_pseudomesenteroides	0	0	0	0.04274	0	0	0	0	0	0	0	0	0	0	0	0	0	0	0	0	0.01007	0	0	0	0	0	0	0	0	0	0	0	0	0	0	0
Methanosphaera_stadtmanae	0.254762	-0.0606061	0.0606061	0	0.00138697	0	HLP <= HCs	0.000832182	0.0363636	0	#NAME?	0.557612	k__Archaea|p__Euryarchaeota|c__Methanobacteria|o__Methanobacteriales|f__Methanobacteriaceae|g__Methanosphaera|s__Methanosphaera_stadtmanae	0	0	0	0	0	0	0	0	0	0	0	0	0	0	0	0	0	0	0	0	0	0	0	0	0	0	0	0	0	0	0	0	0	0	0.03104	0
Porphyromonas_uenonis	0.254762	-0.0606061	0.0606061	0	0.00123606	0	HLP <= HCs	0.000741636	0.0363636	0	#NAME?	0.557612	k__Bacteria|p__Bacteroidetes|c__Bacteroidia|o__Bacteroidales|f__Porphyromonadaceae|g__Porphyromonas|s__Porphyromonas_uenonis	0	0	0	0	0	0	0	0	0	0	0	0	0	0	0	0	0	0	0	0	0	0	0	0	0	0	0	0	0.03191	0	0	0	0	0	0.00888	0
Bacteroides_faecichinchillae	0.254762	-0.0606061	0.0606061	0	0.000286061	0	HLP <= HCs	0.000171636	0.0363636	0	#NAME?	0.557612	k__Bacteria|p__Bacteroidetes|c__Bacteroidia|o__Bacteroidales|f__Bacteroidaceae|g__Bacteroides|s__Bacteroides_faecichinchillae	0	0	0	0	0	0	0	0	0	0	0	0	0	0	0	0	0	0	0	0	0	0.00241	0	0.00703	0	0	0	0	0	0	0	0	0	0	0	0
Eubacterium_brachy	0.254762	-0.0606061	0.0606061	0	0.000179394	0	HLP <= HCs	0.000107636	0.0363636	0	#NAME?	0.557612	k__Bacteria|p__Firmicutes|c__Clostridia|o__Clostridiales|f__Clostridiales_Family_XIII_Incertae_Sedis|g__Clostridiales_Family_XIII_Incertae_Sedis_unclassified|s__Eubacterium_brachy	0	0	0	0	0	0	0	0	0	0	0	0	0	0	0	0	0	0	0	0	0	0	0	0	0	0	0	0	0	0	0	0	0	0	0	0
Porphyromonas_asaccharolytica	0.254762	-0.0606061	0.0606061	0	9.48485e-05	0	HLP <= HCs	5.69091e-05	0.0363636	0	#NAME?	0.557612	k__Bacteria|p__Bacteroidetes|c__Bacteroidia|o__Bacteroidales|f__Porphyromonadaceae|g__Porphyromonas|s__Porphyromonas_asaccharolytica	0	0	0	0	0	0	0	0	0	0	0	0	0	0	0	0	0	0	0	0	0	0.00191	0	0	0	0	0	0	0.00122	0	0	0	0	0	0	0
Clostridium_perfringens	0.27938	0.126722	0.181818	0.272727	0.00180909	0.0421932	HCs <= HLP	0.0179627	0.218182	23.3229	4.54367	0.604215	k__Bacteria|p__Firmicutes|c__Clostridia|o__Clostridiales|f__Clostridiaceae|g__Clostridium|s__Clostridium_perfringens	0.02295	0	0.0523	0	0	0.01715	0	0	0	0	0	0	0	0	0	0	0	0	0.00149	0	0.0052	0	0	0	0.05782	0.21172	0	0	0	0	0	0	0	0	0	0
Butyrivibrio_crossotus	0.284036	0.151515	0.333333	0.454545	1.13644	2.90004	HCs <= HLP	1.84188	0.381818	2.55187	1.35156	0.611856	k__Bacteria|p__Firmicutes|c__Clostridia|o__Clostridiales|f__Lachnospiraceae|g__Butyrivibrio|s__Butyrivibrio_crossotus	0	0	0	0	0	0.18885	0	0	22.5682	1.19468	0	0	1.28872	0	25.8601	0.0889	0.15005	0	0	0	0	0	0	0.00554	0	0	0	0	12.7423	10.0255	0	0	0.08101	0.43835	0	0
Prevotella_copri	0.286711	0.172176	0.909091	0.954545	16.7991	26.2607	HCs <= HLP	20.5837	0.927273	1.56322	0.644521	0.613103	k__Bacteria|p__Bacteroidetes|c__Bacteroidia|o__Bacteroidales|f__Prevotellaceae|g__Prevotella|s__Prevotella_copri	0	3.65627	0	6.76211	0.96059	56.872	56.8455	0.00294	5.60547	22.8387	80.9675	56.8964	4.97532	3.39588	0.52841	46.5397	0.83417	85.8836	0.00443	41.8043	42.0617	5.90705	24.3678	19.9874	20.8595	48.3742	30.7234	0.00032	13.574	33.1059	38.7912	6.552	51.2802	7.93856	0	0
Eubacterium_sp_CAG_251	0.29281	-0.15978	0.545455	0.454545	0.77157	0.425084	HLP <= HCs	0.632976	0.509091	0.550933	-0.860051	0.618532	k__Bacteria|p__Firmicutes|c__Clostridia|o__Clostridiales|f__Eubacteriaceae|g__Eubacterium|s__Eubacterium_sp_CAG_251	0	0	0	0	0	0	0.56349	0	1.8959	0	0	1.46351	3.04523	0	0.02882	0	0.74334	0	0.18563	0	0.1234	0.9164	0.01411	0	0	0	0	0	3.31594	0.89383	1.25092	1.94138	1.60832	0.91528	0	0
Prevotella_sp_CAG_1092	0.299297	0.125344	0.181818	0.318182	0.224123	0.301567	HCs <= HLP	0.255101	0.236364	1.34554	0.428187	0.629794	k__Bacteria|p__Bacteroidetes|c__Bacteroidia|o__Bacteroidales|f__Prevotellaceae|g__Prevotella|s__Prevotella_sp_CAG_1092	0	1.15366	0	0	0	0	0	0	0.76001	0	0	0	0.8266	0	0	0	0	0	0	1.35054	0	0	0	0	2.4991	0	0	0	0	0	0.67886	0	2.13721	3.36518	0	0
Streptococcus_sp_A12	0.301405	0.084022	0.0606061	0.136364	0.000126667	0.00140227	HCs <= HLP	0.000636909	0.0909091	11.0706	3.46866	0.630941	k__Bacteria|p__Firmicutes|c__Bacilli|o__Lactobacillales|f__Streptococcaceae|g__Streptococcus|s__Streptococcus_sp_A12	0	0	0.01621	0	0	0	0	0	0	0	0	0	0	0	0	0.00877	0	0	0	0	0	0	0	0	0	0.00587	0	0	0	0	0	0.00196	0	0	0	0
Lactobacillus_sanfranciscensis	0.310832	0.151515	0.424242	0.545455	0.0583958	0.0692264	HCs <= HLP	0.062728	0.472727	1.18547	0.245458	0.630941	k__Bacteria|p__Firmicutes|c__Bacilli|o__Lactobacillales|f__Lactobacillaceae|g__Lactobacillus|s__Lactobacillus_sanfranciscensis	0.05034	0.02558	0.07432	0	0	0.24217	0.00528	0	0.00797	0	0	0	0	0.33375	0	0.54155	0	0.06941	0.06028	0	0.00627	0	0.07533	0.04522	0.12646	0	0.17209	0.442	0	0	0.01297	0.00713	0	0	0	0.04972
Bacteroides_eggerthii	0.325293	-0.11157	0.242424	0.136364	1.36284	0.33873	HLP <= HCs	0.953198	0.2	0.248546	-2.00841	0.630941	k__Bacteria|p__Bacteroidetes|c__Bacteroidia|o__Bacteroidales|f__Bacteroidaceae|g__Bacteroides|s__Bacteroides_eggerthii	0	0.30458	0	0	0	0.0128	0	0	0	0	0	0	0	0	0	0	0	0	7.28351	0	0	0.82318	0	0	0.16619	0.00235	0.18584	31.8386	0	0	0	0	0	0	0	0
Clostridium_sp_CAG_413	0.326028	0.0633609	0.030303	0.0909091	0.00462788	0.22528	HCs <= HLP	0.0928889	0.0545455	48.679	5.60523	0.630941	k__Bacteria|p__Firmicutes|c__Clostridia|o__Clostridiales|f__Clostridiaceae|g__Clostridium|s__Clostridium_sp_CAG_413	0	0	0	0	0	0	0	1.34167	0	0	0	0	0	0	3.6145	0	0	0	0	0	0	0	0	0	0	0	0	0	0	0	0	0	0	0	0	0
Slackia_isoflavoniconvertens	0.331218	-0.157025	0.878788	0.863636	0.209366	0.105053	HLP <= HCs	0.167641	0.872727	0.501765	-0.994916	0.630941	k__Bacteria|p__Actinobacteria|c__Coriobacteriia|o__Eggerthellales|f__Eggerthellaceae|g__Slackia|s__Slackia_isoflavoniconvertens	0	0.52438	0	0.35487	0	0.01768	0.09678	0.13355	0.07113	0	0.10107	0.07262	0.57868	0.16475	0.07397	0.16999	0.13664	0	0.02829	0.05751	0.13443	0.12098	0.02075	0.03035	0.00213	0.05273	0.07079	0.06082	0.42333	0.02468	0.03926	0	0.15635	0.25397	0.1271	0.07746
Paraprevotella_clara	0.333766	-0.0964187	0.181818	0.0909091	0.0099603	0.00247318	HLP <= HCs	0.00696545	0.145455	0.248304	-2.00982	0.630941	k__Bacteria|p__Bacteroidetes|c__Bacteroidia|o__Bacteroidales|f__Prevotellaceae|g__Paraprevotella|s__Paraprevotella_clara	0.01155	0	0	0	0	0	0.0233	0	0	0	0	0	0	0	0.05123	0	0.00526	0	0	0	0	0	0	0	0.00318	0	0	0	0	0	0	0	0	0.00673	0	0
Leuconostoc_citreum	0.334953	0.0909091	0.0909091	0.181818	0.00221727	0.00335591	HCs <= HLP	0.00267273	0.127273	1.51353	0.597917	0.630941	k__Bacteria|p__Firmicutes|c__Bacilli|o__Lactobacillales|f__Leuconostocaceae|g__Leuconostoc|s__Leuconostoc_citreum	0	0	0	0	0	0	0	0	0	0	0	0	0	0.00925	0	0.00305	0	0.01686	0	0	0	0	0	0	0	0	0.01323	0.05846	0	0	0.04467	0	0	0	0	0
Coprococcus_eutactus	0.335407	-0.15427	0.727273	0.727273	2.09268	1.47311	HLP <= HCs	1.84486	0.727273	0.703934	-0.506487	0.630941	k__Bacteria|p__Firmicutes|c__Clostridia|o__Clostridiales|f__Lachnospiraceae|g__Coprococcus|s__Coprococcus_eutactus	8.23498	0	0	0	0.39597	2.92071	0.54015	0	0.66624	0.60824	0	0.18901	0.00217	12.5493	0.18798	0.63974	1.13183	0	0.13697	1.12312	0.00076	8.08322	1.34133	0	0	0	5.26797	0	0	4.07238	0.08332	0.00701	0.31858	2.0393	0	0
Dorea_longicatena	0.343305	-0.15427	1	1	1.23784	0.865082	HLP <= HCs	1.08874	1	0.698864	-0.516916	0.630941	k__Bacteria|p__Firmicutes|c__Clostridia|o__Clostridiales|f__Lachnospiraceae|g__Dorea|s__Dorea_longicatena	1.5523	3.40659	0.20455	3.0912	1.89318	0.12164	0.32149	0.07525	0.41945	2.5167	0.51378	0.16797	1.7121	1.25295	1.55889	1.81141	0.55652	0.57212	0.39838	0.60032	0.77711	0.4879	0.29159	0.54829	0.06288	0.69437	0.50087	0.11012	0.57654	0.73208	0.57404	1.21118	0.25705	0.98759	0.56594	0.5175
Bacteroides_dorei	0.34799	0.0606061	0.030303	0.0909091	0.00683091	0.0660618	HCs <= HLP	0.0305233	0.0545455	9.67101	3.27367	0.630941	k__Bacteria|p__Bacteroidetes|c__Bacteroidia|o__Bacteroidales|f__Bacteroidaceae|g__Bacteroides|s__Bacteroides_dorei	0	0	1.29019	0	0	0	0	0	0.16317	0	0	0	0	0	0	0	0	0	0	0	0	0	0	0	0	0	0	0.22542	0	0	0	0	0	0	0	0
Streptococcus_mutans	0.34799	0.0606061	0.030303	0.0909091	0.00133485	0.0141527	HCs <= HLP	0.006462	0.0545455	10.6025	3.40633	0.630941	k__Bacteria|p__Firmicutes|c__Bacilli|o__Lactobacillales|f__Streptococcaceae|g__Streptococcus|s__Streptococcus_mutans	0	0	0	0	0	0	0	0	0	0	0.00224	0	0	0	0	0	0	0	0	0	0	0	0	0	0	0	0	0	0	0	0	0	0	0	0	0
Firmicutes_bacterium_CAG_791	0.350634	0.0977961	0.121212	0.227273	0.127504	0.0966118	HCs <= HLP	0.115147	0.163636	0.757715	-0.400274	0.630941	k__Bacteria|p__Firmicutes|c__Firmicutes_unclassified|o__Firmicutes_unclassified|f__Firmicutes_unclassified|g__Firmicutes_unclassified|s__Firmicutes_bacterium_CAG_791	0	0	0	0	0	0	0	0	0	0	0	0	0	0	0	0.04273	0	0	0	0.47959	0	0	0.01296	0	1.03196	0	0	0	0	0	0	0	0	0	0	0
Prevotella_corporis	0.352328	-0.0757576	0.121212	0.0454545	0.0059597	0.000599545	HLP <= HCs	0.00381564	0.0909091	0.1006	-3.3133	0.630941	k__Bacteria|p__Bacteroidetes|c__Bacteroidia|o__Bacteroidales|f__Prevotellaceae|g__Prevotella|s__Prevotella_corporis	0	0.01371	0	0	0	0	0	0	0	0.01319	0	0	0	0	0	0	0	0	0	0	0	0	0	0	0	0	0	0	0	0	0	0	0	0	0.01066	0
Olsenella_scatoligenes	0.352328	-0.0757576	0.121212	0.0454545	0.000215152	7.09091e-05	HLP <= HCs	0.000157455	0.0909091	0.329577	-1.60131	0.630941	k__Bacteria|p__Actinobacteria|c__Coriobacteriia|o__Coriobacteriales|f__Atopobiaceae|g__Olsenella|s__Olsenella_scatoligenes	0	0	0	0	0	0	0	0	0	0	0	0	0	0	0	0	0	0	0	0	0	0	0	0	0	0	0	0	0	0	0	0	0	0	0	0
Parasutterella_excrementihominis	0.356823	-0.126722	0.393939	0.272727	0.104925	0.0389364	HLP <= HCs	0.0785293	0.345455	0.371089	-1.43016	0.630941	k__Bacteria|p__Proteobacteria|c__Betaproteobacteria|o__Burkholderiales|f__Sutterellaceae|g__Parasutterella|s__Parasutterella_excrementihominis	0	0.0615	0	0.98802	0.01043	0	0	0	0.03588	0.47235	0	0	0	0	0.0058	0	0	0	0.30763	0	0	0	0	0	0	0	0.03566	0	0.00392	0	0	1.92823	0	0	0.01845	0.12528
Adlercreutzia_equolifaciens	0.362252	-0.110193	0.272727	0.181818	0.00639394	0.00301045	HLP <= HCs	0.00504055	0.236364	0.470829	-1.08672	0.630941	k__Bacteria|p__Actinobacteria|c__Coriobacteriia|o__Eggerthellales|f__Eggerthellaceae|g__Adlercreutzia|s__Adlercreutzia_equolifaciens	0	0.00108	0.0042	0.01489	0.02698	0	0	0	0	0	0	0.01756	0	0	0	0	0	0	0	0	0	0	0	0	0	0	0	0	0	0	0	0.06308	0	0	0	0.01972
Bacteroides_intestinalis	0.362518	-0.132231	0.454545	0.363636	0.15487	0.105175	HLP <= HCs	0.134992	0.418182	0.679117	-0.558269	0.630941	k__Bacteria|p__Bacteroidetes|c__Bacteroidia|o__Bacteroidales|f__Bacteroidaceae|g__Bacteroides|s__Bacteroides_intestinalis	0.22622	0.06055	0	0	0.04332	0.02466	0	0.01324	0	0.00816	0	0	0	0	0.10406	0	0.02387	0	1.92042	0	0	0	0	0.13499	0.04722	0	0.42395	0	0	0	0	1.0968	0	0	0	2.398
Bacteroides_clarus	0.362547	-0.0909091	0.181818	0.0909091	0.0195233	0.00183136	HLP <= HCs	0.0124465	0.145455	0.0938038	-3.41421	0.630941	k__Bacteria|p__Bacteroidetes|c__Bacteroidia|o__Bacteroidales|f__Bacteroidaceae|g__Bacteroides|s__Bacteroides_clarus	0	0	0	0	0.42097	0.00318	0.00137	0	0.01239	0.0279	0	0	0	0	0	0	0	0	0	0	0	0	0	0	0	0	0.12897	0	0	0	0	0.08559	0	0	0	0
Holdemania_filiformis	0.36274	0.118457	0.242424	0.363636	0.0101845	0.00748773	HCs <= HLP	0.00910582	0.290909	0.735205	-0.443782	0.630941	k__Bacteria|p__Firmicutes|c__Erysipelotrichia|o__Erysipelotrichales|f__Erysipelotrichaceae|g__Holdemania|s__Holdemania_filiformis	0	0.12448	0.00928	0	0	0.00517	0	0.03427	0	0.01359	0	0	0	0.0383	0.01963	0	0	0	0	0	0	0	0	0	0	0	0	0	0	0.01932	0	0.06999	0	0	0.07795	0
Megamonas_hypermegale	0.362893	-0.103306	0.242424	0.136364	0.0750097	0.0357605	HLP <= HCs	0.05931	0.2	0.476744	-1.06871	0.630941	k__Bacteria|p__Firmicutes|c__Negativicutes|o__Selenomonadales|f__Selenomonadaceae|g__Megamonas|s__Megamonas_hypermegale	0.49804	0	0	0	0	0.03607	0.01024	0	0.0213	0	0	0	0	0.07788	0	0	0	0	0	0	0	0	0	0	0	0	0.46966	0	0	0	0	0	0	0	0	0
Eubacterium_sulci	0.37087	0.0578512	0.030303	0.0909091	8.27273e-05	8.5e-05	HCs <= HLP	8.36364e-05	0.0545455	1.02747	0.0390998	0.630941	k__Bacteria|p__Firmicutes|c__Clostridia|o__Clostridiales|f__Clostridiales_Family_XIII_Incertae_Sedis|g__Clostridiales_Family_XIII_Incertae_Sedis_unclassified|s__Eubacterium_sulci	0	0	0	0	0	0	0	0	0.00137	0	0	0	0	0	0	0	0	0	0	0	0	0	0	0	0	0	0	0	0	0	0	0	0	0	0	0
Rothia_mucilaginosa	0.385532	0.101928	0.181818	0.272727	0.00168606	0.00351636	HCs <= HLP	0.00241818	0.218182	2.08555	1.06043	0.630941	k__Bacteria|p__Actinobacteria|c__Actinobacteria|o__Micrococcales|f__Micrococcaceae|g__Rothia|s__Rothia_mucilaginosa	0.00391	0	0.02033	0	0	0	0	0	0	0	0	0	0	0	0	0.0119	0.02153	0.00229	0	0	0	0	0	0	0	0.01632	0	0	0	0	0	0	0.01475	0	0	0
Prevotella_sp_CAG_279	0.388257	0.136364	0.545455	0.772727	0.699754	0.60253	HCs <= HLP	0.660865	0.636364	0.861059	-0.215815	0.630941	k__Bacteria|p__Bacteroidetes|c__Bacteroidia|o__Bacteroidales|f__Prevotellaceae|g__Prevotella|s__Prevotella_sp_CAG_279	0.7481	1.65887	0	0.13806	0	0.61153	0	0.77777	0	2.43045	0.02555	0.9171	2.16687	1.36327	0	0.16112	2.75655	0	0	0.81926	0	7.05971	1.09411	0	0.31282	0.39923	0	0.22457	0	1.07502	0.11038	0	0.45897	0.8501	0	0
Ruminococcus_callidus	0.388313	-0.126722	0.484848	0.363636	0.00822788	0.0183368	HLP <= HCs	0.0122715	0.436364	2.22862	1.15615	0.630941	k__Bacteria|p__Firmicutes|c__Clostridia|o__Clostridiales|f__Ruminococcaceae|g__Ruminococcus|s__Ruminococcus_callidus	0.02792	0.03839	0	0.00606	0.01134	0.00299	0.01405	0.00087	0.00204	0.28095	0	0	0	0	0	0	0	0	0	0	0	0	0	0.00745	0	0.00154	0	0	0	0	0.09249	0	0.01257	0	0.00065	0
Streptococcus_australis	0.389135	0.0702479	0.0606061	0.136364	0.000599697	0.000478182	HCs <= HLP	0.000551091	0.0909091	0.797372	-0.326674	0.630941	k__Bacteria|p__Firmicutes|c__Bacilli|o__Lactobacillales|f__Streptococcaceae|g__Streptococcus|s__Streptococcus_australis	0	0	0.00083	0	0	0	0	0	0	0	0	0	0	0	0	0.0089	0	0	0	0	0	0	0	0	0	0.00079	0	0	0	0	0	0.00265	0	0	0	0
Anaerotruncus_sp_CAG_528	0.39346	0.0895317	0.121212	0.227273	0.112901	0.127725	HCs <= HLP	0.118831	0.163636	1.1313	0.17798	0.630941	k__Bacteria|p__Firmicutes|c__Clostridia|o__Clostridiales|f__Ruminococcaceae|g__Anaerotruncus|s__Anaerotruncus_sp_CAG_528	0	0	0	0	0	0	0	0	0	0	0	0	0	0	0.02674	0.12791	0	0	0	0	0	0	2.57265	0	0.02302	0	0.31132	2.78026	0.12543	0	0	0	0	0	0.50873	0
Clostridium_leptum	0.406451	-0.0909091	0.212121	0.136364	0.00980606	0.000473636	HLP <= HCs	0.00607309	0.181818	0.0483004	-4.37182	0.630941	k__Bacteria|p__Firmicutes|c__Clostridia|o__Clostridiales|f__Ruminococcaceae|g__Ruminococcaceae_unclassified|s__Clostridium_leptum	0.00973	0	0	0	0.03066	0	0	0	0	0	0	0	0	0.00474	0	0	0	0	0.00467	0	0	0	0	0	0	0	0	0.11831	0	0	0	0.0594	0	0	0.0011	0
Bacteroides_galacturonicus	0.412635	0.101928	0.212121	0.318182	0.0141173	0.0164659	HCs <= HLP	0.0150567	0.254545	1.16637	0.222021	0.630941	k__Bacteria|p__Bacteroidetes|c__Bacteroidia|o__Bacteroidales|f__Bacteroidaceae|g__Bacteroides|s__Bacteroides_galacturonicus	0.35923	0	0.00586	0	0	0.01751	0	0	0	0	0	0	0	0.16122	0	0	0	0	0	0	0	0	0	0.05553	0.00359	0	0	0	0	0.00841	0	0	0.01525	0	0	0.00471
Roseburia_sp_CAG_471	0.419478	-0.125344	0.606061	0.5	0.0713582	0.0302736	HLP <= HCs	0.0549244	0.563636	0.424249	-1.23702	0.630941	k__Bacteria|p__Firmicutes|c__Clostridia|o__Clostridiales|f__Lachnospiraceae|g__Roseburia|s__Roseburia_sp_CAG_471	0	0.00105	0.09392	0.02371	0	0	0	0	0.00286	0	0.02339	0.00993	0.22893	0.09707	0	0.01239	0.05456	0	0	0.13478	0	0.05803	0.00964	0.02152	0	0.00876	0	0	0	0.01636	0	0	0	0.00544	0.21439	0.05541
Firmicutes_bacterium_CAG_95	0.419624	-0.129477	0.818182	0.590909	0.0973894	0.106706	HLP <= HCs	0.101116	0.727273	1.09566	0.131803	0.630941	k__Bacteria|p__Firmicutes|c__Firmicutes_unclassified|o__Firmicutes_unclassified|f__Firmicutes_unclassified|g__Firmicutes_unclassified|s__Firmicutes_bacterium_CAG_95	0.02673	0	0	0.22399	0	0.00575	0.00664	0.02145	0.51327	0.75464	0	0.01114	0.13757	0.04713	0.1735	0	0.11211	0	0	0.39318	0.0334	0.02593	0.09954	0.77294	0	0	0	0.00361	0.05598	0.01738	0	0	0.00412	0.01339	0.07641	0.01989
Mogibacterium_diversum	0.431736	-0.0743802	0.151515	0.0909091	0.000666061	0.000101818	HLP <= HCs	0.000440364	0.127273	0.152866	-2.70966	0.630941	k__Bacteria|p__Firmicutes|c__Clostridia|o__Clostridiales|f__Clostridiales_Family_XIII_Incertae_Sedis|g__Mogibacterium|s__Mogibacterium_diversum	0.00326	0	0	0	0	0	0	0	0.00147	0	0	0	0	0.00077	0	0	0	0	0	0	0	0	0	0	0	0	0	0	0	0	0	0	0	0	0	0
Firmicutes_bacterium_CAG_555	0.435754	-0.030303	0.030303	0	0.155471	0	HLP <= HCs	0.0932825	0.0181818	0	#NAME?	0.630941	k__Bacteria|p__Firmicutes|c__Firmicutes_unclassified|o__Firmicutes_unclassified|f__Firmicutes_unclassified|g__Firmicutes_unclassified|s__Firmicutes_bacterium_CAG_555	0	0	0	0	0	0	0	0	0	0	0	0	0	0	0	0	0	0	0	5.13054	0	0	0	0	0	0	0	0	0	0	0	0	0	0	0	0
Enterococcus_casseliflavus	0.435754	-0.030303	0.030303	0	0.0157221	0	HLP <= HCs	0.00943327	0.0181818	0	#NAME?	0.630941	k__Bacteria|p__Firmicutes|c__Bacilli|o__Lactobacillales|f__Enterococcaceae|g__Enterococcus|s__Enterococcus_casseliflavus	0	0	0	0	0	0	0	0	0	0	0	0	0	0	0	0	0	0	0	0	0	0	0	0	0	0	0	0	0	0	0	0	0	0.51883	0	0
Pseudoflavonifractor_sp_An184	0.435754	-0.030303	0.030303	0	0.0131621	0	HLP <= HCs	0.00789727	0.0181818	0	#NAME?	0.630941	k__Bacteria|p__Firmicutes|c__Clostridia|o__Clostridiales|f__Ruminococcaceae|g__Pseudoflavonifractor|s__Pseudoflavonifractor_sp_An184	0	0	0	0	0	0	0	0	0	0	0	0	0	0	0	0	0	0	0	0	0	0	0	0	0	0	0	0.43435	0	0	0	0	0	0	0	0
Clostridium_clostridioforme	0.435754	-0.030303	0.030303	0	0.00936273	0	HLP <= HCs	0.00561764	0.0181818	0	#NAME?	0.630941	k__Bacteria|p__Firmicutes|c__Clostridia|o__Clostridiales|f__Lachnospiraceae|g__Lachnoclostridium|s__Clostridium_clostridioforme	0	0	0	0	0	0	0	0	0	0	0	0	0	0	0	0	0	0	0	0	0	0	0	0	0	0	0	0.30897	0	0	0	0	0	0	0	0
Prevotella_sp_CAG_1031	0.435754	-0.030303	0.030303	0	0.00896424	0	HLP <= HCs	0.00537855	0.0181818	0	#NAME?	0.630941	k__Bacteria|p__Bacteroidetes|c__Bacteroidia|o__Bacteroidales|f__Prevotellaceae|g__Prevotella|s__Prevotella_sp_CAG_1031	0	0	0	0	0	0	0	0	0	0	0	0	0	0	0	0	0	0	0	0	0	0	0	0	0	0	0	0	0	0	0	0	0	0	0	0
Prevotella_bivia	0.435754	-0.030303	0.030303	0	0.00823424	0	HLP <= HCs	0.00494055	0.0181818	0	#NAME?	0.630941	k__Bacteria|p__Bacteroidetes|c__Bacteroidia|o__Bacteroidales|f__Prevotellaceae|g__Prevotella|s__Prevotella_bivia	0	0	0	0	0	0	0	0	0	0	0	0	0	0	0	0	0.27173	0	0	0	0	0	0	0	0	0	0	0	0	0	0	0	0	0	0	0
Cloacibacillus_porcorum	0.435754	-0.030303	0.030303	0	0.00667758	0	HLP <= HCs	0.00400655	0.0181818	0	#NAME?	0.630941	k__Bacteria|p__Synergistetes|c__Synergistia|o__Synergistales|f__Synergistaceae|g__Cloacibacillus|s__Cloacibacillus_porcorum	0	0.22036	0	0	0	0	0	0	0	0	0	0	0	0	0	0	0	0	0	0	0	0	0	0	0	0	0	0	0	0	0	0	0	0	0	0
Dialister_pneumosintes	0.435754	-0.030303	0.030303	0	0.00275788	0	HLP <= HCs	0.00165473	0.0181818	0	#NAME?	0.630941	k__Bacteria|p__Firmicutes|c__Negativicutes|o__Veillonellales|f__Veillonellaceae|g__Dialister|s__Dialister_pneumosintes	0	0	0	0	0	0	0	0	0	0	0	0	0	0	0	0	0	0	0	0	0	0	0	0	0	0	0	0	0	0	0	0.09101	0	0	0	0
Raoultella_planticola	0.435754	-0.030303	0.030303	0	0.00266273	0	HLP <= HCs	0.00159764	0.0181818	0	#NAME?	0.630941	k__Bacteria|p__Proteobacteria|c__Gammaproteobacteria|o__Enterobacterales|f__Enterobacteriaceae|g__Raoultella|s__Raoultella_planticola	0	0	0	0	0	0	0	0	0	0	0	0.08787	0	0	0	0	0	0	0	0	0	0	0	0	0	0	0	0	0	0	0	0	0	0	0	0
Oxalobacter_formigenes	0.435754	-0.030303	0.030303	0	0.00223515	0	HLP <= HCs	0.00134109	0.0181818	0	#NAME?	0.630941	k__Bacteria|p__Proteobacteria|c__Betaproteobacteria|o__Burkholderiales|f__Oxalobacteraceae|g__Oxalobacter|s__Oxalobacter_formigenes	0.07376	0	0	0	0	0	0	0	0	0	0	0	0	0	0	0	0	0	0	0	0	0	0	0	0	0	0	0	0	0	0	0	0	0	0	0
Pediococcus_pentosaceus	0.435754	-0.030303	0.030303	0	0.00216727	0	HLP <= HCs	0.00130036	0.0181818	0	#NAME?	0.630941	k__Bacteria|p__Firmicutes|c__Bacilli|o__Lactobacillales|f__Lactobacillaceae|g__Pediococcus|s__Pediococcus_pentosaceus	0.07152	0	0	0	0	0	0	0	0	0	0	0	0	0	0	0	0	0	0	0	0	0	0	0	0	0	0	0	0	0	0	0	0	0	0	0
Bacteroidales_bacterium_KA00251	0.435754	-0.030303	0.030303	0	0.00163758	0	HLP <= HCs	0.000982545	0.0181818	0	#NAME?	0.630941	k__Bacteria|p__Bacteroidetes|c__Bacteroidia|o__Bacteroidales|f__Bacteroidales_unclassified|g__Bacteroidales_unclassified|s__Bacteroidales_bacterium_KA00251	0	0	0	0	0	0	0	0	0	0	0	0	0	0	0	0	0	0	0	0	0	0	0	0	0	0	0	0	0.05404	0	0	0	0	0	0	0
Clostridium_bolteae_CAG_59	0.435754	-0.030303	0.030303	0	0.00123394	0	HLP <= HCs	0.000740364	0.0181818	0	#NAME?	0.630941	k__Bacteria|p__Firmicutes|c__Clostridia|o__Clostridiales|f__Clostridiaceae|g__Clostridium|s__Clostridium_bolteae_CAG_59	0	0	0	0	0	0	0	0	0	0	0	0	0	0	0	0	0	0	0	0	0	0	0	0	0	0	0	0	0.04072	0	0	0	0	0	0	0
Parvimonas_sp_KA00067	0.435754	-0.030303	0.030303	0	0.00108667	0	HLP <= HCs	0.000652	0.0181818	0	#NAME?	0.630941	k__Bacteria|p__Firmicutes|c__Tissierellia|o__Tissierellales|f__Peptoniphilaceae|g__Parvimonas|s__Parvimonas_sp_KA00067	0	0	0	0	0	0	0	0	0	0	0	0	0	0	0	0	0	0	0	0	0	0	0	0	0	0	0	0	0.03586	0	0	0	0	0	0	0
[truncated: 141 more rows]
[truncated: 19 more columns]

## Sheet: Table S1G. Alpha diversity
Table S1G. Alpha diversity.
ID	Group	Species_Shannon	Species_Simpson	Species_InSimpson	Genus_Shannon	Genus_Simpson	Genus_InSimpson
Ec003	HCs	2.5155	0.874652	7.97779	2.0946	0.827493	5.79687
[truncated: 54 more rows]

## Sheet: Table S1H. Functional pathways
Table S1H. Predicted functional pathways analysis between two groups.
[truncated: 412 more rows]
[truncated: 18 more columns]

[truncated: 3 more sheets: Table S1I. Uniref results, Table S1J. Corr_species, Table S1K. Corr_pathway]
